# Supplementary material for: Crystal structure and optical spectroscopic analyses of (E)-3-(1H-indol-2-yl)-1-(4-nitro­phen­yl)prop-2-en-1-one hemihydrate
Source: Acta Crystallogr E Crystallogr Commun. 2018 Oct 16;74(Pt 11):1589–94. doi: 10.1107/S2056989018014329 (PMC6218902; doi:10.1107/S2056989018014329)
Supplement: Supplementary file 1 [file e-74-01589-sup1.cif]

##############################################################################
#                                                                            #
# This CIF contains the data in a paper accepted for publication in          #
# Acta Crystallographica Section E. It conforms to the requirements of       #
# Notes for Authors for Acta Crystallographica Section E, and has been       #
# peer reviewed under the auspices of the IUCr Commission on Journals.       #
#                                                                            #
# Full details of the Crystallographic Information File format               #
# are given in the paper "The Crystallographic Information File (CIF):       #
# a New Standard Archive File for Crystallography" by S. R. Hall, F. H.      #
# Allen and I. D. Brown [Acta Cryst. (1991), A47, 655-685].                  #
#                                                                            #
# The current version of the core CIF dictionary is obtainable from          #
# ftp://ftp.iucr.org/pub/cif_core.dic.                                       #
#                                                                            #
# Software is freely available for graphical display of the structure(s)     #
# in this CIF. For information consult the CIF software page                 #
# http://www.iucr.org/resources/cif/software.                                #
#                                                                            #
# This file may be used for bona fide research purposes within the           #
# scientific community so long as proper attribution is given to the journal # 
# article from which it was obtained.                                        #
#                                                                            #
##############################################################################
data_I
_database_code_depnum_ccdc_archive 'CCDC 1846181'
_audit_creation_method     SHELXL-2013
_journal_date_recd_electronic     2018-09-17
_journal_date_accepted     2018-10-11
_journal_name_full     'Acta Crystallographica, Section E'
_journal_year     2018
_journal_volume     74
_journal_issue     11
_journal_page_first     1589
_journal_page_last     1594
_journal_paper_category     GO
_journal_paper_doi     10.1107/S2056989018014329
_journal_coeditor_code     LH5883
_publ_contact_author_name     'Dr. Arshad, Suhana'
_publ_contact_author_address
;
      X-ray Crystallography Unit
      School of Physics
      Universiti Sains Malaysia
      11800 USM, Penang
      MALAYSIA
;
_publ_contact_author_email     'suhanaarshad@usm.my'
_publ_contact_author_fax     '604 6579150'
_publ_contact_author_phone     '604 6533652'
_publ_section_title
;
Crystal structure and optical spectroscopic analyses of
(<i>E</i>)-3-(1<i>H</i>-indol-2-yl)-1-(4-nitrophenyl)prop-2-en-1-one
hemihydrate
;
loop_
    _publ_author_name
    _publ_author_footnote
    _publ_author_address
    'Muhamad Fikri Zaini' ?
;
X-ray Crystallography Unit
School of Physics
Universiti Sains Malaysia
11800 USM, Penang
Malaysia
;
    'Ibrahim Abdul Razak' ?
;
X-ray Crystallography Unit
School of Physics
Universiti Sains Malaysia
11800 USM, Penang
Malaysia
;
    'Wan Mohd Khairul' ?
;
School of Fundamental Science
Universiti Malaysia Terengganu
21030, Kuala Terengganu, Terengganu
Malaysia
;
    'Suhana Arshad' ?
;
X-ray Crystallography Unit
School of Physics
Universiti Sains Malaysia
11800 USM, Penang
Malaysia
;
_publ_section_synopsis
;
The title molecule adopts an <i>s</i>-<i>cis</i> configuration with respect to
the C\\db O and C\\db C bonds. The dihedral angle between the indole ring
system and the nitro-substituted benzene ring is 37.64(16)\%. In the crystal,
molecules are linked by O----H...O and N---H...O hydrogen bonds, forming
chains along [010]. In addition, weak C---H...O, C---H...\p and \p--\p
interactions further link the structure into a three-dimensional network.
;
_chemical_name_systematic
;
(<i>E</i>)-3-(1<i>H</i>-indol-2-yl)-1-(4-nitrophenyl)prop-2-en-1-one
hemihydrate
;
_chemical_name_common     ?
_chemical_formula_moiety     '2(C17 H12 N2 O3), H2 O'
_chemical_formula_sum     'C34 H26 N4 O7'
_chemical_formula_iupac     '2C17 H12 N2 O3, H2 O'
_chemical_formula_weight     602.59
_chemical_melting_point     ?
_space_group_crystal_system     monoclinic
_space_group_name_H-M_alt     'C 2/c'
_space_group_name_Hall     '-C 2yc'
loop_
    _space_group_symop_operation_xyz
    'x, y, z'
    '-x, y, -z+1/2'
    'x+1/2, y+1/2, z'
    '-x+1/2, y+1/2, -z+1/2'
    '-x, -y, -z'
    'x, -y, z-1/2'
    '-x+1/2, -y+1/2, -z'
    'x+1/2, -y+1/2, z-1/2'
_cell_length_a     14.835(7)
_cell_length_b     6.453(2)
_cell_length_c     28.000(11)
_cell_angle_alpha     90
_cell_angle_beta     93.505(10)
_cell_angle_gamma     90
_cell_volume     2675.4(18)
_cell_formula_units_Z     4
_cell_measurement_reflns_used     1566
_cell_measurement_theta_min     2.92
_cell_measurement_theta_max     19.51
_cell_measurement_temperature     296(2)
_exptl_crystal_description     'plate'
_exptl_crystal_colour     'orange'
_exptl_crystal_size_max     0.833
_exptl_crystal_size_mid     0.311
_exptl_crystal_size_min     0.043
_exptl_crystal_density_diffrn     1.496
_exptl_crystal_density_meas     ?
_exptl_crystal_density_method     ?
_exptl_crystal_F_000     1256
_exptl_absorpt_coefficient_mu     0.107
_exptl_absorpt_correction_type     multi-scan
_exptl_absorpt_process_details
;
(SADABS; Bruker, 2009)
;
_exptl_absorpt_correction_T_min     0.6382
_exptl_absorpt_correction_T_max     0.9548
_exptl_special_details
;
 The following wavelength and cell were deduced by SADABS from the
 direction cosines etc. They are given here for emergency use only:
 CELL 0.71150    6.604    8.276   28.665   93.349   89.966  113.537
;
_diffrn_ambient_temperature     296(2)
_diffrn_source     ?
_diffrn_radiation_type     MoK\a
_diffrn_radiation_wavelength     0.71073
_diffrn_measurement_device_type     'Bruker APEXII CCD'
_diffrn_measurement_method     '\f and \w scans'
_diffrn_detector_area_resol_mean     ?
_diffrn_reflns_number     36005
_diffrn_reflns_av_R_equivalents     0.1294
_diffrn_reflns_av_unetI/netI     0.0737
_diffrn_reflns_theta_min     2.751
_diffrn_reflns_theta_max     24.999
_diffrn_reflns_theta_full     25.242
_diffrn_measured_fraction_theta_max     1.000
_diffrn_measured_fraction_theta_full     0.975
_diffrn_reflns_limit_h_min     -17
_diffrn_reflns_limit_h_max     17
_diffrn_reflns_limit_k_min     -7
_diffrn_reflns_limit_k_max     7
_diffrn_reflns_limit_l_min     -33
_diffrn_reflns_limit_l_max     33
_refine_special_details     ?
_reflns_number_total     2369
_reflns_number_gt     1263
_reflns_threshold_expression     'I > 2\s(I)'
_refine_ls_structure_factor_coef     Fsqd
_refine_ls_matrix_type     full
_refine_ls_R_factor_all     0.1274
_refine_ls_R_factor_gt     0.0610
_refine_ls_wR_factor_gt     0.1419
_refine_ls_wR_factor_ref     0.1898
_refine_ls_goodness_of_fit_ref     1.074
_refine_ls_restrained_S_all     1.074
_refine_ls_number_reflns     2369
_refine_ls_number_parameters     213
_refine_ls_number_restraints     0
_refine_ls_hydrogen_treatment     mixed
_refine_ls_weighting_scheme     calc
_refine_ls_weighting_details
;
 w=1/[\s^2^(Fo^2^)+(0.0548P)^2^+3.4801P]
 where P=(Fo^2^+2Fc^2^)/3
;
_atom_sites_solution_hydrogens     mixed
_atom_sites_solution_primary     ?
_atom_sites_solution_secondary     ?
_refine_ls_shift/su_max     0.000
_refine_ls_shift/su_mean     0.000
_refine_diff_density_max     0.222
_refine_diff_density_min     -0.187
_refine_ls_extinction_method     SHELXL
_refine_ls_extinction_coef     0.0010(4)
_refine_ls_extinction_expression
                                  'Fc^*^=kFc[1+0.001xFc^2^\l^3^/sin(2\q)]^-1/4^'
loop_
    _atom_type_symbol
    _atom_type_description
    _atom_type_scat_dispersion_real
    _atom_type_scat_dispersion_imag
    _atom_type_scat_source
    'C' 'C' 0.0033 0.0016
                         'International Tables Vol C Tables 4.2.6.8 and 6.1.1.4'
    'H' 'H' 0.0000 0.0000
                         'International Tables Vol C Tables 4.2.6.8 and 6.1.1.4'
    'N' 'N' 0.0061 0.0033
                         'International Tables Vol C Tables 4.2.6.8 and 6.1.1.4'
    'O' 'O' 0.0106 0.0060
                         'International Tables Vol C Tables 4.2.6.8 and 6.1.1.4'
_computing_data_collection
;
APEX2 (Bruker, 2009)
;
_computing_cell_refinement
;
SAINT (Bruker, 2009)
;
_computing_data_reduction
;
SAINT (Bruker, 2009)
;
_computing_structure_solution
;
SHELXS97 (Sheldrick 2008)
;
_computing_structure_refinement
;
SHELXL2013 (Sheldrick, 2015)
;
_computing_molecular_graphics
;
DIAMOND (Brandenburg, 2009) and Mercury (Macrae <i>et al.</i>,
2008)
;
_computing_publication_material
;
PLATON (Spek, 2009)
;
loop_
    _atom_site_type_symbol
    _atom_site_label
    _atom_site_fract_x
    _atom_site_fract_y
    _atom_site_fract_z
    _atom_site_U_iso_or_equiv
    _atom_site_adp_type
    _atom_site_calc_flag
    _atom_site_occupancy
    _atom_site_disorder_assembly
    _atom_site_disorder_group
    N N1 0.8500(2) 0.5670(5) 0.21045(11) 0.0608(8) Uani d 1 . .
    H H1A 0.892(2) 0.494(6) 0.2257(13) 0.071(12) Uiso d 1 . .
    N N2 1.1251(3) 0.4606(7) 0.48886(12) 0.0826(11) Uani d 1 . .
    O O1 0.98111(17) 1.0824(4) 0.33010(9) 0.0713(8) Uani d 1 . .
    O O2 1.1071(3) 0.2810(6) 0.49214(12) 0.1143(13) Uani d 1 . .
    O O3 1.1754(2) 0.5484(6) 0.51669(11) 0.1137(12) Uani d 1 . .
    C C1 0.8028(2) 0.5110(6) 0.16995(12) 0.0579(9) Uani d 1 . .
    C C2 0.8031(3) 0.3301(6) 0.14546(14) 0.0712(11) Uani d 1 . .
    H H2A 0.8396 0.2200 0.1559 0.085 Uiso calc 1 . .
    C C3 0.7485(3) 0.3159(7) 0.10529(15) 0.0802(12) Uani d 1 . .
    H H3A 0.7470 0.1935 0.0877 0.096 Uiso calc 1 . .
    C C4 0.6954(3) 0.4782(8) 0.09007(15) 0.0802(12) Uani d 1 . .
    H H4A 0.6584 0.4637 0.0622 0.096 Uiso calc 1 . .
    C C5 0.6950(3) 0.6569(7) 0.11385(14) 0.0750(12) Uani d 1 . .
    H H5A 0.6590 0.7666 0.1025 0.090 Uiso calc 1 . .
    C C6 0.7487(2) 0.6766(6) 0.15553(13) 0.0620(10) Uani d 1 . .
    C C7 0.7659(2) 0.8323(6) 0.18888(13) 0.0613(10) Uani d 1 . .
    H H7A 0.7388 0.9623 0.1884 0.074 Uiso calc 1 . .
    C C8 0.8281(2) 0.7644(6) 0.22200(12) 0.0569(9) Uani d 1 . .
    C C9 0.8692(2) 0.8667(6) 0.26162(12) 0.0586(10) Uani d 1 . .
    H H9A 0.8545 1.0055 0.2656 0.070 Uiso calc 1 . .
    C C10 0.9266(2) 0.7848(6) 0.29370(12) 0.0603(10) Uani d 1 . .
    H H10A 0.9386 0.6439 0.2913 0.072 Uiso calc 1 . .
    C C11 0.9717(2) 0.8965(6) 0.33203(12) 0.0574(9) Uani d 1 . .
    C C12 1.0089(2) 0.7823(5) 0.37368(12) 0.0560(9) Uani d 1 . .
    C C13 0.9864(3) 0.5825(6) 0.38163(13) 0.0678(11) Uani d 1 . .
    H H13A 0.9450 0.5162 0.3605 0.081 Uiso calc 1 . .
    C C14 1.0231(3) 0.4790(6) 0.41952(13) 0.0694(11) Uani d 1 . .
    H H14A 1.0072 0.3421 0.4249 0.083 Uiso calc 1 . .
    C C15 1.0831(2) 0.5757(6) 0.44943(12) 0.0634(10) Uani d 1 . .
    C C16 1.1064(3) 0.7740(7) 0.44334(14) 0.0729(11) Uani d 1 . .
    H H16A 1.1475 0.8391 0.4648 0.088 Uiso calc 1 . .
    C C17 1.0683(3) 0.8770(6) 0.40510(13) 0.0668(11) Uani d 1 . .
    H H17A 1.0832 1.0152 0.4004 0.080 Uiso calc 1 . .
    O O1W 1.0000 0.3138(6) 0.2500 0.0710(11) Uani d 1 . .
    H H1OW 1.012(3) 0.237(6) 0.2254(14) 0.094(15) Uiso d 1 . .
loop_
    _atom_site_aniso_label
    _atom_site_aniso_U_11
    _atom_site_aniso_U_22
    _atom_site_aniso_U_33
    _atom_site_aniso_U_12
    _atom_site_aniso_U_13
    _atom_site_aniso_U_23
    N1 0.061(2) 0.063(2) 0.0561(19) 0.0041(17) -0.0096(16) 0.0024(16)
    N2 0.090(3) 0.093(3) 0.063(2) 0.004(2) -0.010(2) 0.008(2)
    O1 0.0864(19) 0.0584(17) 0.0674(17) -0.0039(14) -0.0090(14) 0.0005(13)
    O2 0.153(3) 0.089(2) 0.096(2) -0.002(2) -0.032(2) 0.025(2)
    O3 0.128(3) 0.128(3) 0.079(2) -0.006(2) -0.043(2) 0.007(2)
    C1 0.056(2) 0.064(2) 0.053(2) -0.0047(18) -0.0023(17) 0.0009(19)
    C2 0.079(3) 0.064(3) 0.069(3) -0.002(2) -0.001(2) -0.008(2)
    C3 0.081(3) 0.084(3) 0.076(3) -0.014(3) 0.006(2) -0.018(2)
    C4 0.065(3) 0.106(3) 0.068(3) -0.011(3) -0.008(2) -0.015(3)
    C5 0.067(3) 0.087(3) 0.069(3) 0.004(2) -0.014(2) -0.003(2)
    C6 0.057(2) 0.067(2) 0.060(2) -0.004(2) -0.0039(18) 0.002(2)
    C7 0.061(2) 0.056(2) 0.066(2) 0.0046(18) -0.0078(19) 0.005(2)
    C8 0.057(2) 0.056(2) 0.057(2) -0.0013(18) -0.0010(18) -0.0047(18)
    C9 0.057(2) 0.060(2) 0.058(2) -0.0015(17) -0.0025(18) -0.0025(18)
    C10 0.065(2) 0.056(2) 0.059(2) 0.0033(18) -0.0023(19) -0.0037(19)
    C11 0.055(2) 0.058(2) 0.058(2) 0.0012(18) -0.0013(18) -0.0020(19)
    C12 0.056(2) 0.055(2) 0.056(2) 0.0008(18) -0.0019(18) -0.0055(18)
    C13 0.072(3) 0.065(2) 0.064(2) -0.008(2) -0.015(2) 0.002(2)
    C14 0.077(3) 0.065(3) 0.064(2) -0.006(2) -0.006(2) 0.002(2)
    C15 0.068(2) 0.070(3) 0.051(2) 0.004(2) -0.0066(19) 0.000(2)
    C16 0.079(3) 0.076(3) 0.062(2) -0.010(2) -0.012(2) -0.007(2)
    C17 0.072(2) 0.064(2) 0.063(2) -0.008(2) -0.010(2) -0.005(2)
    O1W 0.091(3) 0.055(2) 0.065(3) 0.000 -0.012(2) 0.000
_geom_special_details
;
 All esds (except the esd in the dihedral angle between two l.s. planes)
 are estimated using the full covariance matrix.  The cell esds are taken
 into account individually in the estimation of esds in distances, angles
 and torsion angles; correlations between esds in cell parameters are only
 used when they are defined by crystal symmetry.  An approximate (isotropic)
 treatment of cell esds is used for estimating esds involving l.s. planes.
;
loop_
    _geom_bond_atom_site_label_1
    _geom_bond_atom_site_label_2
    _geom_bond_site_symmetry_2
    _geom_bond_distance
    _geom_bond_publ_flag
    N1 C1 . 1.345(4) ?
    N1 C8 . 1.359(4) ?
    N1 H1A . 0.87(4) ?
    N2 O3 . 1.189(4) ?
    N2 O2 . 1.194(4) ?
    N2 C15 . 1.440(5) ?
    O1 C11 . 1.209(4) ?
    C1 C2 . 1.354(5) ?
    C1 C6 . 1.382(5) ?
    C2 C3 . 1.348(5) ?
    C2 H2A . 0.9300 ?
    C3 C4 . 1.363(6) ?
    C3 H3A . 0.9300 ?
    C4 C5 . 1.332(5) ?
    C4 H4A . 0.9300 ?
    C5 C6 . 1.378(5) ?
    C5 H5A . 0.9300 ?
    C6 C7 . 1.385(5) ?
    C7 C8 . 1.341(4) ?
    C7 H7A . 0.9300 ?
    C8 C9 . 1.399(5) ?
    C9 C10 . 1.310(5) ?
    C9 H9A . 0.9300 ?
    C10 C11 . 1.426(5) ?
    C10 H10A . 0.9300 ?
    C11 C12 . 1.459(5) ?
    C12 C17 . 1.353(5) ?
    C12 C13 . 1.353(5) ?
    C13 C14 . 1.341(5) ?
    C13 H13A . 0.9300 ?
    C14 C15 . 1.338(5) ?
    C14 H14A . 0.9300 ?
    C15 C16 . 1.339(5) ?
    C16 C17 . 1.354(5) ?
    C16 H16A . 0.9300 ?
    C17 H17A . 0.9300 ?
    O1W H1OW . 0.88(4) ?
loop_
    _geom_angle_atom_site_label_1
    _geom_angle_atom_site_label_2
    _geom_angle_atom_site_label_3
    _geom_angle_site_symmetry_1
    _geom_angle_site_symmetry_3
    _geom_angle
    _geom_angle_publ_flag
    C1 N1 C8 . . 109.4(3) ?
    C1 N1 H1A . . 126(2) ?
    C8 N1 H1A . . 124(2) ?
    O3 N2 O2 . . 123.1(4) ?
    O3 N2 C15 . . 118.8(4) ?
    O2 N2 C15 . . 118.1(4) ?
    N1 C1 C2 . . 129.9(4) ?
    N1 C1 C6 . . 107.6(3) ?
    C2 C1 C6 . . 122.6(3) ?
    C3 C2 C1 . . 117.4(4) ?
    C3 C2 H2A . . 121.3 ?
    C1 C2 H2A . . 121.3 ?
    C2 C3 C4 . . 121.0(4) ?
    C2 C3 H3A . . 119.5 ?
    C4 C3 H3A . . 119.5 ?
    C5 C4 C3 . . 122.0(4) ?
    C5 C4 H4A . . 119.0 ?
    C3 C4 H4A . . 119.0 ?
    C4 C5 C6 . . 118.9(4) ?
    C4 C5 H5A . . 120.6 ?
    C6 C5 H5A . . 120.6 ?
    C5 C6 C1 . . 118.1(4) ?
    C5 C6 C7 . . 135.3(4) ?
    C1 C6 C7 . . 106.5(3) ?
    C8 C7 C6 . . 108.6(3) ?
    C8 C7 H7A . . 125.7 ?
    C6 C7 H7A . . 125.7 ?
    C7 C8 N1 . . 107.8(3) ?
    C7 C8 C9 . . 130.0(4) ?
    N1 C8 C9 . . 122.2(3) ?
    C10 C9 C8 . . 126.0(4) ?
    C10 C9 H9A . . 117.0 ?
    C8 C9 H9A . . 117.0 ?
    C9 C10 C11 . . 124.6(3) ?
    C9 C10 H10A . . 117.7 ?
    C11 C10 H10A . . 117.7 ?
    O1 C11 C10 . . 121.2(3) ?
    O1 C11 C12 . . 119.9(3) ?
    C10 C11 C12 . . 118.9(3) ?
    C17 C12 C13 . . 118.7(4) ?
    C17 C12 C11 . . 119.4(3) ?
    C13 C12 C11 . . 121.9(3) ?
    C14 C13 C12 . . 120.8(4) ?
    C14 C13 H13A . . 119.6 ?
    C12 C13 H13A . . 119.6 ?
    C15 C14 C13 . . 119.0(4) ?
    C15 C14 H14A . . 120.5 ?
    C13 C14 H14A . . 120.5 ?
    C14 C15 C16 . . 122.2(4) ?
    C14 C15 N2 . . 118.6(4) ?
    C16 C15 N2 . . 119.2(4) ?
    C15 C16 C17 . . 118.2(4) ?
    C15 C16 H16A . . 120.9 ?
    C17 C16 H16A . . 120.9 ?
    C12 C17 C16 . . 121.0(4) ?
    C12 C17 H17A . . 119.5 ?
    C16 C17 H17A . . 119.5 ?
loop_
    _geom_torsion_atom_site_label_1
    _geom_torsion_atom_site_label_2
    _geom_torsion_atom_site_label_3
    _geom_torsion_atom_site_label_4
    _geom_torsion_site_symmetry_1
    _geom_torsion_site_symmetry_2
    _geom_torsion_site_symmetry_3
    _geom_torsion_site_symmetry_4
    _geom_torsion
    _geom_torsion_publ_flag
    C8 N1 C1 C2 . . . . 179.9(4) ?
    C8 N1 C1 C6 . . . . -0.6(4) ?
    N1 C1 C2 C3 . . . . -179.9(4) ?
    C6 C1 C2 C3 . . . . 0.6(6) ?
    C1 C2 C3 C4 . . . . 0.2(6) ?
    C2 C3 C4 C5 . . . . 0.0(7) ?
    C3 C4 C5 C6 . . . . -1.2(6) ?
    C4 C5 C6 C1 . . . . 1.9(6) ?
    C4 C5 C6 C7 . . . . 179.8(4) ?
    N1 C1 C6 C5 . . . . 178.7(3) ?
    C2 C1 C6 C5 . . . . -1.7(6) ?
    N1 C1 C6 C7 . . . . 0.2(4) ?
    C2 C1 C6 C7 . . . . 179.8(3) ?
    C5 C6 C7 C8 . . . . -177.8(4) ?
    C1 C6 C7 C8 . . . . 0.3(4) ?
    C6 C7 C8 N1 . . . . -0.6(4) ?
    C6 C7 C8 C9 . . . . 177.6(4) ?
    C1 N1 C8 C7 . . . . 0.7(4) ?
    C1 N1 C8 C9 . . . . -177.7(3) ?
    C7 C8 C9 C10 . . . . 176.4(4) ?
    N1 C8 C9 C10 . . . . -5.5(6) ?
    C8 C9 C10 C11 . . . . 175.8(3) ?
    C9 C10 C11 O1 . . . . -21.9(6) ?
    C9 C10 C11 C12 . . . . 159.5(4) ?
    O1 C11 C12 C17 . . . . -13.1(5) ?
    C10 C11 C12 C17 . . . . 165.5(3) ?
    O1 C11 C12 C13 . . . . 167.7(4) ?
    C10 C11 C12 C13 . . . . -13.7(5) ?
    C17 C12 C13 C14 . . . . -0.9(6) ?
    C11 C12 C13 C14 . . . . 178.3(4) ?
    C12 C13 C14 C15 . . . . -0.4(6) ?
    C13 C14 C15 C16 . . . . 1.3(6) ?
    C13 C14 C15 N2 . . . . -177.3(4) ?
    O3 N2 C15 C14 . . . . -176.8(4) ?
    O2 N2 C15 C14 . . . . 2.8(6) ?
    O3 N2 C15 C16 . . . . 4.5(6) ?
    O2 N2 C15 C16 . . . . -176.0(4) ?
    C14 C15 C16 C17 . . . . -0.9(6) ?
    N2 C15 C16 C17 . . . . 177.8(4) ?
    C13 C12 C17 C16 . . . . 1.4(6) ?
    C11 C12 C17 C16 . . . . -177.9(4) ?
    C15 C16 C17 C12 . . . . -0.5(6) ?
loop_
    _geom_hbond_atom_site_label_D
    _geom_hbond_atom_site_label_H
    _geom_hbond_atom_site_label_A
    _geom_hbond_site_symmetry_A
    _geom_hbond_distance_DH
    _geom_hbond_distance_HA
    _geom_hbond_distance_DA
    _geom_hbond_angle_DHA
    _geom_hbond_publ_flag
    O1W H1OW O1 2_745 0.88(4) 1.86(4) 2.723(4) 171(4) yes
    N1 H1A O1W . 0.87(3) 2.06(3) 2.923(4) 170(3) yes
    C4 H4A O2 8_455 0.9300 2.6000 3.405(6) 146.00 yes
    C9 H9A Cg1 4_655 0.9300 2.8700 3.518(4) 127 yes
_shelx_space_group_comment
;
The symmetry employed for this shelxl refinement is uniquely defined
by the following loop, which should always be used as a source of
symmetry information in preference to the above space-group names.
They are only intended as comments.
;
_shelx_estimated_absorpt_T_min     0.916
_shelx_estimated_absorpt_T_max     0.995
_shelx_hkl_file
;
  -1   0   0 88.8887 17.9374   9
  -1   0   0 93.3286 17.9842   6
  -1   0   0 97.7642 18.0283   5
  -1   0   0 91.7015 18.0092   1
  -1   0   0 97.3791 18.0364   8
  -1   0   0 94.9731 18.0475   3
  -1   0   0 96.4263 17.9478   2
  -1   0   0 95.9039 17.9697   4
   1   0   0 91.0010 17.9640   7
   1   0   0 94.4730 17.9487   2
   1   0   0 92.8780 18.0327   3
   1   0   0 96.4742 17.9454   9
   1   0   0 101.071 18.0092   5
   1   0   0 95.9860 17.9407   9
  -2   0   0 19.0145 4.01582   2
  -2   0   0 23.9538 4.36018   1
  -2   0   0 19.0599 4.39731   8
  -2   0   0 19.6560 4.21906   6
  -2   0   0 19.2579 4.42603   3
  -2   0   0 21.4331 4.04634   9
  -2   0   0 18.8867 4.13203   4
   2   0   0 20.1457 4.02660   2
   2   0   0 23.5881 4.45431   3
   2   0   0 20.3639 4.05897   9
   2   0   0 26.1152 4.41405   5
   2   0   0 26.3980 4.19313   7
  -3   0   0 30.5655 5.76489   8
  -3   0   0 27.9404 5.32923   6
  -3   0   0 26.6920 5.40877   1
  -3   0   0 29.7769 5.19871   4
  -3   0   0 16.1400 5.40831   3
   3   0   0 26.8412 5.17587   7
   3   0   0 24.3287 5.01968   9
   3   0   0 24.5964 4.99382   2
   3   0   0 25.2093 5.44900   3
   3   0   0 26.2777 5.39799   5
  -4   0   0 15.9494 4.71581   3
  -4   0   0 19.9868 4.33851   6
  -4   0   0 18.7232 4.40467   1
  -4   0   0 25.8313 4.31838   4
  -4   0   0 24.8813 5.08391   8
   4   0   0 17.9062 4.28771   7
   4   0   0 21.8770 4.57260   5
   4   0   0 19.9664 4.09917   9
   4   0   0 17.4541 4.60400   3
   4   0   0 17.4231 3.91377   2
  -5   0   0 -1.0046 2.96777   8
  -5   0   0 4.48516 2.09516   6
  -5   0   0 7.83469 2.85995   3
  -5   0   0 2.13264 1.69138   1
   5   0   0 6.46692 2.69665   7
   5   0   0 1.98539 2.19823   3
   5   0   0 4.01801 2.50302   5
  -6   0   0 7.98999 3.57465   3
  -6   0   0 2.95300 2.34809   6
  -6   0   0 8.66008 3.97941   8
  -6   0   0 1.26025 2.41923   1
   6   0   0 -1.3075 3.09861   5
   6   0   0 3.00790 3.08462   3
  -7   0   0 0.65102 2.61462   1
  -7   0   0 1.77031 4.03521   8
  -7   0   0 3.28181 3.34967   6
   7   0   0 -0.5331 4.00660   5
   7   0   0 4.84886 4.73330   8
   7   0   0 6.07465 4.09614   3
  -8   0   0 3.16704 8.47479   8
  -8   0   0 0.34544 3.54257   1
   8   0   0 -1.1789 7.69171   5
   8   0   0 -2.3242 4.92559   3
   8   0   0 11.0606 7.28440   8
   8  -1   0 3.64754 7.23363   5
   8  -1   0 1.41452 6.36997   8
   8  -1   0 -2.6658 4.71824   3
  -8   1   0 -2.3114 3.34435   1
  -8   1   0 3.91070 4.89925   8
   7  -1   0 0.59458 4.16025   8
   7  -1   0 4.82589 4.62289   5
   7  -1   0 -5.9156 2.87891   3
  -7   1   0 2.24579 4.48928   8
  -7   1   0 -3.5842 3.07287   6
  -7   1   0 4.50421 3.06585   3
  -7   1   0 -1.4651 2.65719   1
   6  -1   0 9.35839 3.92430   7
   6  -1   0 3.40424 2.40039   3
   6  -1   0 3.48383 3.38381   5
  -6   1   0 3.70687 2.33429   6
  -6   1   0 0.95566 2.00015   1
  -6   1   0 14.6402 3.84172   3
  -6   1   0 4.13584 3.39787   8
   5  -1   0 2.16845 3.72588   9
   5  -1   0 5.80106 2.38384   5
   5  -1   0 4.89441 2.43375   3
   5  -1   0 5.34275 2.87429   2
   5  -1   0 4.53466 2.21968   7
  -5   1   0 4.29906 2.51613   3
  -5   1   0 1.32155 2.66375   8
  -5   1   0 4.09491 1.89331   6
  -5   1   0 4.60640 2.05033   4
  -5   1   0 4.62987 1.95195   1
   4  -1   0 6.75689 2.04926   7
   4  -1   0 3.41254 2.06560   9
   4  -1   0 3.55169 2.07067   3
   4  -1   0 6.65526 1.63466   2
   4  -1   0 7.57007 2.19377   5
  -4   1   0 3.92616 1.71274   4
  -4   1   0 3.99100 2.44644   8
  -4   1   0 7.00475 1.55383   2
  -4   1   0 6.33177 2.27046   3
  -4   1   0 7.00236 1.86739   6
  -4   1   0 1.40618 1.90767   5
  -4   1   0 4.47099 1.77730   1
  -4   1   0 3.23960 1.50696   9
   3  -1   0 167.154 35.4561   9
   3  -1   0 196.409 35.6708   3
   3  -1   0 189.673 35.4981   7
   3  -1   0 166.346 35.5449   5
   3  -1   0 191.970 35.5074   2
  -3   1   0 173.769 35.5408   4
  -3   1   0 188.074 35.6177   5
  -3   1   0 182.048 35.5888   1
  -3   1   0 196.475 35.4660   9
  -3   1   0 212.672 35.6869   8
  -3   1   0 188.605 35.5053   7
  -3   1   0 190.200 35.5020   2
  -3   1   0 186.793 35.6981   3
  -3   1   0 196.609 35.5479   6
   2  -1   0 2.68645 0.88953   5
   2  -1   0 2.05408 0.90150   7
  -2   1   0 2.79128 0.86823   2
  -2   1   0 2.69292 0.78591   7
  -2   1   0 0.91014 0.75684   6
  -2   1   0 2.71007 0.83546   1
  -2   1   0 2.85242 0.90465   4
  -2   1   0 4.98693 1.10677   3
  -2   1   0 1.72353 0.97412   8
  -2   1   0 3.67727 0.99017   5
  -2   1   0 1.51514 0.82333   9
   1  -1   0 90.1109 17.9079   1
  -1   1   0 98.1340 17.9235   6
  -1   1   0 86.5881 17.9549   2
  -1   1   0 103.293 17.9391   7
  -1   1   0 95.6082 17.9178   8
  -1   1   0 92.1144 17.9347   9
  -1   1   0 92.3952 17.9289   3
  -1   1   0 93.5482 17.9207   5
  -1   1   0 94.8159 17.9697   4
  -1   1   0 97.2914 17.9133   1
   0  -1   0 6.34855 1.38144   6
   0  -1   0 7.55996 1.41986   4
   0  -1   0 7.84348 1.36927   1
   0  -1   0 9.21118 1.37542   8
   0   1   0 7.45290 1.43049   4
   0   1   0 6.35221 1.38582   7
   0   1   0 6.25852 1.39776   2
   0   1   0 7.12141 1.41430   9
   0   1   0 5.13809 1.34412   5
   0   1   0 5.26401 1.31246   3
  -1  -1   0 165.790 30.5886   3
  -1  -1   0 158.289 30.4467   4
  -1  -1   0 158.076 30.4944   6
  -1  -1   0 164.771 30.4125   9
  -1  -1   0 153.782 30.5370   1
   1   1   0 168.464 30.4397   2
   1   1   0 157.811 30.5307   5
   1   1   0 163.490 30.4283   9
   1   1   0 151.666 30.4750   7
   1   1   0 158.526 30.5570   3
  -2  -1   0 7.61334 2.17028   8
  -2  -1   0 13.3897 2.37029   3
  -2  -1   0 7.26191 1.59899   4
  -2  -1   0 4.09133 1.70070   1
  -2  -1   0 9.15209 1.85705   6
   2   1   0 6.13256 1.69108   7
   2   1   0 10.5469 2.07886   3
   2   1   0 7.51687 1.44364   2
   2   1   0 6.93124 1.46215   9
   2   1   0 6.63028 1.50833   9
   2   1   0 7.98568 1.95305   5
  -3  -1   0 2.52607 1.19488   1
  -3  -1   0 0.75496 2.01313   8
  -3  -1   0 0.85885 0.76616   4
  -3  -1   0 1.99808 1.07550   6
  -3  -1   0 4.26775 1.46292   3
   3   1   0 -0.7317 1.04662   3
   3   1   0 -0.1965 1.19595   7
   3   1   0 0.95030 1.27644   5
  -4  -1   0 7.19315 2.53814   3
  -4  -1   0 4.68544 1.53766   4
  -4  -1   0 3.12979 1.63378   6
  -4  -1   0 5.47177 3.00992   8
  -4  -1   0 1.69990 1.70943   1
   4   1   0 5.40179 1.99128   3
   4   1   0 6.53246 2.35398   5
   4   1   0 4.33837 1.90952   7
  -5  -1   0 0.36530 1.99079   1
  -5  -1   0 -0.6135 1.67842   6
  -5  -1   0 0.45001 2.05996   3
  -5  -1   0 -0.2044 3.67704   8
   5   1   0 0.81363 2.36738   5
   5   1   0 -0.5532 2.36362   7
   5   1   0 -2.2646 2.01538   3
  -6  -1   0 0.92240 4.80116   8
  -6  -1   0 -3.1432 2.46322   1
  -6  -1   0 -2.3171 2.40209   6
   6   1   0 1.31466 3.24123   5
   6   1   0 1.75106 3.01805   3
  -7  -1   0 0.99168 5.26333   8
  -7  -1   0 -3.9533 4.01270   6
  -7  -1   0 -4.1388 2.28642   1
   7   1   0 0.69401 4.11398   3
   7   1   0 -4.4796 4.95504   5
   7   1   0 2.48547 4.65617   8
  -8  -1   0 4.22828 4.22352   1
  -8  -1   0 3.92373 10.0822   8
   8   1   0 6.53299 9.67894   5
  -9   2   0 0.61812 3.54345   1
   8  -2   0 -2.2328 4.42016   3
   8  -2   0 -1.0833 5.89838   8
   8  -2   0 7.05276 6.58553   5
  -8   2   0 -3.2484 2.60221   1
  -8   2   0 -1.1256 4.21326   8
  -8   2   0 6.90537 4.24938   3
   7  -2   0 1.01390 4.01791   5
   7  -2   0 4.54469 3.24780   8
   7  -2   0 6.78784 3.32662   3
  -7   2   0 0.74427 2.67438   6
  -7   2   0 4.54108 4.22848   8
  -7   2   0 2.48818 2.48700   1
  -7   2   0 0.43645 3.01839   3
   6  -2   0 21.0605 7.13319   8
   6  -2   0 30.9317 7.32951   3
   6  -2   0 28.5826 7.00296   5
   6  -2   0 36.5346 7.09935   7
  -6   2   0 31.2142 6.82838   1
  -6   2   0 33.5726 7.48658   8
  -6   2   0 28.1792 6.75104   6
  -6   2   0 42.7310 8.01506   3
   5  -2   0 7.72129 3.02084   9
   5  -2   0 2.24108 2.22594   7
   5  -2   0 8.45450 2.47459   5
   5  -2   0 6.47351 2.45359   3
   5  -2   0 0.85731 1.89925   2
  -5   2   0 5.76696 1.91509   6
  -5   2   0 3.55875 1.76154   2
  -5   2   0 6.11200 2.03974   9
  -5   2   0 6.79623 2.13120   7
  -5   2   0 3.18577 2.50939   8
  -5   2   0 8.41543 2.09234   4
  -5   2   0 4.79991 2.33097   5
  -5   2   0 5.60169 2.02853   1
  -5   2   0 -0.1000 2.37115   3
   4  -2   0 12.9476 2.84017   2
   4  -2   0 13.0636 2.92731   7
   4  -2   0 12.2736 3.11227   3
   4  -2   0 15.7078 3.09685   5
   4  -2   0 12.8351 3.07049   9
  -4   2   0 14.5908 2.96899   4
  -4   2   0 9.18974 2.62941   2
  -4   2   0 15.4673 3.37037   3
  -4   2   0 7.41863 2.77855   5
  -4   2   0 10.3483 2.98551   8
  -4   2   0 12.3389 2.70944   7
  -4   2   0 7.74228 2.59315   6
  -4   2   0 12.8698 2.94983   1
  -4   2   0 10.0750 2.75063   9
  -3   2   0 191.265 36.2054   9
  -3   2   0 215.202 36.3418   4
  -3   2   0 178.866 36.2483   8
  -3   2   0 189.969 36.2104   6
  -3   2   0 191.264 36.2061   7
  -3   2   0 187.215 36.2503   5
  -3   2   0 200.182 36.2413   1
  -3   2   0 184.929 36.2513   2
  -3   2   0 173.619 36.2812   3
   2  -2   0 16.7848 4.30169   8
   2  -2   0 20.7282 4.45345   6
   2  -2   0 32.9321 4.46523   1
  -2   2   0 20.4120 4.39426   3
  -2   2   0 20.3178 4.37952   5
  -2   2   0 19.4886 4.45693   2
  -2   2   0 17.2311 4.30334   8
  -2   2   0 19.4365 4.46787   4
  -2   2   0 28.9373 4.49620   7
  -2   2   0 21.0081 4.36907   6
  -2   2   0 22.6809 4.33716   1
  -2   2   0 21.9214 4.45233   9
   1  -2   0 156.350 30.6405   4
   1  -2   0 150.703 30.5573   6
   1  -2   0 169.298 30.5060   1
   1  -2   0 161.524 30.4536   8
  -1   2   0 152.319 30.6328   2
  -1   2   0 155.059 30.5630   7
  -1   2   0 163.491 30.6437   4
  -1   2   0 172.875 30.6069   9
  -1   2   0 167.758 30.5248   5
  -1   2   0 157.066 30.4810   3
   0  -2   0 159.128 30.4671   4
   0  -2   0 169.295 30.4402   6
   0  -2   0 158.933 30.4175   1
   0  -2   0 165.210 30.4052   8
   0   2   0 164.245 30.4903   2
   0   2   0 151.498 30.4184   5
   0   2   0 168.696 30.4592   7
   0   2   0 156.949 30.4422   9
   0   2   0 153.436 30.3832   3
  -1  -2   0 -0.2389 1.10711   8
  -1  -2   0 0.80958 0.44498   4
  -1  -2   0 0.63360 0.62954   1
  -1  -2   0 1.04893 0.59859   6
   1   2   0 0.40426 0.57622   2
   1   2   0 -0.1425 0.66447   5
   1   2   0 0.64982 0.64964   3
   1   2   0 -0.0085 0.81542   9
   1   2   0 -0.6953 0.69124   7
  -2  -2   0 174.096 30.5464   3
  -2  -2   0 150.513 30.4257   1
  -2  -2   0 177.071 30.3651   6
  -2  -2   0 155.545 30.4707   8
  -2  -2   0 152.434 30.2173   4
   2   2   0 153.673 30.1728   9
   2   2   0 158.577 30.1837   2
   2   2   0 173.493 30.3241   7
   2   2   0 152.800 30.3909   5
   2   2   0 156.639 30.4457   3
  -3  -2   0 5.71098 2.67931   8
  -3  -2   0 0.68529 1.15706   6
  -3  -2   0 -0.1544 1.75191   3
  -3  -2   0 2.20091 1.43546   1
  -3  -2   0 1.13632 0.79656   4
   3   2   0 0.45094 1.30980   7
   3   2   0 -3.0949 1.26750   3
   3   2   0 -1.5592 1.35219   5
  -4  -2   0 0.23978 1.57250   6
  -4  -2   0 -3.4423 3.06846   8
  -4  -2   0 -0.8143 1.61877   1
   4   2   0 -2.1889 1.92187   5
   4   2   0 2.80448 2.37986   7
   4   2   0 1.63101 2.15460   3
  -5  -2   0 -1.6548 4.19524   8
  -5  -2   0 3.94877 2.27086   1
  -5  -2   0 0.03628 2.04046   6
   5   2   0 -2.8332 2.23815   3
   5   2   0 5.15612 2.83281   5
   5   2   0 -1.3560 3.30246   7
  -6  -2   0 3.18959 2.99300   1
  -6  -2   0 -3.5076 5.51297   8
  -6  -2   0 -4.8332 2.94412   6
   6   2   0 1.87285 2.83054   3
   6   2   0 -0.4848 3.23430   5
  -7  -2   0 6.66480 4.07102   1
  -7  -2   0 -0.0510 8.91439   8
   7   2   0 -7.2438 5.54251   5
   7   2   0 4.52796 3.93769   8
   7   2   0 0.78832 4.10046   3
   9  -3   0 5.98423 12.2982   8
   9  -3   0 -3.7065 8.26985   3
  -9   3   0 4.73930 3.68426   1
  -9   3   0 2.00962 7.40754   8
   8  -3   0 -5.5538 5.21070   8
   8  -3   0 -2.7586 6.56828   5
   8  -3   0 -5.3394 3.70226   3
  -8   3   0 -2.1023 2.65132   1
  -8   3   0 2.08003 3.76246   3
  -8   3   0 1.67308 4.45300   8
   7  -3   0 -3.8068 2.90574   3
   7  -3   0 3.33144 4.23326   8
   7  -3   0 -0.8933 3.63495   5
  -7   3   0 4.35332 2.57005   6
  -7   3   0 1.76546 3.38707   8
  -7   3   0 4.59401 2.29797   1
  -7   3   0 5.14635 3.23306   3
   6  -3   0 -0.8221 2.96018   3
   6  -3   0 -2.4883 3.34416   7
   6  -3   0 0.95720 3.96051   9
   6  -3   0 -2.5963 2.07908   2
   6  -3   0 3.22773 3.02477   8
   6  -3   0 1.65691 2.94898   5
  -6   3   0 -4.8902 1.91522   4
  -6   3   0 -0.6540 1.94326   7
  -6   3   0 1.96617 2.51935   9
  -6   3   0 -0.9991 1.97140   2
  -6   3   0 -3.4236 1.34092   1
  -6   3   0 2.86392 2.01327   6
  -6   3   0 1.48959 2.70963   8
  -6   3   0 -3.5996 2.51965   5
  -6   3   0 0.86380 2.55352   3
   5  -3   0 6.84072 2.97553   9
   5  -3   0 7.65007 2.37321   2
   5  -3   0 7.51075 2.72020   7
   5  -3   0 6.05835 2.62695   5
   5  -3   0 2.22062 2.38850   3
   5  -3   0 4.98105 2.82015   8
  -5   3   0 7.06754 2.15742   7
  -5   3   0 7.59886 2.10287   1
  -5   3   0 3.89785 2.40376   3
  -5   3   0 5.01252 2.25522   4
  -5   3   0 11.3088 2.57021   9
  -5   3   0 0.85864 1.97089   2
  -5   3   0 6.18783 2.16552   6
  -5   3   0 5.93063 2.45659   5
  -5   3   0 12.9609 2.99630   8
   4  -3   0 4.76238 1.97808   3
   4  -3   0 6.31639 2.52968   8
   4  -3   0 4.10434 1.70836   1
  -4   3   0 4.81555 1.87592   5
  -4   3   0 4.06437 1.91084   4
  -4   3   0 8.57042 1.78287   1
  -4   3   0 9.09641 2.15550   2
  -4   3   0 5.48230 1.98277   3
  -4   3   0 3.08261 1.59538   7
  -4   3   0 0.90148 1.67716   9
  -4   3   0 3.26748 1.66659   6
  -4   3   0 7.79781 2.13305   8
   3  -3   0 31.5905 5.36546   1
   3  -3   0 25.4625 5.43767   6
   3  -3   0 27.3642 5.34027   8
  -3   3   0 25.5867 5.36217   5
  -3   3   0 26.4264 5.37211   6
  -3   3   0 25.9425 5.25903   1
  -3   3   0 26.4710 5.40575   3
  -3   3   0 23.4711 5.32588   7
  -3   3   0 22.1842 5.48459   2
  -3   3   0 19.8848 5.47000   4
  -3   3   0 20.4128 5.38893   9
  -3   3   0 33.5779 5.40426   8
   2  -3   0 8.99070 1.70154   1
   2  -3   0 6.06877 1.71794   8
   2  -3   0 10.5994 2.28769   4
   2  -3   0 7.35861 2.05052   6
  -2   3   0 3.97129 1.63106   3
  -2   3   0 6.02786 1.99670   2
  -2   3   0 9.52864 2.19465   4
  -2   3   0 10.8055 2.16865   9
  -2   3   0 7.39639 1.82661   6
  -2   3   0 10.8867 1.90181   5
  -2   3   0 7.57754 1.66112   8
  -2   3   0 7.85865 1.94152   7
   1  -3   0 0.69887 0.37000   1
   1  -3   0 0.30071 0.46369   8
   1  -3   0 0.89554 0.89307   6
   1  -3   0 1.42449 0.98846   4
  -1   3   0 -0.4213 0.46446   5
  -1   3   0 0.30936 0.88121   4
  -1   3   0 1.89484 1.13666   9
  -1   3   0 -0.1907 0.79414   7
  -1   3   0 0.67702 0.32892   3
  -1   3   0 -0.0807 0.92584   2
   0  -3   0 189.642 34.7255   8
   0  -3   0 182.428 34.7441   1
   0  -3   0 197.991 34.8256   4
   0  -3   0 174.746 34.7557   6
   0   3   0 189.426 34.8177   7
   0   3   0 188.189 34.7924   9
   0   3   0 179.319 34.8374   2
   0   3   0 174.697 34.7394   5
   0   3   0 176.148 34.6780   3
  -1  -3   0 37.9319 5.95681   1
  -1  -3   0 17.0592 5.75056   8
  -1  -3   0 25.6261 5.66443   6
  -1  -3   0 27.6559 5.61212   4
   1   3   0 25.1005 5.74166   7
   1   3   0 31.9429 5.82470   5
   1   3   0 31.6387 5.76859   3
   1   3   0 26.5668 5.68695   9
   1   3   0 29.6052 5.71099   2
  -2  -3   0 18.8567 4.83309   8
  -2  -3   0 21.6330 4.44959   6
  -2  -3   0 30.1001 4.27790   4
  -2  -3   0 25.4504 4.68689   1
   2   3   0 18.4836 4.46631   7
   2   3   0 16.7961 4.38058   3
   2   3   0 14.3359 4.16204   2
   2   3   0 19.5283 4.38069   9
   2   3   0 21.8736 4.61273   5
  -3  -3   0 1.49412 1.65053   1
  -3  -3   0 -0.2706 0.98314   4
  -3  -3   0 2.60635 1.47271   6
  -3  -3   0 -0.8409 2.83742   8
   3   3   0 -1.1611 1.25805   3
   3   3   0 -1.1997 1.60383   5
   3   3   0 -2.6353 1.92418   7
  -4  -3   0 5.22102 4.38200   8
  -4  -3   0 7.78325 2.73575   6
  -4  -3   0 4.89358 2.92661   1
   4   3   0 15.4767 3.42606   3
   4   3   0 10.1903 3.27002   5
   4   3   0 4.01903 3.78449   7
  -5  -3   0 2.05358 2.76045   6
  -5  -3   0 -6.6384 4.65555   8
  -5  -3   0 0.82564 2.71676   1
   5   3   0 -2.1191 2.78527   5
   5   3   0 -2.8027 2.17832   3
  -6  -3   0 -2.4470 2.86973   1
  -6  -3   0 3.68129 3.77635   6
  -6  -3   0 -0.1836 6.82682   8
   6   3   0 0.72502 3.32638   3
   6   3   0 5.11059 4.48803   5
  -7  -3   0 -7.2436 4.21145   1
  -7  -3   0 -5.7754 12.7649   8
   7   3   0 1.42597 6.22716   8
   7   3   0 2.28980 7.44688   5
   7   3   0 -2.1762 4.07670   3
   9  -4   0 -2.7543 8.02123   3
   9  -4   0 13.6938 6.34519   1
   9  -4   0 -3.1102 10.3948   8
  -9   4   0 -6.4179 9.31572   8
  -9   4   0 5.15579 3.84535   1
   8  -4   0 5.68809 4.68545   3
   8  -4   0 -4.9753 6.64083   5
   8  -4   0 7.21883 4.09843   1
   8  -4   0 -1.2581 6.23792   8
  -8   4   0 2.04008 2.60361   1
  -8   4   0 5.75546 4.12176   3
  -8   4   0 -0.8591 4.28268   8
   7  -4   0 0.30335 4.33630   8
   7  -4   0 -3.3542 3.17097   3
   7  -4   0 9.63092 5.25042   4
   7  -4   0 -1.9086 2.56083   1
   7  -4   0 -2.1347 5.56225   7
   7  -4   0 0.97315 4.33936   5
  -7   4   0 -3.4460 2.68630   5
  -7   4   0 -2.9197 2.79098   3
  -7   4   0 2.68172 2.01368   1
  -7   4   0 -0.6062 2.49811   6
  -7   4   0 -5.1357 2.86021   8
  -7   4   0 3.25586 3.91114   4
   6  -4   0 29.3310 7.58354   4
   6  -4   0 33.5517 7.61388   6
   6  -4   0 32.4586 7.05188   1
   6  -4   0 43.9594 7.49217   5
   6  -4   0 33.4139 7.74405   9
   6  -4   0 26.4059 6.90913   2
   6  -4   0 30.5406 7.32954   3
   6  -4   0 24.5616 7.19231   7
   6  -4   0 31.9740 7.57141   8
  -6   4   0 17.0928 6.99418   5
  -6   4   0 47.2221 7.89450   4
  -6   4   0 21.3360 6.76018   6
  -6   4   0 33.4710 7.13664   2
  -6   4   0 46.0559 7.80733   3
  -6   4   0 36.9936 7.07391   7
  -6   4   0 31.8634 7.21887   8
  -6   4   0 31.3791 7.02283   9
  -6   4   0 47.4726 7.26818   1
   5  -4   0 2.50073 2.87858   8
   5  -4   0 5.52560 2.00248   1
   5  -4   0 1.42934 2.48627   3
   5  -4   0 5.17800 2.43496   5
   5  -4   0 14.9734 3.36577   4
   5  -4   0 3.09038 2.82078   6
  -5   4   0 5.74247 1.90476   6
  -5   4   0 3.29273 2.27641   9
  -5   4   0 1.36928 2.20149   4
  -5   4   0 6.47784 2.12789   5
  -5   4   0 3.01281 2.13794   3
  -5   4   0 5.40195 2.34958   8
  -5   4   0 5.71235 2.21521   7
  -5   4   0 8.26925 1.87922   1
  -5   4   0 5.54428 2.38058   2
   4  -4   0 16.5051 4.09597   1
   4  -4   0 17.3500 4.44048   8
   4  -4   0 23.8253 4.83723   4
   4  -4   0 15.5862 4.65155   6
  -4   4   0 20.3469 4.66748   4
  -4   4   0 19.7284 4.35206   7
  -4   4   0 28.9992 4.73402   5
  -4   4   0 24.3628 4.70124   9
  -4   4   0 12.9899 4.17673   6
  -4   4   0 20.4138 4.19928   1
  -4   4   0 19.6507 4.27113   8
  -4   4   0 20.4562 4.45121   3
  -4   4   0 19.9982 4.62977   2
   3  -4   0 1.07891 1.31876   4
   3  -4   0 1.70291 0.87696   1
   3  -4   0 0.65215 1.37081   8
   3  -4   0 -0.6359 1.49229   6
  -3   4   0 1.12236 1.05753   3
  -3   4   0 0.11201 1.17080   7
  -3   4   0 4.84699 1.68721   4
  -3   4   0 0.78922 1.50761   9
  -3   4   0 1.10009 0.93889   8
  -3   4   0 2.22936 1.24204   6
  -3   4   0 1.16156 0.98212   5
  -3   4   0 1.22982 1.45887   2
   2  -4   0 166.732 30.9362   4
   2  -4   0 173.140 30.6374   1
   2  -4   0 162.779 30.7587   6
  -2   4   0 165.916 30.9387   4
  -2   4   0 151.300 30.6773   5
  -2   4   0 173.428 30.9633   2
  -2   4   0 142.752 30.5817   3
  -2   4   0 176.683 30.8754   9
  -2   4   0 162.565 30.7832   7
   1  -4   0 18.3216 5.04116   8
   1  -4   0 31.9491 5.25920   1
   1  -4   0 24.4745 5.55105   4
   1  -4   0 26.7336 5.44554   6
  -1   4   0 20.5125 5.44744   2
  -1   4   0 29.8577 5.30383   5
  -1   4   0 29.8736 5.60632   9
  -1   4   0 27.4781 5.60311   4
  -1   4   0 26.4902 4.99075   3
  -1   4   0 35.5467 5.60781   7
   0  -4   0 47.8665 12.1296   8
   0  -4   0 59.5271 12.3219   4
   0  -4   0 61.7631 12.2796   6
   0  -4   0 59.2642 12.0936   1
   0   4   0 51.3411 12.2859   9
   0   4   0 68.5476 12.1172   5
   0   4   0 74.2952 12.0221   3
   0   4   0 58.0230 12.3543   7
   0   4   0 66.8332 12.4389   2
  -1  -4   0 0.36851 1.06374   1
  -1  -4   0 -0.0347 0.69009   4
  -1  -4   0 -0.2519 1.99616   8
  -1  -4   0 2.85156 1.24851   6
   1   4   0 -0.4252 0.72782   3
   1   4   0 -1.6718 1.57745   7
   1   4   0 0.59256 1.22062   2
   1   4   0 0.92399 1.21644   5
   1   4   0 -0.4898 2.01548   9
  -2  -4   0 -2.5018 3.04148   8
  -2  -4   0 1.40570 1.17580   1
  -2  -4   0 2.57355 1.30892   6
  -2  -4   0 -0.5148 0.98850   4
   2   4   0 -0.7902 1.97799   7
   2   4   0 -0.4974 1.08312   3
   2   4   0 -0.2064 1.97282   2
   2   4   0 1.14399 2.83058   9
   2   4   0 -0.6099 1.10729   5
  -3  -4   0 7.80551 2.51089   1
  -3  -4   0 3.57885 1.87481   6
  -3  -4   0 -1.3562 3.61825   8
   3   4   0 -0.8930 2.11765   5
   3   4   0 3.17754 2.15177   3
   3   4   0 3.86413 2.70481   7
  -4  -4   0 -1.5591 4.90547   8
  -4  -4   0 -0.1501 2.03470   6
  -4  -4   0 -0.9346 2.33350   1
   4   4   0 3.76749 2.63842   3
   4   4   0 1.26331 4.55722   7
   4   4   0 3.30136 2.84622   5
  -5  -4   0 1.45031 3.43865   6
  -5  -4   0 5.29314 3.44045   1
  -5  -4   0 5.78535 6.76708   8
   5   4   0 -1.1168 2.56343   3
   5   4   0 0.16957 3.44956   5
  -6  -4   0 1.93653 13.4683   8
  -6  -4   0 1.50533 3.36118   1
  -6  -4   0 6.62450 4.46036   6
   6   4   0 4.91106 4.42680   3
   6   4   0 8.25782 5.19418   8
   6   4   0 0.22720 5.33103   5
   9  -5   0 14.6705 5.97584   1
   9  -5   0 0.57315 12.2866   8
   9  -5   0 -9.2207 11.2340   3
  -9   5   0 -1.1909 8.83892   8
  -9   5   0 2.93550 4.53091   1
   8  -5   0 -3.3805 6.82544   8
   8  -5   0 2.29085 9.03951   6
   8  -5   0 -1.7536 3.08479   1
   8  -5   0 7.74975 5.95555   3
  -8   5   0 2.66458 4.23376   3
  -8   5   0 -8.0232 4.16166   6
  -8   5   0 -2.9014 4.34129   8
  -8   5   0 2.20985 2.74814   1
   7  -5   0 -2.6040 5.19528   5
   7  -5   0 3.25406 5.23244   7
   7  -5   0 4.01063 5.38491   4
   7  -5   0 1.46079 5.41214   8
   7  -5   0 4.64832 6.12870   6
   7  -5   0 3.71137 4.30953   3
   7  -5   0 2.54768 3.12871   2
   7  -5   0 3.39916 6.31803   9
   7  -5   0 1.70724 2.35030   1
  -7   5   0 4.07758 2.64736   2
  -7   5   0 -1.9113 2.85630   6
  -7   5   0 4.15204 3.61767   9
  -7   5   0 2.50029 2.05480   1
  -7   5   0 1.23520 3.59964   8
  -7   5   0 -5.1914 3.12814   5
  -7   5   0 8.92306 3.50788   7
  -7   5   0 2.51182 3.06352   4
  -7   5   0 5.53218 3.56688   3
   6  -5   0 3.91638 2.61321   2
   6  -5   0 -0.0316 3.35814   3
   6  -5   0 10.4626 4.19972   8
   6  -5   0 10.4821 2.31031   1
   6  -5   0 8.19363 4.00932   9
   6  -5   0 10.1121 4.15919   6
   6  -5   0 2.50688 3.59694   4
   6  -5   0 6.20216 3.43815   5
   6  -5   0 0.44789 3.37363   7
  -6   5   0 3.44635 2.78381   4
  -6   5   0 4.42673 2.65815   8
  -6   5   0 10.7682 3.25007   9
  -6   5   0 -1.8758 2.13911   6
  -6   5   0 4.51863 3.18939   3
  -6   5   0 5.60103 2.46771   5
  -6   5   0 -1.8226 2.23215   2
  -6   5   0 3.04497 2.61057   7
  -6   5   0 4.34935 1.94356   1
   5  -5   0 7.85210 2.00643   1
   5  -5   0 7.39474 3.56928   8
   5  -5   0 1.91525 2.96948   4
   5  -5   0 5.59147 2.79913   3
   5  -5   0 2.29647 3.11589   6
  -5   5   0 3.48226 2.28212   7
  -5   5   0 8.88552 2.50507   3
  -5   5   0 5.86982 2.62095   8
  -5   5   0 3.28826 2.40969   4
  -5   5   0 2.85750 1.94176   6
  -5   5   0 6.47745 2.48943   2
  -5   5   0 5.27851 1.74848   1
  -5   5   0 5.58830 2.54885   9
  -5   5   0 9.54774 2.84598   5
   4  -5   0 2.90707 2.49318   6
   4  -5   0 2.67768 2.56736   8
   4  -5   0 5.93500 2.62135   4
   4  -5   0 6.19718 1.68866   1
  -4   5   0 8.82697 2.13201   5
  -4   5   0 5.94772 2.04583   3
  -4   5   0 5.47464 2.39279   2
  -4   5   0 2.46662 1.81556   7
  -4   5   0 6.52412 2.39647   9
  -4   5   0 3.80198 1.82263   8
  -4   5   0 0.11489 2.05673   4
  -4   5   0 5.82676 1.99273   6
   3  -5   0 0.78983 0.67540   1
   3  -5   0 -0.5206 1.68439   6
   3  -5   0 3.85440 1.93517   4
   3  -5   0 -0.9393 1.32241   8
  -3   5   0 1.89103 1.65568   2
  -3   5   0 1.59213 1.12371   7
  -3   5   0 0.45475 1.79041   4
  -3   5   0 2.90101 1.27690   5
  -3   5   0 -2.2252 0.94264   3
  -3   5   0 1.38867 1.87208   9
   2  -5   0 24.2509 5.21806   6
   2  -5   0 21.0034 5.37498   4
   2  -5   0 17.0787 4.57707   8
   2  -5   0 28.9615 4.85362   1
  -2   5   0 28.0680 5.51475   9
  -2   5   0 28.2872 4.97003   5
  -2   5   0 25.3705 5.16911   7
  -2   5   0 20.1939 5.33385   2
  -2   5   0 22.9587 5.36468   4
  -2   5   0 26.1395 4.69087   3
   1  -5   0 -0.7568 0.66336   1
   1  -5   0 -2.0408 1.00408   4
   1  -5   0 0.23547 1.41230   6
   1  -5   0 -0.2212 1.60568   8
  -1   5   0 0.68158 0.53982   3
  -1   5   0 -0.6652 1.95127   9
  -1   5   0 1.60751 1.05074   5
  -1   5   0 0.23426 1.27514   7
  -1   5   0 -0.5147 1.26433   2
  -1   5   0 -1.7270 1.05400   4
   0  -5   0 27.5056 7.08639   8
   0  -5   0 34.8163 6.97341   1
   0  -5   0 38.0561 7.10079   6
   0  -5   0 31.4929 6.98748   4
   0   5   0 32.3653 7.28320   7
   0   5   0 31.7472 7.31674   9
   0   5   0 40.1944 7.04184   5
   0   5   0 37.8869 6.76090   3
   0   5   0 26.2222 7.02451   2
  -1  -5   0 3.02458 1.50087   6
  -1  -5   0 2.64078 3.26659   8
  -1  -5   0 4.06271 1.72677   1
  -1  -5   0 1.88722 1.21005   4
   1   5   0 2.02196 1.28084   3
   1   5   0 5.02126 2.57198   7
   1   5   0 3.55610 1.67006   5
   1   5   0 5.86314 3.03440   9
   1   5   0 7.57375 2.25050   2
  -2  -5   0 20.9949 4.32478   6
  -2  -5   0 11.8020 5.28815   8
  -2  -5   0 20.2213 4.02634   4
  -2  -5   0 19.4142 4.48576   1
   2   5   0 15.8854 4.16134   3
   2   5   0 15.1801 5.07159   7
   2   5   0 16.7196 4.41030   5
  -3  -5   0 5.45309 5.69713   8
  -3  -5   0 0.91492 2.21598   6
  -3  -5   0 -0.2769 2.28364   1
   3   5   0 4.64941 2.16339   3
   3   5   0 1.60585 3.69151   7
   3   5   0 4.94244 2.50435   5
  -4  -5   0 4.47832 3.07756   1
  -4  -5   0 0.67740 2.56171   6
  -4  -5   0 0.54490 7.18375   8
   4   5   0 0.35335 6.20895   7
   4   5   0 5.76919 3.14404   5
   4   5   0 2.96897 2.44172   3
  -5  -5   0 4.98334 4.04543   6
  -5  -5   0 6.59883 10.2845   8
  -5  -5   0 2.73214 3.73773   1
   5   5   0 3.72339 2.94652   3
   5   5   0 0.39377 3.97770   5
  -6  -5   0 10.7291 5.59921   6
  -6  -5   0 -3.5844 16.3611   8
   6   5   0 23.2549 7.58178   8
   6   5   0 0.95763 4.56068   3
   8  -6   0 0.24349 8.11387   4
   8  -6   0 1.32164 4.24091   1
   8  -6   0 -8.6572 9.19699   6
  -8   6   0 -9.9103 7.11554   4
  -8   6   0 8.56902 4.36839   6
   7  -6   0 10.8105 4.86105   4
   7  -6   0 2.46300 7.55155   5
   7  -6   0 -0.9484 2.44186   1
   7  -6   0 7.84359 6.73162   6
   7  -6   0 2.47190 4.97034   7
   7  -6   0 8.40227 6.21637   9
   7  -6   0 -0.8468 3.06686   2
  -7   6   0 4.15662 3.25028   6
  -7   6   0 1.85902 1.98904   1
  -7   6   0 -6.1551 2.59054   2
  -7   6   0 1.55901 3.17993   4
  -7   6   0 5.31868 3.77048   9
  -7   6   0 4.83781 3.23045   7
   6  -6   0 -1.1158 4.56384   9
   6  -6   0 8.36273 3.84029   4
   6  -6   0 8.97477 4.54742   6
   6  -6   0 8.58651 2.50537   1
  -6   6   0 5.75870 2.66969   7
  -6   6   0 5.17128 3.20096   2
  -6   6   0 8.89552 3.59037   4
  -6   6   0 4.28143 2.18464   1
  -6   6   0 7.20410 3.03788   6
  -6   6   0 1.15269 3.00934   9
  -6   6   0 1.03531 2.90945   5
   5  -6   0 8.68381 3.09699   4
   5  -6   0 4.53036 1.63550   1
   5  -6   0 3.91498 3.17967   6
  -5   6   0 -0.5198 2.01033   5
  -5   6   0 3.03530 2.05246   7
  -5   6   0 0.82684 2.26578   4
  -5   6   0 0.77955 1.79609   6
  -5   6   0 -0.0694 2.25869   2
  -5   6   0 2.98681 2.53579   9
   4  -6   0 0.73713 1.10602   1
   4  -6   0 5.27358 2.62382   4
   4  -6   0 5.45995 2.61448   6
  -4   6   0 -2.4738 1.87514   4
  -4   6   0 2.73153 1.49633   7
  -4   6   0 0.88501 2.21865   9
  -4   6   0 1.64924 2.14473   2
  -4   6   0 1.96536 1.50604   5
   3  -6   0 -0.3550 1.55671   4
   3  -6   0 -0.2538 0.79988   1
   3  -6   0 -1.8890 2.02809   6
  -3   6   0 -1.1186 1.10052   5
  -3   6   0 -0.9765 1.66459   7
  -3   6   0 2.49180 2.15454   2
  -3   6   0 -2.0959 2.30166   9
  -3   6   0 -2.3353 1.94597   4
   2  -6   0 0.26143 1.97619   4
   2  -6   0 1.81201 1.06494   1
   2  -6   0 1.95894 1.86844   6
  -2   6   0 0.41260 1.12311   5
  -2   6   0 -2.6105 1.87099   4
  -2   6   0 -1.6692 1.80432   2
  -2   6   0 1.04766 1.99459   7
  -2   6   0 -1.1399 2.34773   9
   1  -6   0 7.66265 2.22543   4
   1  -6   0 3.29111 1.96467   6
   1  -6   0 4.79216 1.55470   1
  -1   6   0 -0.2933 2.71904   9
  -1   6   0 5.27053 2.54320   2
  -1   6   0 4.21883 1.27935   3
  -1   6   0 4.98109 1.64568   5
  -1   6   0 5.54656 2.61906   7
   0  -6   0 24.7637 4.51007   1
   0  -6   0 18.3203 4.32143   4
   0  -6   0 13.8312 4.11621   6
   0   6   0 15.5215 4.71209   2
   0   6   0 22.7836 5.11151   7
   0   6   0 17.4319 4.27248   5
   0   6   0 13.4713 5.06168   9
   0   6   0 21.5035 3.98491   3
  -1  -6   0 0.56033 1.70644   6
  -1  -6   0 2.51889 1.66636   1
  -1  -6   0 -1.0098 1.16540   4
   1   6   0 -0.6929 1.29599   5
   1   6   0 -2.3387 4.43646   9
   1   6   0 -0.4143 3.23571   7
   1   6   0 1.66562 1.29080   3
   1   6   0 1.27743 3.02498   2
  -2  -6   0 -0.5460 1.89294   6
  -2  -6   0 -2.7083 5.38771   8
  -2  -6   0 2.11121 2.15746   1
   2   6   0 5.06849 4.21516   7
   2   6   0 3.25508 1.88852   3
   2   6   0 0.58984 2.21713   5
  -3  -6   0 0.77722 2.70567   1
  -3  -6   0 3.01110 2.51635   6
  -3  -6   0 -4.7440 7.80476   8
   3   6   0 -2.5013 2.35116   5
   3   6   0 -0.8020 5.62511   7
   3   6   0 1.44842 2.17386   3
  -4  -6   0 -2.9247 3.06467   6
  -4  -6   0 -5.4661 3.10363   1
   4   6   0 1.63156 3.53380   5
   4   6   0 2.65678 2.68237   3
  -5  -6   0 4.34100 4.21812   1
  -5  -6   0 -1.6993 4.91321   6
   5   6   0 3.68770 3.72177   3
   5   6   0 3.75591 5.42001   5
   8  -7   0 -0.4789 9.36547   9
   8  -7   0 -5.6182 10.1120   6
   8  -7   0 0.96784 4.90606   2
   8  -7   0 -6.4345 8.64765   4
  -8   7   0 2.68661 5.08563   9
  -8   7   0 -3.2573 4.26161   4
  -8   7   0 -1.4133 4.43792   6
  -8   7   0 -4.4277 3.44269   2
   7  -7   0 1.05436 4.44809   4
   7  -7   0 -5.7894 2.74779   2
   7  -7   0 -3.2152 6.37945   9
   7  -7   0 1.35691 5.87186   6
  -7   7   0 3.60309 3.87617   9
  -7   7   0 3.36963 3.29406   7
  -7   7   0 -6.3455 3.22868   4
  -7   7   0 -3.7060 2.90271   2
  -7   7   0 0.56903 3.00392   6
   6  -7   0 3.17931 4.74861   6
   6  -7   0 3.77942 3.82545   4
   6  -7   0 -0.6446 2.10714   1
  -6   7   0 -1.3271 2.99424   5
  -6   7   0 -0.7707 3.24273   9
  -6   7   0 -0.3279 3.04984   2
  -6   7   0 -0.9287 2.97537   4
  -6   7   0 -1.2553 2.27645   7
   5  -7   0 0.73080 1.48492   1
   5  -7   0 0.81915 3.90065   6
   5  -7   0 2.62280 3.42475   4
  -5   7   0 -0.9677 2.55253   2
  -5   7   0 -1.3744 2.02832   4
  -5   7   0 3.50009 2.35624   7
  -5   7   0 5.63900 3.15007   9
  -5   7   0 0.49733 2.39703   5
   4  -7   0 12.8170 3.60415   6
   4  -7   0 7.78488 1.99785   1
   4  -7   0 -0.2033 3.10806   4
  -4   7   0 7.27652 2.32453   5
  -4   7   0 9.55212 3.42614   9
  -4   7   0 5.30330 2.81441   2
  -4   7   0 3.28645 2.87023   4
  -4   7   0 3.83474 2.26970   7
   3  -7   0 5.25630 1.44596   1
   3  -7   0 5.22659 2.83884   6
   3  -7   0 -0.2664 2.48930   4
  -3   7   0 7.82049 2.93602   2
  -3   7   0 3.55224 3.25837   9
  -3   7   0 2.72770 2.92041   4
  -3   7   0 4.04367 2.26775   7
  -3   7   0 1.04931 1.73854   5
   2  -7   0 13.6382 3.78019   6
   2  -7   0 8.41060 3.92322   4
   2  -7   0 18.2452 3.45969   1
  -2   7   0 7.46588 3.95962   7
  -2   7   0 23.0000 4.78839   2
  -2   7   0 15.5860 4.74230   9
  -2   7   0 15.4562 3.61379   5
   1  -7   0 -1.0225 1.92157   6
   1  -7   0 3.07261 1.89097   4
   1  -7   0 0.01821 1.56491   1
  -1   7   0 -2.8568 3.26619   9
  -1   7   0 6.96499 3.06477   7
  -1   7   0 -1.7650 2.47718   2
  -1   7   0 -1.0613 1.37247   5
   0  -7   0 3.81668 2.02960   6
   0  -7   0 0.81557 1.64450   1
   0  -7   0 -3.7469 1.75821   4
   0   7   0 1.22448 3.17637   2
   0   7   0 -5.5513 4.04413   9
   0   7   0 -0.5966 1.53332   5
   0   7   0 -2.6020 3.13684   7
  -1  -7   0 -0.8739 2.18895   1
  -1  -7   0 4.23051 2.00841   4
  -1  -7   0 0.50087 1.81847   6
   1   7   0 4.76638 1.78959   5
   1   7   0 -1.4961 3.89193   7
  -2  -7   0 1.26322 2.71073   1
  -2  -7   0 1.24772 2.48332   6
   2   7   0 2.00725 6.28535   7
   2   7   0 1.78018 2.04354   5
  -3  -7   0 0.64114 3.05078   1
  -3  -7   0 -1.4813 2.90250   6
   3   7   0 5.22904 3.42578   5
   3   7   0 -1.4036 8.12015   7
  -4  -7   0 7.73827 5.26411   1
  -4  -7   0 -2.4370 4.21152   6
   4   7   0 14.0160 5.42972   5
   8  -8   0 5.52759 8.29951   4
   8  -8   0 0.51969 4.84890   2
   8  -8   0 0.88143 11.8389   6
   8  -8   0 8.31202 9.65049   9
   8  -8   0 -1.0995 9.80105   7
  -8   8   0 0.38931 5.24233   4
  -8   8   0 -0.2243 7.36261   9
  -8   8   0 -2.4086 4.12056   2
   7  -8   0 2.53667 6.29623   9
   7  -8   0 -5.3991 3.23344   2
   7  -8   0 3.24332 6.60274   6
   7  -8   0 -5.2182 4.77807   4
  -7   8   0 -3.1244 3.66745   4
  -7   8   0 -2.9244 5.30766   9
  -7   8   0 4.10495 4.15232   7
  -7   8   0 0.14237 3.78515   2
   6  -8   0 0.32647 4.37830   4
   6  -8   0 -6.5463 5.13916   6
  -6   8   0 -1.2225 3.58635   2
  -6   8   0 4.79665 4.08083   4
  -6   8   0 -0.4406 4.06987   9
  -6   8   0 -7.0125 2.52095   7
   5  -8   0 2.00156 3.55543   6
   5  -8   0 -5.1075 2.89120   4
  -5   8   0 2.13134 3.46436   9
  -5   8   0 3.59976 3.16406   4
  -5   8   0 -2.7506 2.69088   7
  -5   8   0 1.39122 2.70334   5
  -5   8   0 3.21339 3.30782   2
   4  -8   0 3.01205 3.24780   6
   4  -8   0 1.10696 2.86558   4
   4  -8   0 0.51664 1.73292   1
  -4   8   0 -0.5667 2.42217   4
  -4   8   0 3.39212 3.72654   9
  -4   8   0 1.34706 2.04672   5
  -4   8   0 -1.0520 2.39929   2
  -4   8   0 4.08103 2.88272   7
   3  -8   0 1.97511 1.66862   1
   3  -8   0 -0.8371 2.75927   6
   3  -8   0 0.74363 2.80707   4
  -3   8   0 2.30963 2.19963   5
  -3   8   0 6.86454 2.99936   7
  -3   8   0 0.58269 2.94934   2
  -3   8   0 0.82629 3.66591   9
   2  -8   0 0.95828 1.58785   1
   2  -8   0 3.40320 2.14354   6
   2  -8   0 4.11698 2.76772   4
  -2   8   0 1.49704 1.89451   5
  -2   8   0 -2.4081 2.70490   2
  -2   8   0 -4.5955 3.82879   9
  -2   8   0 -1.0780 2.98543   7
   1  -8   0 5.29188 2.32628   4
   1  -8   0 3.09583 2.56519   6
   1  -8   0 -0.5984 1.78774   1
  -1   8   0 -1.7567 3.28529   7
  -1   8   0 1.48811 1.80643   5
  -1   8   0 1.73123 3.11732   2
  -1   8   0 3.27361 5.30011   9
   0  -8   0 5.75575 2.73634   6
   0  -8   0 10.9322 3.49610   4
   0  -8   0 3.58732 2.74571   1
   0   8   0 7.98567 5.27750   2
   0   8   0 2.83443 7.79942   9
   0   8   0 8.86831 4.68141   7
   0   8   0 6.16412 2.62734   5
  -1  -8   0 2.58102 2.77117   1
  -1  -8   0 -1.8758 2.15486   6
   1   8   0 -1.3043 2.58554   5
   1   8   0 -2.5803 5.24693   7
  -2  -8   0 6.15449 3.61236   1
  -2  -8   0 -0.8191 3.42121   6
   2   8   0 8.08958 3.34350   5
   2   8   0 5.18897 7.74207   7
  -3  -8   0 5.16031 4.71274   6
  -3  -8   0 6.55021 5.55350   1
   3   8   0 -1.5211 13.1572   7
   3   8   0 9.15086 4.82677   5
   8  -9   0 -1.0896 12.3324   9
   8  -9   0 1.16235 14.0977   6
   8  -9   0 -1.0235 10.4003   4
   8  -9   0 -0.7114 8.30935   2
  -8   9   0 -3.3231 7.58273   2
  -8   9   0 0.33180 5.60377   4
  -8   9   0 8.75583 7.71830   9
  -8   9   0 -11.884 5.08612   7
   7  -9   0 4.32992 8.75517   9
   7  -9   0 -0.1572 5.98156   4
   7  -9   0 -4.8361 3.68560   2
   7  -9   0 -0.4056 7.80288   6
  -7   9   0 -1.9554 4.06134   7
  -7   9   0 1.06488 4.94242   4
  -7   9   0 -4.9861 5.69140   9
  -7   9   0 4.58859 4.70765   2
   6  -9   0 3.77932 5.59446   6
   6  -9   0 -4.0276 6.13364   9
   6  -9   0 -8.1792 3.07030   4
  -6   9   0 -2.7153 3.43617   2
  -6   9   0 -5.2577 4.75595   9
  -6   9   0 -0.2065 4.17225   4
  -6   9   0 8.86479 3.70601   7
   5  -9   0 -1.7039 4.25289   6
   5  -9   0 7.92696 4.11692   4
  -5   9   0 3.76044 3.89201   2
  -5   9   0 1.87243 3.40729   7
  -5   9   0 3.92103 4.85453   9
  -5   9   0 3.68361 3.78475   4
   4  -9   0 -7.8581 2.83482   4
   4  -9   0 0.83448 3.78783   6
  -4   9   0 -1.8678 3.54643   7
  -4   9   0 0.84805 4.61230   9
  -4   9   0 2.61026 3.41675   2
  -4   9   0 0.37645 2.42980   5
   3  -9   0 3.55427 3.06693   4
   3  -9   0 -3.9688 3.24637   6
  -3   9   0 3.81623 3.62355   7
  -3   9   0 0.47434 3.64911   2
  -3   9   0 2.34534 4.68483   9
  -3   9   0 -3.8912 2.76841   5
   2  -9   0 2.08533 3.40970   6
   2  -9   0 3.39777 2.72437   1
   2  -9   0 2.16938 3.05152   4
  -2   9   0 2.78372 2.78616   5
  -2   9   0 3.74485 4.57824   7
  -2   9   0 -1.2268 5.48809   9
  -2   9   0 -3.4113 3.38654   2
   1  -9   0 0.34075 2.91301   4
   1  -9   0 2.00368 2.77003   1
   1  -9   0 4.03748 2.60019   6
  -1   9   0 9.87234 8.36063   9
  -1   9   0 7.31177 5.06567   2
  -1   9   0 0.72879 2.47178   5
  -1   9   0 2.92176 3.69903   7
   0  -9   0 4.43291 3.28274   6
   0  -9   0 4.29244 3.92672   1
   0   9   0 13.2533 3.64837   5
   0   9   0 10.0605 5.95708   7
  -1  -9   0 3.35202 3.38788   6
  -1  -9   0 -4.3561 3.99162   1
   1   9   0 1.72995 3.46516   5
   1   9   0 -4.5453 7.77754   7
  -2  -9   0 2.71293 4.56283   6
  -2  -9   0 3.51777 5.73208   1
   2   9   0 7.40130 11.9562   7
   2   9   0 -2.3644 4.49018   5
   7 -10   0 1.66218 10.1827   6
   7 -10   0 -3.4935 5.12910   2
   7 -10   0 1.30932 7.05049   4
  -7  10   0 -3.2352 5.75750   2
  -7  10   0 2.15891 5.01047   7
  -7  10   0 -7.4575 5.50235   4
   6 -10   0 6.72962 8.38885   9
   6 -10   0 0.97828 7.58902   6
   6 -10   0 -0.9936 5.67653   4
  -6  10   0 -4.1122 6.65680   9
  -6  10   0 -7.5837 4.83994   2
  -6  10   0 5.33714 5.17724   7
  -6  10   0 -2.4884 5.16295   4
   5 -10   0 -6.3966 4.19952   4
   5 -10   0 4.93740 5.74563   6
  -5  10   0 7.57910 4.58463   7
  -5  10   0 1.06901 6.62061   9
  -5  10   0 3.83360 4.91121   2
   4 -10   0 -2.4372 4.49243   6
   4 -10   0 7.92326 4.31926   4
  -4  10   0 -0.9787 4.50297   2
  -4  10   0 -1.7041 4.70064   7
  -4  10   0 -3.8189 6.25325   9
   3 -10   0 0.89405 3.40799   4
   3 -10   0 2.25026 4.31362   6
  -3  10   0 -8.9863 3.03343   5
  -3  10   0 -3.5701 4.73124   7
  -3  10   0 1.51996 4.52466   2
  -3  10   0 -3.7667 6.45323   9
   2 -10   0 4.87532 4.05056   6
   2 -10   0 -1.7855 3.31960   4
  -2  10   0 1.31316 3.27561   5
  -2  10   0 5.80931 5.79381   2
  -2  10   0 -8.5556 5.39227   7
  -2  10   0 -3.3848 8.23740   9
   1 -10   0 -4.3588 3.15302   4
   1 -10   0 3.58529 3.88531   6
  -1  10   0 -6.1623 6.56156   7
  -1  10   0 2.24374 3.30952   5
   0 -10   0 -4.3881 4.01637   6
   0 -10   0 1.72069 7.76987   1
   0  10   0 -2.5783 3.23065   5
   0  10   0 6.37913 9.16827   7
  -1 -10   0 6.38276 7.06915   1
   1  10   0 10.1749 13.0949   7
   1  10   0 -3.9530 4.74150   5
   6 -11   0 9.07101 11.0669   6
  -6  11   0 6.67495 7.88932   7
   5 -11   0 1.36454 5.36427   4
   5 -11   0 -3.0624 8.30660   6
   5 -11   0 3.07705 9.91952   9
  -5  11   0 4.04785 6.58547   2
  -5  11   0 3.86494 6.34888   7
   4 -11   0 -6.4838 7.87158   9
   4 -11   0 -2.8502 6.34282   6
   4 -11   0 1.73143 4.37513   4
  -4  11   0 2.66558 6.88190   7
  -4  11   0 0.65320 6.81542   2
  -4  11   0 4.26269 10.9401   9
   3 -11   0 3.40503 6.25788   6
   3 -11   0 5.13893 4.60175   4
   3 -11   0 -10.147 7.31723   9
  -3  11   0 6.23415 8.05396   2
  -3  11   0 -4.2860 11.7874   9
  -3  11   0 4.59324 8.25214   7
   2 -11   0 -1.2079 11.7108   9
   2 -11   0 10.1984 6.05486   6
   2 -11   0 -7.2384 4.10883   4
  -2  11   0 6.41416 4.60175   5
  -2  11   0 -6.5605 9.09506   7
  -2  11   0 -1.6447 14.6562   9
  -2  11   0 8.79185 11.8112   2
  -1  11   0 -8.6917 4.38630   5
  -1  11   0 5.13127 15.6225   7
  -1  11  -1 -4.6350 5.06290   5
  -1  11  -1 -4.8330 15.2496   7
  -2  11  -1 0.61305 9.02048   7
  -2  11  -1 10.2521 14.4240   9
  -2  11  -1 1.34574 4.40094   5
  -2  11  -1 6.01769 11.6212   2
   2 -11   1 0.17801 4.58830   4
   2 -11   1 -3.7854 5.32909   6
  -3  11  -1 3.85824 7.90380   7
  -3  11  -1 -0.3473 12.0846   9
  -3  11  -1 4.72910 9.72479   2
   3 -11   1 -5.2817 4.33216   4
   3 -11   1 6.40781 5.98140   6
  -4  11  -1 -3.0879 6.83016   7
  -4  11  -1 -0.2009 7.16949   2
  -4  11  -1 0.95277 10.8937   9
   4 -11   1 6.56476 6.69641   6
   4 -11   1 1.12703 5.04375   4
  -5  11  -1 -3.7665 11.2109   9
  -5  11  -1 2.04890 6.21081   7
  -5  11  -1 -5.2175 6.13956   2
   5 -11   1 5.79146 5.83929   4
   5 -11   1 -0.2890 8.25133   6
  -6  11  -1 2.45259 6.66352   7
   6 -11   1 7.36350 10.7148   6
   1  10  -1 -0.6120 4.32677   5
   1  10  -1 -2.9819 12.9205   7
  -1 -10   1 8.36920 6.65970   1
   0  10  -1 -1.6366 8.45080   7
   0  10  -1 3.27511 3.60639   5
   0 -10   1 0.98350 4.16248   6
   0 -10   1 -0.7287 5.37774   1
  -1  10  -1 -1.1284 3.15309   5
  -1  10  -1 5.80166 6.82281   7
   1 -10   1 3.80597 6.26126   1
   1 -10   1 5.46674 3.86419   6
   1 -10   1 -6.5347 3.92396   4
  -2  10  -1 3.30974 5.37089   2
  -2  10  -1 -0.4262 7.70714   9
  -2  10  -1 -4.6851 2.83450   5
  -2  10  -1 3.92342 5.67847   7
   2 -10   1 -1.8415 3.71085   6
   2 -10   1 2.75008 3.26931   4
  -3  10  -1 3.42301 6.66433   9
  -3  10  -1 5.50196 4.53667   2
  -3  10  -1 0.90883 4.52622   7
  -3  10  -1 -6.0794 3.52298   5
   3 -10   1 -1.9536 3.90962   6
   3 -10   1 0.91554 3.70946   4
  -4  10  -1 8.37206 6.48511   9
  -4  10  -1 2.05539 4.40780   2
  -4  10  -1 -0.5921 4.53398   7
   4 -10   1 0.95915 3.90068   4
   4 -10   1 0.25800 4.25276   6
  -5  10  -1 -1.8411 4.24796   7
  -5  10  -1 2.97130 6.63649   9
  -5  10  -1 -1.9724 4.80572   2
   5 -10   1 -2.1968 4.25826   4
   5 -10   1 -0.4514 5.02508   6
  -6  10  -1 4.90181 4.61044   7
  -6  10  -1 -7.7863 4.59767   2
  -6  10  -1 -7.8344 6.28770   9
  -6  10  -1 -2.9471 4.99794   4
   6 -10   1 -0.0750 4.89828   4
   6 -10   1 3.38935 7.38234   6
  -7  10  -1 -3.2472 5.53487   2
  -7  10  -1 -0.5893 5.86665   4
  -7  10  -1 3.62237 5.16820   7
   7 -10   1 -4.8937 6.90240   4
   7 -10   1 -1.6675 5.46702   2
   7 -10   1 -2.9308 10.1267   6
   2   9  -1 -8.2869 4.02880   5
   2   9  -1 0.12957 11.6134   7
  -2  -9   1 3.51798 4.51347   6
  -2  -9   1 -10.595 6.09718   1
   1   9  -1 -4.3213 7.28592   7
   1   9  -1 -2.1323 3.07648   5
  -1  -9   1 1.04914 3.75235   1
  -1  -9   1 4.95879 3.75574   6
   0   9  -1 2.67570 2.65709   5
   0   9  -1 9.10641 5.88050   7
   0  -9   1 -1.5127 2.82973   6
   0  -9   1 1.73654 3.20321   1
  -1   9  -1 10.6879 4.76215   7
  -1   9  -1 -0.6015 7.02585   9
  -1   9  -1 0.60985 5.10580   2
  -1   9  -1 3.77869 2.65538   5
   1  -9   1 -3.6553 2.73235   4
   1  -9   1 -1.1757 2.50760   6
   1  -9   1 3.63964 2.75747   1
  -2   9  -1 -3.1438 3.99306   7
  -2   9  -1 -2.6995 3.34913   2
  -2   9  -1 -3.7924 2.47913   5
  -2   9  -1 -8.3319 5.28819   9
   2  -9   1 -1.0585 2.26615   1
   2  -9   1 1.22022 3.18566   6
   2  -9   1 4.03589 2.72916   4
  -3   9  -1 0.08277 3.60396   2
  -3   9  -1 5.38857 5.02780   9
  -3   9  -1 -1.6508 3.02845   7
  -3   9  -1 -0.7757 2.46109   5
   3  -9   1 0.27570 3.24460   6
   3  -9   1 2.53817 2.42667   4
   3  -9   1 -0.3480 2.53029   1
  -4   9  -1 -3.3646 3.54110   4
  -4   9  -1 12.3045 3.96387   7
  -4   9  -1 -3.9222 2.49133   2
  -4   9  -1 -0.0642 4.91620   9
  -4   9  -1 8.89624 2.97673   5
   4  -9   1 0.40837 3.15896   4
   4  -9   1 1.25299 3.65782   6
  -5   9  -1 -3.4219 4.29278   9
  -5   9  -1 3.80809 3.82977   2
  -5   9  -1 -2.3219 3.46411   4
  -5   9  -1 5.32301 3.34889   7
   5  -9   1 -3.0568 2.85093   4
   5  -9   1 -3.5782 3.82410   6
  -6   9  -1 4.81945 4.12269   2
  -6   9  -1 10.7830 5.56595   9
  -6   9  -1 0.33548 4.07191   4
  -6   9  -1 1.01966 3.66152   7
   6  -9   1 2.45829 5.60022   6
   6  -9   1 7.90310 4.83422   4
  -7   9  -1 3.26932 4.64788   4
  -7   9  -1 -3.5965 5.23366   2
  -7   9  -1 -4.4157 4.03018   7
  -7   9  -1 -8.1071 5.99868   9
   7  -9   1 -3.5039 5.42594   4
   7  -9   1 -4.0866 4.26651   2
   7  -9   1 0.97713 9.01664   9
   7  -9   1 6.22430 7.96481   6
  -8   9  -1 6.82725 7.51392   9
  -8   9  -1 -0.4282 6.61009   4
  -8   9  -1 -4.6528 5.49715   2
   8  -9   1 -12.718 14.0940   6
   8  -9   1 -2.0407 10.1253   4
   8  -9   1 -2.1132 6.85866   2
   8  -9   1 -0.1510 14.3123   9
   3   8  -1 -3.6815 14.2139   7
   3   8  -1 0.55986 4.15248   5
  -3  -8   1 10.5208 5.52716   1
  -3  -8   1 5.86586 4.27506   6
   2   8  -1 3.10498 7.18158   7
   2   8  -1 0.11404 2.66675   5
  -2  -8   1 2.26274 3.04357   6
  -2  -8   1 1.60853 3.21613   1
   1   8  -1 0.75684 4.93080   7
   1   8  -1 1.29316 2.67346   5
  -1  -8   1 -0.2919 2.58907   6
  -1  -8   1 3.56472 2.63405   1
   0   8  -1 1.44780 2.18011   5
   0   8  -1 -0.5243 7.75312   9
   0   8  -1 -1.3417 3.98488   2
   0   8  -1 -3.2517 4.10234   7
   0  -8   1 1.19313 2.39380   4
   0  -8   1 0.78076 2.40926   6
   0  -8   1 1.61377 1.91053   1
  -1   8  -1 -4.4274 4.51444   9
  -1   8  -1 -2.7056 3.25805   2
  -1   8  -1 0.18489 3.32878   7
  -1   8  -1 1.05282 1.77665   5
   1  -8   1 4.35473 2.24416   4
   1  -8   1 -2.5205 1.83027   1
   1  -8   1 0.94190 1.73984   6
  -2   8  -1 -3.2735 4.44890   9
  -2   8  -1 -0.6402 1.64496   5
  -2   8  -1 4.65334 3.30213   7
  -2   8  -1 0.29968 3.09772   2
   2  -8   1 -0.8966 2.17095   6
   2  -8   1 -0.0729 1.39969   1
   2  -8   1 -1.7408 1.66061   4
  -3   8  -1 -0.7059 2.81179   7
  -3   8  -1 -1.4170 3.66958   9
  -3   8  -1 0.36366 3.00410   2
  -3   8  -1 2.86020 2.13836   5
  -3   8  -1 -2.8230 3.07582   4
   3  -8   1 0.16304 2.54664   4
   3  -8   1 -0.5334 2.73816   6
   3  -8   1 0.54456 1.33624   1
  -4   8  -1 6.71028 3.35160   7
  -4   8  -1 5.30837 4.03391   9
  -4   8  -1 5.19081 2.29264   5
  -4   8  -1 6.65828 2.95288   2
  -4   8  -1 3.19783 3.40855   4
   4  -8   1 12.2296 3.96078   4
   4  -8   1 3.98565 1.85354   1
   4  -8   1 3.85063 3.29644   6
  -5   8  -1 5.45505 3.55898   9
  -5   8  -1 8.46432 3.68706   2
  -5   8  -1 5.14970 2.93502   5
  -5   8  -1 -0.0060 3.44411   4
  -5   8  -1 1.31061 2.88309   7
   5  -8   1 5.61232 3.89216   6
   5  -8   1 -0.7223 3.57568   4
   5  -8   1 7.14694 2.24750   1
  -6   8  -1 9.95808 4.14967   4
  -6   8  -1 10.5754 4.50039   9
  -6   8  -1 8.80269 3.62129   7
  -6   8  -1 18.4592 4.91771   2
   6  -8   1 1.69423 4.73042   6
   6  -8   1 0.09898 4.35824   4
  -7   8  -1 -5.9895 3.74078   2
  -7   8  -1 -4.7794 3.61311   4
  -7   8  -1 -4.4069 4.23829   9
  -7   8  -1 1.85273 3.69487   7
   7  -8   1 -2.3225 4.82831   4
   7  -8   1 -6.3130 5.71273   6
   7  -8   1 -3.3028 3.78232   2
   7  -8   1 3.24700 6.63402   9
  -8   8  -1 -4.0507 4.78700   2
  -8   8  -1 1.57756 5.80189   9
  -8   8  -1 -4.0741 5.08627   4
   8  -8   1 0.35006 9.74379   6
   8  -8   1 -4.6801 7.95682   4
   8  -8   1 3.62845 9.69311   9
   8  -8   1 -6.5459 4.76187   2
   4   7  -1 -3.8821 4.56849   5
  -4  -7   1 -6.9435 4.34106   1
  -4  -7   1 -4.2339 3.85148   6
   3   7  -1 3.58574 3.32309   5
   3   7  -1 3.56385 8.58231   7
  -3  -7   1 4.24272 3.44996   1
  -3  -7   1 -3.8085 2.85451   6
   2   7  -1 -0.9933 5.24905   7
   2   7  -1 0.94225 2.61223   5
  -2  -7   1 -0.2578 2.15534   6
  -2  -7   1 -0.4225 2.51591   1
   1   7  -1 1.55730 1.94310   5
   1   7  -1 -5.3105 3.57976   7
  -1  -7   1 0.72391 2.10439   1
  -1  -7   1 -1.1985 1.75697   4
  -1  -7   1 -1.2833 1.76945   6
   0   7  -1 0.56117 3.18670   7
   0   7  -1 -2.5509 4.10949   9
   0   7  -1 -1.1419 1.54608   5
   0   7  -1 -2.5075 2.81702   2
   0  -7   1 1.47585 1.89405   4
   0  -7   1 0.42310 1.64291   1
   0  -7   1 -0.4058 1.66326   6
  -1   7  -1 9.86506 3.93894   2
  -1   7  -1 9.33542 4.60228   9
  -1   7  -1 16.2677 3.99030   7
  -1   7  -1 18.9314 3.57602   5
   1  -7   1 6.66955 3.44451   4
   1  -7   1 13.2390 3.60345   6
   1  -7   1 20.7673 3.76527   1
  -2   7  -1 -3.5702 2.23678   2
  -2   7  -1 -0.7906 2.98154   9
  -2   7  -1 4.64207 2.28895   7
  -2   7  -1 1.52984 2.57853   4
  -2   7  -1 2.52098 1.43365   5
   2  -7   1 -2.1015 1.94652   4
   2  -7   1 0.20021 1.26398   1
   2  -7   1 -0.5478 2.13488   6
  -3   7  -1 43.2973 7.64241   5
  -3   7  -1 35.7102 8.19960   4
  -3   7  -1 30.5754 7.81961   7
  -3   7  -1 32.8735 8.16957   2
  -3   7  -1 25.2861 7.89837   9
   3  -7   1 27.5256 7.94502   4
   3  -7   1 28.2931 7.78003   6
   3  -7   1 49.6680 7.53479   1
  -4   7  -1 3.50633 1.77240   5
  -4   7  -1 -2.3741 2.05792   7
  -4   7  -1 -0.8183 2.26919   4
  -4   7  -1 -0.1453 2.27437   2
  -4   7  -1 -4.2474 2.42660   9
   4  -7   1 3.05352 2.31086   6
   4  -7   1 6.04519 3.09515   4
   4  -7   1 -0.3270 0.94152   1
  -5   7  -1 1.88112 3.04492   9
  -5   7  -1 -0.4124 2.12013   5
  -5   7  -1 1.53883 2.18931   7
  -5   7  -1 3.51809 2.46128   4
  -5   7  -1 4.42294 2.43994   2
   5  -7   1 -0.2402 2.99837   4
   5  -7   1 2.64338 3.50570   6
   5  -7   1 0.81292 1.57698   1
  -6   7  -1 1.07204 2.99663   9
  -6   7  -1 -1.7629 2.27898   4
  -6   7  -1 1.00010 2.47465   7
  -6   7  -1 0.29356 3.02597   2
   6  -7   1 -1.0942 2.10818   1
   6  -7   1 2.79849 4.18242   6
   6  -7   1 3.15122 3.87354   4
  -7   7  -1 2.72245 3.22371   2
  -7   7  -1 -3.0656 3.62083   7
  -7   7  -1 -3.7288 3.67128   4
  -7   7  -1 6.69753 4.67989   9
  -7   7  -1 -0.9342 3.41065   6
   7  -7   1 -0.3885 5.78801   6
   7  -7   1 3.78712 4.19228   4
   7  -7   1 0.41440 3.08368   1
   7  -7   1 0.40011 6.01439   9
   7  -7   1 -2.3659 2.82563   2
  -8   7  -1 -2.4658 4.36849   4
  -8   7  -1 4.85991 4.82367   6
  -8   7  -1 -0.1580 3.72000   2
  -8   7  -1 0.76045 6.16006   9
   8  -7   1 -6.3621 9.19786   6
   8  -7   1 -1.5825 8.81497   9
   8  -7   1 -4.3154 4.79180   2
   8  -7   1 3.41390 7.52957   4
   5   6  -1 2.01562 5.49942   5
   5   6  -1 -3.5285 3.83382   3
  -5  -6   1 -0.7510 4.38009   6
  -5  -6   1 5.55628 4.54714   1
   4   6  -1 4.32457 10.3850   7
   4   6  -1 1.39607 2.81382   3
   4   6  -1 0.37478 3.51436   5
  -4  -6   1 -4.7447 12.9638   8
  -4  -6   1 -0.5409 3.03501   6
  -4  -6   1 -0.6343 3.40137   1
   3   6  -1 0.79240 2.56180   5
   3   6  -1 4.79215 2.31423   3
   3   6  -1 -2.2983 4.98914   7
  -3  -6   1 -9.0001 8.64864   8
  -3  -6   1 0.16856 2.27949   6
  -3  -6   1 -1.5464 2.53368   1
   2   6  -1 -2.5494 3.69500   7
   2   6  -1 -1.9260 1.90631   5
   2   6  -1 1.15742 1.68635   3
  -2  -6   1 0.86133 6.29045   8
  -2  -6   1 -1.2824 1.90335   1
  -2  -6   1 -0.2807 1.82593   6
   1   6  -1 8.75775 3.90974   7
   1   6  -1 11.4419 2.79479   3
   1   6  -1 13.8781 3.29309   5
   1   6  -1 9.38974 5.12798   9
   1   6  -1 15.2803 4.04951   2
  -1  -6   1 9.70387 2.85020   4
  -1  -6   1 17.6186 3.57609   1
  -1  -6   1 8.39416 2.84672   6
  -1  -6   1 8.25375 5.46309   8
   0   6  -1 -0.7900 1.28040   5
   0   6  -1 -0.5110 2.42771   7
   0   6  -1 -0.6735 3.22884   9
   0   6  -1 0.68433 2.03901   2
   0   6  -1 1.18989 1.08444   3
   0  -6   1 2.05245 1.48030   4
   0  -6   1 0.03635 1.15207   1
   0  -6   1 -4.5860 1.27282   6
  -1   6  -1 9.24025 3.15335   9
  -1   6  -1 7.26233 1.99331   5
  -1   6  -1 3.58102 2.26548   7
  -1   6  -1 7.67607 1.82653   3
  -1   6  -1 8.67139 2.90906   2
   1  -6   1 6.03230 2.32891   6
   1  -6   1 8.91019 2.12102   1
   1  -6   1 7.77962 2.55859   4
  -2   6  -1 2.71942 1.49649   5
  -2   6  -1 1.75105 2.65954   9
  -2   6  -1 2.63534 2.34073   2
  -2   6  -1 7.75257 2.43428   7
  -2   6  -1 3.73175 1.96467   4
   2  -6   1 4.43428 2.40804   4
   2  -6   1 5.72441 1.50993   1
   2  -6   1 10.9226 2.51204   6
  -3   6  -1 16.2233 3.74792   2
  -3   6  -1 13.2190 3.26231   7
  -3   6  -1 12.0985 3.78602   9
  -3   6  -1 9.88482 2.99076   5
  -3   6  -1 8.88696 3.44093   4
   3  -6   1 20.4450 3.85755   6
   3  -6   1 6.34679 3.47126   4
   3  -6   1 15.7762 2.90260   1
  -4   6  -1 -1.5525 1.94549   4
  -4   6  -1 -0.7668 1.66656   9
  -4   6  -1 2.32062 1.59709   5
  -4   6  -1 -0.3912 2.06599   2
  -4   6  -1 2.24373 1.94122   7
   4  -6   1 3.28201 2.48844   4
   4  -6   1 -0.0606 0.99508   1
   4  -6   1 0.83383 2.39932   6
  -5   6  -1 -0.8422 2.03254   2
  -5   6  -1 2.33934 1.86781   7
  -5   6  -1 1.22889 2.03956   5
  -5   6  -1 1.42701 1.88389   6
  -5   6  -1 7.21888 2.99164   9
  -5   6  -1 -2.4288 2.26247   4
   5  -6   1 1.94920 2.91195   4
   5  -6   1 -0.4639 2.98206   6
   5  -6   1 0.48853 1.33677   1
  -6   6  -1 -1.1126 2.61846   5
  -6   6  -1 2.34477 2.66909   9
  -6   6  -1 -0.1887 2.84164   4
  -6   6  -1 1.40356 2.08260   6
  -6   6  -1 3.55425 2.43700   7
  -6   6  -1 2.22692 1.59289   1
  -6   6  -1 -4.6005 2.36697   2
   6  -6   1 0.70861 1.79825   1
   6  -6   1 1.01828 5.33329   8
   6  -6   1 -3.0287 3.80761   6
   6  -6   1 2.28980 3.67244   4
  -7   6  -1 -4.5154 2.68350   2
  -7   6  -1 0.18839 2.71034   6
  -7   6  -1 7.60307 3.81675   9
  -7   6  -1 4.15504 2.33135   1
  -7   6  -1 -2.6035 3.01557   4
  -7   6  -1 -1.6398 3.22195   7
   7  -6   1 0.42655 5.50535   6
   7  -6   1 4.34992 5.80804   7
   7  -6   1 -0.2383 2.96356   2
   7  -6   1 5.51585 6.42757   9
   7  -6   1 -0.3579 2.53064   1
   7  -6   1 -5.5714 4.47149   4
  -8   6  -1 -0.7589 2.60081   1
  -8   6  -1 7.36189 4.96697   4
  -8   6  -1 3.47927 4.11177   6
   8  -6   1 9.95240 7.91561   4
   8  -6   1 1.52331 9.07612   6
   8  -6   1 -7.0299 3.31838   1
   6   5  -1 16.1000 8.68003   8
   6   5  -1 1.58440 4.17264   3
  -6  -5   1 -7.6140 16.5285   8
  -6  -5   1 4.56346 7.56902   6
   5   5  -1 6.03134 4.33062   5
   5   5  -1 0.33982 3.24787   3
  -5  -5   1 3.33617 3.76366   6
  -5  -5   1 -1.4091 3.42093   1
  -5  -5   1 4.16140 10.2613   8
   4   5  -1 8.50553 3.56360   5
   4   5  -1 3.35611 2.51376   3
   4   5  -1 4.33070 5.96540   7
  -4  -5   1 4.75901 7.22148   8
  -4  -5   1 -0.1631 2.65877   6
  -4  -5   1 0.72963 2.86336   1
   3   5  -1 0.66465 1.95394   3
   3   5  -1 6.40961 2.56569   5
   3   5  -1 4.09255 3.63441   7
  -3  -5   1 -0.7306 2.25837   1
  -3  -5   1 4.04126 2.18505   6
  -3  -5   1 0.84477 4.82758   8
   2   5  -1 0.63736 1.24867   3
   2   5  -1 2.35885 2.71963   7
   2   5  -1 -2.8585 1.27134   5
  -2  -5   1 -0.1065 1.50892   6
  -2  -5   1 0.07428 1.32220   4
  -2  -5   1 4.89702 1.98063   1
  -2  -5   1 -0.7315 3.92087   8
   1   5  -1 8.00886 2.40652   2
   1   5  -1 3.91258 1.59059   3
   1   5  -1 5.48278 2.71921   7
   1   5  -1 7.04880 1.95258   5
   1   5  -1 6.41591 3.04491   9
  -1  -5   1 5.16677 2.02970   1
  -1  -5   1 7.90461 1.97052   4
  -1  -5   1 3.43518 1.75363   6
  -1  -5   1 5.70742 3.34565   8
   0   5  -1 0.20012 0.72101   3
   0   5  -1 -1.7900 1.89912   7
   0   5  -1 0.09607 1.93640   9
   0   5  -1 0.44701 1.78973   2
   0   5  -1 0.83331 0.96186   5
   0  -5   1 -0.3869 1.02643   1
   0  -5   1 0.26001 2.41509   8
   0  -5   1 1.61249 1.32474   6
   0  -5   1 1.01829 1.25503   4
  -1   5  -1 15.9460 3.99737   4
  -1   5  -1 18.5735 3.29175   3
  -1   5  -1 19.2719 3.62543   5
  -1   5  -1 16.7216 3.97543   7
  -1   5  -1 10.9818 3.87719   2
  -1   5  -1 15.4875 4.09251   9
   1  -5   1 16.2070 3.79735   6
   1  -5   1 13.4501 3.89449   4
   1  -5   1 16.8449 3.55504   1
   1  -5   1 11.6065 3.66773   8
  -2   5  -1 -0.5125 1.60019   4
  -2   5  -1 1.10059 0.75514   5
  -2   5  -1 -1.5491 1.55344   2
  -2   5  -1 0.45895 0.70238   3
  -2   5  -1 1.61699 1.85504   9
  -2   5  -1 1.43504 1.19506   7
   2  -5   1 3.17876 1.67102   4
   2  -5   1 0.28400 1.47810   6
   2  -5   1 0.84938 0.60954   1
   2  -5   1 0.96484 0.99545   8
  -3   5  -1 -1.6973 1.60289   2
  -3   5  -1 3.21484 1.11532   5
  -3   5  -1 1.50712 1.11591   7
  -3   5  -1 3.75722 1.94355   9
  -3   5  -1 0.42088 1.08284   3
  -3   5  -1 0.15601 1.66597   4
   3  -5   1 5.14253 1.84355   6
   3  -5   1 3.71898 2.20717   4
   3  -5   1 -0.4006 1.32993   8
   3  -5   1 1.20754 0.82802   1
  -4   5  -1 8.82321 4.18093   2
  -4   5  -1 23.3331 4.31621   7
  -4   5  -1 21.9200 4.22214   3
  -4   5  -1 10.4624 4.13853   9
  -4   5  -1 19.9973 4.15454   5
  -4   5  -1 12.5442 4.43109   4
  -4   5  -1 22.0331 4.25467   6
   4  -5   1 23.4301 4.75097   6
   4  -5   1 25.7899 4.12343   1
   4  -5   1 16.4353 4.58177   4
   4  -5   1 11.2519 4.12740   8
  -5   5  -1 0.97440 1.67158   7
  -5   5  -1 4.64276 2.19172   2
  -5   5  -1 3.86734 2.32023   9
  -5   5  -1 1.05001 2.08900   3
  -5   5  -1 -0.7711 1.01195   1
  -5   5  -1 1.49136 1.84035   8
  -5   5  -1 -0.2806 1.67255   5
  -5   5  -1 4.85069 1.61298   6
  -5   5  -1 0.50810 2.03030   4
   5  -5   1 -1.2926 2.84481   6
   5  -5   1 1.09706 2.46577   3
   5  -5   1 -0.3062 2.75981   8
   5  -5   1 1.09707 2.47580   4
   5  -5   1 4.84858 1.67318   1
  -6   5  -1 8.82832 3.11566   4
  -6   5  -1 0.22482 2.33233   2
  -6   5  -1 -1.6058 2.38273   7
  -6   5  -1 -1.2476 2.70640   9
  -6   5  -1 10.8315 3.51497   3
  -6   5  -1 3.50405 2.43658   6
  -6   5  -1 1.22607 2.73094   5
  -6   5  -1 4.11844 1.97264   1
  -6   5  -1 8.08196 2.92989   8
   6  -5   1 0.63540 3.46219   3
   6  -5   1 0.13072 3.51525   5
   6  -5   1 0.97980 3.64350   8
   6  -5   1 5.43472 1.91558   1
   6  -5   1 0.01344 3.51363   6
   6  -5   1 8.70280 3.76758   4
   6  -5   1 -0.0630 4.21124   9
  -7   5  -1 -0.5895 3.73049   8
  -7   5  -1 3.70689 2.22111   1
  -7   5  -1 -1.8973 2.72443   5
  -7   5  -1 -2.8049 2.68702   6
  -7   5  -1 2.69276 3.34512   3
  -7   5  -1 -2.9493 3.82231   7
  -7   5  -1 7.54959 3.49630   4
  -7   5  -1 3.92795 3.45488   9
  -7   5  -1 -2.6982 2.26380   2
   7  -5   1 7.13361 5.86954   4
   7  -5   1 -4.1944 3.07978   2
   7  -5   1 7.57196 6.69173   9
   7  -5   1 -4.0551 6.11746   7
   7  -5   1 -1.6541 5.01264   5
   7  -5   1 -1.0998 5.66192   8
   7  -5   1 1.47824 4.49172   3
   7  -5   1 3.25541 2.67584   1
   7  -5   1 4.78600 5.87200   6
  -8   5  -1 2.03981 2.59426   1
  -8   5  -1 -3.7590 4.18232   8
  -8   5  -1 3.87685 4.19848   3
  -8   5  -1 -1.1909 4.29585   6
   8  -5   1 4.83109 9.64637   6
   8  -5   1 -5.7407 6.19159   8
   8  -5   1 2.87353 3.54295   1
   8  -5   1 -1.8794 5.84963   3
  -9   5  -1 3.36922 6.55169   8
  -9   5  -1 0.02427 3.16390   1
   9  -5   1 -1.4956 10.6852   8
   9  -5   1 3.22467 5.18078   1
   6   4  -1 -4.3214 3.50269   3
   6   4  -1 -5.8256 4.99172   5
  -6  -4   1 3.96797 4.32106   6
  -6  -4   1 1.84160 3.70777   1
  -6  -4   1 -2.9790 10.9134   8
   5   4  -1 -0.1565 2.56727   3
   5   4  -1 -3.3415 3.42418   5
  -5  -4   1 1.51314 2.73822   6
  -5  -4   1 1.91169 3.17490   1
  -5  -4   1 -0.4830 6.27989   8
   4   4  -1 9.81923 3.33958   5
   4   4  -1 7.42445 4.71118   7
   4   4  -1 7.81191 2.59697   3
  -4  -4   1 5.81855 5.47667   8
  -4  -4   1 4.75215 2.62440   1
  -4  -4   1 2.10446 2.22882   6
   3   4  -1 27.8489 7.92847   7
   3   4  -1 54.0836 8.31858   5
   3   4  -1 29.6965 7.75677   3
  -3  -4   1 39.6841 8.18841   1
  -3  -4   1 38.1395 8.79232   8
  -3  -4   1 41.8268 7.93330   6
   2   4  -1 8.75750 2.68697   7
   2   4  -1 4.39191 1.93930   3
   2   4  -1 4.14268 2.37172   2
   2   4  -1 8.80521 3.17136   9
   2   4  -1 4.91088 2.15537   5
  -2  -4   1 9.65257 2.16763   1
  -2  -4   1 1.07102 2.91699   8
  -2  -4   1 3.05593 1.70459   6
  -2  -4   1 7.08153 1.65273   4
   1   4  -1 10.8362 2.78793   3
   1   4  -1 13.8323 3.06815   2
   1   4  -1 7.44236 2.96616   7
   1   4  -1 10.6838 3.27334   9
   1   4  -1 15.5310 3.21949   5
  -1  -4   1 10.9531 2.88115   6
  -1  -4   1 11.2555 3.45337   8
  -1  -4   1 11.7919 3.00152   1
  -1  -4   1 17.6837 2.88284   4
   0   4  -1 0.12246 1.38228   7
   0   4  -1 -1.6348 0.78764   5
   0   4  -1 0.89299 0.50844   3
   0   4  -1 -0.6701 1.16447   2
   0   4  -1 -1.8104 1.67978   9
   0  -4   1 0.82184 0.73398   1
   0  -4   1 -1.0124 1.41210   8
   0  -4   1 0.17295 0.95129   6
   0  -4   1 0.05073 0.84253   4
  -1   4  -1 3.46944 0.81836   3
  -1   4  -1 2.80079 1.47369   2
  -1   4  -1 3.13158 1.78211   9
  -1   4  -1 6.99897 1.70468   4
  -1   4  -1 2.94302 1.00692   5
  -1   4  -1 3.56191 1.36055   7
   1  -4   1 3.48790 1.23050   8
   1  -4   1 1.86379 1.38889   4
   1  -4   1 3.38758 1.01056   1
   1  -4   1 4.91913 1.53100   6
  -2   4  -1 2.05571 1.21457   9
  -2   4  -1 0.93283 0.71656   5
  -2   4  -1 -0.5020 1.25792   4
  -2   4  -1 -1.8068 1.17177   2
  -2   4  -1 3.17941 1.22219   7
  -2   4  -1 0.29141 0.58988   3
   2  -4   1 0.99319 0.62509   1
   2  -4   1 2.01145 0.74997   8
   2  -4   1 1.89512 1.37606   6
   2  -4   1 1.69439 1.22082   4
  -3   4  -1 0.75585 1.11519   7
  -3   4  -1 0.12756 0.89197   3
  -3   4  -1 1.48341 0.95835   5
  -3   4  -1 0.68011 1.14723   6
  -3   4  -1 -1.0204 1.27626   2
  -3   4  -1 1.20493 1.51005   4
  -3   4  -1 1.93204 1.57685   9
   3  -4   1 1.61539 0.80550   1
   3  -4   1 0.76023 1.70989   6
   3  -4   1 0.32815 1.27947   8
   3  -4   1 2.94849 1.81354   4
  -4   4  -1 1.33588 1.32703   6
  -4   4  -1 4.21409 1.61886   5
  -4   4  -1 0.35436 1.56658   2
  -4   4  -1 3.66977 1.61560   3
  -4   4  -1 2.80698 1.45602   7
  -4   4  -1 2.07143 1.65029   8
  -4   4  -1 1.97571 0.93350   1
  -4   4  -1 0.27843 1.64915   9
  -4   4  -1 -1.4379 1.29096   4
   4  -4   1 1.10281 1.68200   3
   4  -4   1 0.65313 1.93324   6
   4  -4   1 1.96407 1.13101   1
   4  -4   1 1.11332 2.05037   8
  -5   4  -1 7.85782 2.91026   8
  -5   4  -1 15.2068 2.99690   6
  -5   4  -1 9.63999 2.54367   1
  -5   4  -1 8.60887 2.66392   7
  -5   4  -1 9.41918 2.82808   5
  -5   4  -1 20.9028 3.77909   3
  -5   4  -1 10.6439 3.00654   9
  -5   4  -1 3.72730 2.88042   4
  -5   4  -1 15.5219 3.23121   2
   5  -4   1 5.59828 3.11798   3
   5  -4   1 12.3340 3.66430   8
   5  -4   1 10.6715 3.19464   5
   5  -4   1 6.38571 3.44356   6
   5  -4   1 9.83913 2.78705   1
  -6   4  -1 -0.5881 2.50922   8
  -6   4  -1 -1.9190 2.05273   5
  -6   4  -1 -1.2440 1.77927   6
  -6   4  -1 3.21170 2.60003   9
  -6   4  -1 3.88331 2.39859   4
  -6   4  -1 3.55994 2.76699   3
  -6   4  -1 0.54831 2.14936   2
  -6   4  -1 -0.1885 2.22567   7
  -6   4  -1 2.11823 1.74846   1
   6  -4   1 -0.9335 3.17732   7
   6  -4   1 -0.0896 1.81096   1
   6  -4   1 0.09117 3.55747   9
   6  -4   1 1.45555 2.57869   3
   6  -4   1 -1.1317 3.17026   8
   6  -4   1 2.10850 2.76298   5
   6  -4   1 1.59148 2.25343   2
  -7   4  -1 4.10289 2.24864   1
  -7   4  -1 -0.2241 3.23538   8
  -7   4  -1 0.04544 2.75448   6
  -7   4  -1 2.37081 3.23084   4
  -7   4  -1 3.80482 3.42940   5
  -7   4  -1 5.96925 2.92177   3
   7  -4   1 -0.8401 4.47362   8
   7  -4   1 17.1962 6.53383   4
   7  -4   1 3.14835 2.42666   1
   7  -4   1 2.65690 4.24461   5
   7  -4   1 6.43081 4.08558   3
  -8   4  -1 -2.4225 3.89175   3
  -8   4  -1 3.04531 3.61669   6
  -8   4  -1 -2.3986 2.35162   1
  -8   4  -1 4.42027 4.53527   8
   8  -4   1 -2.3373 5.56451   8
   8  -4   1 -0.5955 4.63678   3
   8  -4   1 7.18679 3.32197   1
  -9   4  -1 0.99027 6.75322   8
  -9   4  -1 -1.5669 3.07946   1
   9  -4   1 -5.9104 9.41005   3
   9  -4   1 -3.6045 10.5861   8
   9  -4   1 13.3590 5.50752   1
   7   3  -1 -4.8117 4.34048   3
   7   3  -1 0.68563 6.64526   8
   7   3  -1 -3.2730 7.53411   5
  -7  -3   1 -2.2263 4.21587   1
  -7  -3   1 -2.7245 13.3453   8
   6   3  -1 4.73993 4.27104   5
   6   3  -1 0.74134 3.26347   3
  -6  -3   1 0.21687 3.20116   1
  -6  -3   1 0.06577 7.18255   8
  -6  -3   1 2.40810 4.01986   6
   5   3  -1 3.61117 2.88386   3
   5   3  -1 6.12531 6.53580   7
   5   3  -1 2.57797 3.45271   5
  -5  -3   1 3.08186 2.56058   6
  -5  -3   1 10.2174 3.26658   1
  -5  -3   1 3.11143 5.10793   8
   4   3  -1 3.19892 2.79100   7
   4   3  -1 -2.4616 1.98099   3
   4   3  -1 -0.1983 2.40167   5
  -4  -3   1 -3.1603 4.00928   8
  -4  -3   1 0.44170 1.62711   1
  -4  -3   1 0.97755 1.72702   6
   3   3  -1 6.78813 2.92400   3
   3   3  -1 10.3667 3.12506   7
   3   3  -1 9.73311 2.91804   5
  -3  -3   1 12.4889 4.09499   8
  -3  -3   1 16.0387 3.04699   6
  -3  -3   1 9.36703 2.94394   1
  -3  -3   1 14.0115 2.84969   4
   2   3  -1 -2.0348 1.13536   5
   2   3  -1 -1.0463 1.71953   9
   2   3  -1 -0.8788 0.93520   3
   2   3  -1 -0.4937 1.49028   7
   2   3  -1 0.22361 1.15912   2
  -2  -3   1 -0.6427 0.86655   1
  -2  -3   1 0.17876 2.15352   8
  -2  -3   1 -0.1485 0.63834   4
  -2  -3   1 -1.0847 0.98827   6
   1   3  -1 4.60063 1.24898   3
   1   3  -1 3.26863 1.19452   2
   1   3  -1 0.70173 1.20500   5
   1   3  -1 3.41066 1.51463   9
   1   3  -1 2.63642 1.36121   7
  -1  -3   1 6.83132 1.39463   1
  -1  -3   1 3.05591 1.10471   6
  -1  -3   1 4.99179 1.82021   8
  -1  -3   1 2.73628 1.03205   4
   0   3  -1 0.09821 0.79691   4
   0   3  -1 0.76922 0.99320   2
   0   3  -1 -0.1234 0.36464   3
   0   3  -1 0.33670 1.05675   9
   0   3  -1 -0.2051 0.50565   5
   0   3  -1 0.36740 0.70161   7
   0  -3   1 0.89235 1.03056   8
   0  -3   1 -0.9389 0.67481   4
   0  -3   1 0.08552 0.36076   1
   0  -3   1 0.23767 0.72948   6
  -1   3  -1 78.9813 15.2272   9
  -1   3  -1 80.3031 15.1499   2
  -1   3  -1 72.6461 15.0149   7
  -1   3  -1 75.8152 15.1144   4
  -1   3  -1 77.7330 14.9307   5
  -1   3  -1 81.9076 14.8507   3
   1  -3   1 83.8195 15.0436   6
   1  -3   1 75.5353 15.1230   4
   1  -3   1 75.2018 14.8557   8
   1  -3   1 78.3001 14.9321   1
  -2   3  -1 5.31504 1.59853   3
  -2   3  -1 6.44012 1.99135   2
  -2   3  -1 13.6440 2.11393   9
  -2   3  -1 3.86567 1.65649   7
  -2   3  -1 4.77236 1.93274   4
  -2   3  -1 9.78413 1.81325   5
  -2   3  -1 8.44327 1.93199   6
   2  -3   1 5.46082 1.89707   6
   2  -3   1 12.1102 1.84265   1
   2  -3   1 9.06651 1.71523   8
  -3   3  -1 0.69570 0.89713   5
  -3   3  -1 -1.4010 1.14045   4
  -3   3  -1 0.00662 0.83928   6
  -3   3  -1 1.29302 1.21321   2
  -3   3  -1 2.04382 1.23371   9
  -3   3  -1 2.27019 1.01783   8
  -3   3  -1 0.13085 0.62256   1
  -3   3  -1 3.16698 1.08198   7
  -3   3  -1 0.63365 0.90989   3
   3  -3   1 0.58936 0.73204   1
   3  -3   1 -1.4571 1.19538   8
   3  -3   1 1.30229 1.30479   6
  -4   3  -1 117.033 20.7278   8
  -4   3  -1 109.929 20.7932   3
  -4   3  -1 108.657 20.6294   7
  -4   3  -1 106.461 20.6630   6
  -4   3  -1 95.3061 20.7403   4
  -4   3  -1 106.297 20.6553   9
  -4   3  -1 107.386 20.7244   2
  -4   3  -1 112.346 20.6667   1
  -4   3  -1 101.807 20.6736   5
   4  -3   1 97.4063 20.6914   3
   4  -3   1 118.846 20.6992   5
   4  -3   1 113.308 20.7253   8
   4  -3   1 103.866 20.6397   1
  -5   3  -1 2.17243 1.73658   4
  -5   3  -1 2.26031 2.09476   3
  -5   3  -1 1.37732 1.70683   2
  -5   3  -1 -1.2542 1.61676   5
  -5   3  -1 3.27942 2.07899   8
  -5   3  -1 1.11824 1.52332   7
  -5   3  -1 0.27277 1.15397   1
  -5   3  -1 -0.4242 1.90916   9
  -5   3  -1 -2.5508 1.22966   6
   5  -3   1 -1.4475 2.32450   9
   5  -3   1 2.92175 2.20783   5
   5  -3   1 0.78633 2.43244   7
   5  -3   1 1.55303 2.44173   8
   5  -3   1 -1.7681 1.80245   3
  -6   3  -1 -0.5355 1.56871   1
  -6   3  -1 1.57689 2.13292   7
  -6   3  -1 -4.9272 2.34072   3
  -6   3  -1 0.51005 2.70880   8
  -6   3  -1 2.81872 2.52059   9
  -6   3  -1 0.77366 1.63777   6
  -6   3  -1 3.21460 2.15061   2
  -6   3  -1 -2.3463 2.48148   5
  -6   3  -1 4.68791 2.24901   4
   6  -3   1 1.73042 3.38743   7
   6  -3   1 1.88505 4.05485   9
   6  -3   1 -1.0574 3.13495   8
   6  -3   1 2.96020 2.95228   5
   6  -3   1 -0.2860 2.30725   2
   6  -3   1 -2.8935 2.45876   3
  -7   3  -1 5.21165 3.05835   3
  -7   3  -1 3.84369 2.37656   1
  -7   3  -1 3.90136 2.96857   8
  -7   3  -1 4.30917 2.91362   6
   7  -3   1 -2.7274 4.04401   5
   7  -3   1 -0.2992 4.04926   8
   7  -3   1 6.97975 3.31808   3
  -8   3  -1 -0.8630 3.53240   3
  -8   3  -1 -2.3298 4.55764   8
  -8   3  -1 6.06044 3.88370   6
  -8   3  -1 -1.6167 2.38541   1
   8  -3   1 -2.1093 5.65546   8
   8  -3   1 0.14043 4.48765   3
   8  -3   1 3.89183 7.99044   5
  -9   3  -1 3.72730 3.94125   1
  -9   3  -1 9.33934 8.72215   8
   9  -3   1 5.70307 10.4551   8
   9  -3   1 -9.4649 8.51198   3
   7   2  -1 3.76519 4.08257   3
   7   2  -1 7.09667 6.25519   5
   7   2  -1 4.22806 5.68779   8
  -7  -2   1 7.25061 4.20244   1
  -7  -2   1 5.77988 9.00133   8
   6   2  -1 6.01151 3.71575   3
   6   2  -1 12.3479 4.03848   5
  -6  -2   1 2.96583 3.02300   1
  -6  -2   1 -0.9272 3.53448   6
  -6  -2   1 2.43144 4.64708   8
   5   2  -1 -0.6176 2.71376   5
   5   2  -1 4.69864 3.13591   7
   5   2  -1 -3.0566 2.13225   3
  -5  -2   1 2.35950 1.91600   6
  -5  -2   1 4.80600 4.46485   8
  -5  -2   1 -0.2535 2.06323   1
   4   2  -1 -0.9519 1.88649   5
   4   2  -1 -0.9486 1.84156   3
   4   2  -1 -0.3526 1.77825   7
  -4  -2   1 1.02752 2.35150   3
  -4  -2   1 2.03893 1.65519   1
  -4  -2   1 -0.0194 1.52721   6
  -4  -2   1 -2.5569 3.09447   8
   3   2  -1 4.12452 1.52895   7
   3   2  -1 0.08779 1.39282   3
   3   2  -1 -1.2765 1.25954   5
  -3  -2   1 -0.2680 1.14796   1
  -3  -2   1 2.75944 2.46121   8
  -3  -2   1 3.48623 1.35548   6
  -3  -2   1 1.58308 1.94898   3
  -3  -2   1 1.55365 0.86402   4
   2   2  -1 0.23719 0.90812   3
   2   2  -1 1.87960 0.76354   2
   2   2  -1 1.73419 1.11998   9
   2   2  -1 0.96909 1.01748   7
   2   2  -1 -0.5937 1.07606   5
  -2  -2   1 -3.3695 1.57305   8
  -2  -2   1 1.32300 0.87315   6
  -2  -2   1 0.78800 1.07035   1
  -2  -2   1 2.27395 0.61259   4
  -2  -2   1 1.13656 1.21186   3
   1   2  -1 65.0679 13.5892   5
   1   2  -1 75.7306 13.5564   2
   1   2  -1 72.4015 13.5810   7
   1   2  -1 78.9097 13.5432   9
   1   2  -1 61.9459 13.5817   3
  -1  -2   1 63.7553 13.5852   1
  -1  -2   1 72.5114 13.5004   4
  -1  -2   1 69.6281 13.6451   3
  -1  -2   1 81.4667 13.6904   8
  -1  -2   1 70.1429 13.5464   6
   0   2  -1 -0.0308 0.50730   4
   0   2  -1 0.26454 0.41224   5
   0   2  -1 0.21072 0.59076   7
   0   2  -1 -0.2649 0.54271   2
   0   2  -1 1.03069 0.80677   9
   0   2  -1 -0.4483 0.29433   3
   0  -2   1 -0.3911 0.46692   6
   0  -2   1 0.14646 0.61413   8
   0  -2   1 -0.3114 0.53926   4
   0  -2   1 -0.1269 0.30895   1
  -1   2  -1 28.4533 5.48721   2
  -1   2  -1 32.2990 5.52475   4
  -1   2  -1 24.7414 5.17559   5
  -1   2  -1 25.5923 5.32822   7
  -1   2  -1 37.9776 5.43706   6
  -1   2  -1 24.6262 5.14190   3
  -1   2  -1 25.1614 5.39608   9
   1  -2   1 34.2332 5.45005   6
   1  -2   1 25.6648 5.18587   1
   1  -2   1 28.2029 5.14065   8
  -2   2  -1 32.4133 5.74682   6
  -2   2  -1 26.8868 5.81372   4
  -2   2  -1 24.8341 5.62341   1
  -2   2  -1 35.8114 5.75319   5
  -2   2  -1 19.6767 5.65087   9
  -2   2  -1 32.9726 5.75305   3
  -2   2  -1 24.3372 5.75553   2
  -2   2  -1 35.5305 5.73104   8
  -2   2  -1 31.5951 5.71783   7
   2  -2   1 29.0778 5.66602   1
   2  -2   1 27.6609 5.74280   6
   2  -2   1 23.3692 5.69250   8
  -3   2  -1 23.5924 5.79014   9
  -3   2  -1 34.4360 5.88416   7
  -3   2  -1 30.6500 5.97687   5
  -3   2  -1 31.4353 5.92865   6
  -3   2  -1 27.5897 6.03371   3
  -3   2  -1 24.3319 5.86807   2
  -3   2  -1 40.9395 6.05150   1
  -3   2  -1 29.4928 6.03927   4
  -3   2  -1 25.6067 5.93710   8
   3  -2   1 26.0416 5.93521   8
   3  -2   1 29.1922 6.01947   3
   3  -2   1 25.1971 5.87845   5
  -4   2  -1 228.435 39.0425   5
  -4   2  -1 200.289 39.0965   3
  -4   2  -1 218.288 38.8763   9
  -4   2  -1 202.939 38.9184   2
  -4   2  -1 202.025 39.0060   4
  -4   2  -1 200.414 38.9812   1
  -4   2  -1 208.308 38.9503   6
  -4   2  -1 195.142 39.0266   8
  -4   2  -1 224.073 38.9044   7
   4  -2   1 191.829 38.9347   5
   4  -2   1 188.978 39.0182   3
   4  -2   1 190.261 38.8695   7
  -5   2  -1 4.08190 2.40622   8
  -5   2  -1 1.24871 1.48197   2
  -5   2  -1 0.18345 1.65220   6
  -5   2  -1 4.25878 1.80129   9
  -5   2  -1 0.93769 1.52267   4
  -5   2  -1 3.29469 2.22479   3
  -5   2  -1 3.93872 1.49498   7
  -5   2  -1 3.02103 1.76506   5
  -5   2  -1 4.06635 1.63251   1
   5  -2   1 4.60715 2.96936   9
   5  -2   1 1.66923 1.68902   2
   5  -2   1 -0.8292 1.79120   5
   5  -2   1 2.16964 2.08388   3
   5  -2   1 0.27914 2.03885   7
   5  -2   1 4.15434 2.57886   8
  -6   2  -1 -2.2030 1.79535   6
  -6   2  -1 1.44413 3.04058   8
  -6   2  -1 0.48659 1.90805   1
  -6   2  -1 4.42851 2.37816   4
  -6   2  -1 0.59342 2.36916   3
   6  -2   1 -0.8208 3.50368   7
   6  -2   1 -0.4172 2.48424   3
   6  -2   1 1.53889 3.08881   8
   6  -2   1 -1.9984 2.56165   5
  -7   2  -1 -3.2368 3.76135   8
  -7   2  -1 0.65661 3.04440   3
  -7   2  -1 0.56866 2.20140   1
  -7   2  -1 -0.0397 2.49977   6
   7  -2   1 -2.0772 3.74360   5
   7  -2   1 2.78032 4.12385   8
   7  -2   1 2.70432 3.29328   3
  -8   2  -1 -0.3035 2.33562   1
  -8   2  -1 -0.3326 5.11692   8
   8  -2   1 0.28596 6.98168   5
   8  -2   1 -1.3941 4.45285   3
   8  -2   1 0.01712 5.69835   8
  -9   2  -1 5.05411 3.95689   1
   8   1  -1 12.9135 9.80078   5
  -8  -1   1 -8.1078 12.7627   8
  -8  -1   1 3.42345 4.49601   1
   7   1  -1 -4.7507 3.45359   3
   7   1  -1 -7.8696 4.37647   5
  -7  -1   1 3.07157 6.69378   8
  -7  -1   1 1.52150 2.70447   1
   6   1  -1 -3.7681 2.48181   3
   6   1  -1 -1.1143 3.24549   5
  -6  -1   1 -1.8314 3.38527   3
  -6  -1   1 2.36170 2.59533   1
  -6  -1   1 -0.6015 4.49068   8
  -6  -1   1 1.84030 2.44512   6
   5   1  -1 2.94866 2.54416   5
   5   1  -1 -0.5475 2.42289   7
   5   1  -1 0.27941 1.91105   3
  -5  -1   1 1.15888 2.26554   3
  -5  -1   1 -0.6331 1.64946   6
  -5  -1   1 0.17631 3.61364   8
  -5  -1   1 -1.3933 1.83739   1
   4   1  -1 21.6434 4.28198   7
   4   1  -1 19.5666 4.55243   5
   4   1  -1 16.6302 4.44141   3
  -4  -1   1 18.4126 4.30941   6
  -4  -1   1 16.4768 4.08950   4
  -4  -1   1 18.4886 4.44897   1
  -4  -1   1 16.5851 5.02554   8
  -4  -1   1 23.1918 4.92930   3
   3   1  -1 0.95258 0.68293   9
   3   1  -1 0.53608 1.01982   7
   3   1  -1 0.11188 1.21459   3
   3   1  -1 0.91388 1.39354   5
   3   1  -1 0.61392 0.47614   2
  -3  -1   1 -0.5264 1.35458   8
  -3  -1   1 -0.2768 1.08367   1
  -3  -1   1 0.90273 1.65302   3
  -3  -1   1 1.21269 0.76002   4
  -3  -1   1 -2.1750 0.72665   6
   2   1  -1 5.88850 1.92186   7
   2   1  -1 14.1066 2.44109   5
   2   1  -1 7.85779 1.75493   9
   2   1  -1 8.70317 1.74643   2
   2   1  -1 11.3261 2.36200   3
  -2  -1   1 7.80311 2.11579   1
  -2  -1   1 8.52035 2.25170   3
  -2  -1   1 12.6082 2.10550   6
  -2  -1   1 9.13578 1.82763   4
  -2  -1   1 5.81459 2.30704   8
   1   1  -1 30.9790 5.36282   5
   1   1  -1 26.2046 5.09572   2
   1   1  -1 29.2296 5.21869   7
   1   1  -1 26.7114 5.36100   3
   1   1  -1 26.4937 5.08963   9
  -1  -1   1 23.6888 5.07446   4
  -1  -1   1 23.5521 5.30331   8
  -1  -1   1 33.4670 5.26778   6
  -1  -1   1 28.8646 5.40111   3
  -1  -1   1 29.8755 5.32732   1
   0   1  -1 0.23749 0.19225   3
   0   1  -1 0.50129 0.36364   2
   0   1  -1 -0.0524 0.34458   9
   0   1  -1 0.72793 0.26448   5
   0   1  -1 0.07208 0.29250   7
   0   1  -1 0.93035 0.33886   4
   0  -1   1 0.77004 0.27707   3
   0  -1   1 1.31861 0.34532   6
   0  -1   1 0.20430 0.19602   1
   0  -1   1 0.94160 0.33891   8
   0  -1   1 0.83545 0.34490   4
  -1   1  -1 406.285 77.0907   1
  -1   1  -1 421.077 77.1475   4
  -1   1  -1 421.262 77.1097   9
  -1   1  -1 400.791 77.0935   3
  -1   1  -1 406.599 77.0980   6
  -1   1  -1 425.292 77.1411   2
  -1   1  -1 411.815 77.0786   5
  -1   1  -1 410.773 77.0871   7
  -1   1  -1 409.723 77.0856   8
   1  -1   1 385.235 77.0754   8
   1  -1   1 387.093 77.0869   1
  -2   1  -1 85.2668 16.5857   7
  -2   1  -1 95.3145 16.6611   5
  -2   1  -1 92.5032 16.6636   1
  -2   1  -1 90.7284 16.6338   2
  -2   1  -1 98.3605 16.7291   3
  -2   1  -1 91.1508 16.6687   4
  -2   1  -1 78.7478 16.5778   9
  -2   1  -1 87.0847 16.6792   8
  -2   1  -1 86.5520 16.6236   6
   2  -1   1 73.6710 16.6437   3
   2  -1   1 82.9843 16.5890   7
   2  -1   1 87.0921 16.6213   5
  -3   1  -1 11.0504 2.95196   3
  -3   1  -1 18.8256 3.12591   5
  -3   1  -1 9.22968 2.60542   4
  -3   1  -1 15.3411 2.64882   7
  -3   1  -1 16.0364 2.83308   6
  -3   1  -1 15.6534 2.87474   1
  -3   1  -1 11.7187 2.59152   2
  -3   1  -1 12.2033 2.56694   9
  -3   1  -1 7.83468 2.85910   8
   3  -1   1 13.0638 2.67900   7
   3  -1   1 9.16284 2.67933   5
   3  -1   1 7.27780 2.65259   3
  -4   1  -1 6.38691 1.44848   9
  -4   1  -1 4.18882 1.24085   2
  -4   1  -1 0.13168 1.18765   4
  -4   1  -1 3.47033 1.41938   6
  -4   1  -1 4.83045 2.10740   3
  -4   1  -1 2.47459 1.35890   1
  -4   1  -1 -1.7768 1.98020   8
   4  -1   1 3.07009 1.24653   2
   4  -1   1 6.61106 1.62604   7
   4  -1   1 4.90275 1.98817   9
   4  -1   1 5.31531 1.79874   5
   4  -1   1 2.00236 1.73707   3
  -5   1  -1 9.84091 2.24943   1
  -5   1  -1 6.48500 3.13953   8
  -5   1  -1 0.33018 1.64444   6
  -5   1  -1 9.16416 2.29587   4
  -5   1  -1 5.76295 2.67390   3
   5  -1   1 3.24870 2.30471   3
   5  -1   1 0.44793 2.26546   5
   5  -1   1 8.19603 2.57335   7
  -6   1  -1 -2.2730 3.09313   8
  -6   1  -1 2.59463 3.03575   3
  -6   1  -1 1.29970 1.88698   1
  -6   1  -1 -1.6796 1.93142   6
   6  -1   1 5.40503 3.26783   8
   6  -1   1 2.56384 2.71396   3
   6  -1   1 0.86247 2.87678   5
  -7   1  -1 -5.3612 2.72717   6
  -7   1  -1 3.51154 3.64784   3
  -7   1  -1 -0.7761 2.49217   1
  -7   1  -1 2.51204 4.27826   8
   7  -1   1 0.27413 4.25258   5
   7  -1   1 10.6053 4.39830   8
   7  -1   1 -3.8388 3.25997   3
  -8   1  -1 -3.5587 3.15814   1
  -8   1  -1 1.95847 5.99288   8
   8  -1   1 -4.6153 6.55846   5
   8  -1   1 -5.0710 4.46982   3
   8  -1   1 -5.0844 6.00332   8
   8   0  -1 -9.0013 9.24958   5
   8   0  -1 15.3481 7.55093   8
   8   0  -1 -3.1535 5.31400   3
  -8   0   1 4.11700 7.77181   8
  -8   0   1 -4.5309 3.14446   1
   7   0  -1 -2.8139 3.65654   3
   7   0  -1 3.62386 4.17684   5
  -7   0   1 -2.6084 3.42922   6
  -7   0   1 -0.2740 2.62959   1
  -7   0   1 2.08012 3.97935   3
  -7   0   1 5.24609 4.64360   8
   6   0  -1 5.90766 2.72847   3
   6   0  -1 1.81138 3.12804   5
  -6   0   1 1.18604 3.12470   3
  -6   0   1 1.02270 2.25380   1
  -6   0   1 6.57811 4.05956   8
  -6   0   1 -3.5323 2.15670   6
   5   0  -1 -0.1770 2.11786   3
   5   0  -1 1.66100 2.49863   7
   5   0  -1 -0.5195 2.29435   5
  -5   0   1 2.68337 2.76447   3
  -5   0   1 2.60918 1.59945   6
  -5   0   1 -1.4057 2.82453   8
  -5   0   1 0.49582 1.72314   1
   4   0  -1 1.48084 1.53816   7
   4   0  -1 3.27364 1.77720   3
   4   0  -1 1.89652 1.57785   9
   4   0  -1 1.82147 1.02171   2
   4   0  -1 -0.6557 1.61552   5
  -4   0   1 1.71191 2.07378   3
  -4   0   1 2.66956 1.46668   1
  -4   0   1 2.09923 1.26443   6
  -4   0   1 2.18491 1.23395   4
  -4   0   1 0.21438 2.23606   8
   3   0  -1 1.09907 0.96230   9
   3   0  -1 -0.2646 1.08296   5
   3   0  -1 -0.9695 1.03638   3
   3   0  -1 -0.5576 1.00980   7
   3   0  -1 0.83262 0.57154   2
  -3   0   1 1.42676 0.97727   6
  -3   0   1 -0.1919 0.92843   3
  -3   0   1 0.84609 0.97327   1
  -3   0   1 1.32830 1.22650   8
  -3   0   1 1.28587 0.76775   4
   2   0  -1 27.4165 5.24363   9
   2   0  -1 25.9113 5.23460   2
   2   0  -1 32.4226 5.58602   5
   2   0  -1 25.9268 5.60251   3
   2   0  -1 33.8480 5.48947   7
  -2   0   1 27.6813 5.40377   6
  -2   0   1 24.2431 5.31413   4
  -2   0   1 26.1142 5.47597   1
  -2   0   1 25.3005 5.62360   3
  -2   0   1 27.2729 5.64058   8
  -2   0   1 31.6800 5.67998   5
   1   0  -1 395.889 76.2897   2
   1   0  -1 420.493 76.3530   5
   1   0  -1 400.001 76.2801   9
   1   0  -1 393.395 76.3120   7
  -1   0   1 409.607 76.2924   4
  -1   0   1 404.919 76.3665   8
  -1   0   1 398.710 76.3815   3
  -1   0   1 414.822 76.3655   5
  -1   0   1 388.045 76.3044   6
  -1   0   1 409.378 76.3432   1
   0   0  -1 -0.0136 0.06867   8
   0   0  -1 0.04633 0.05435   3
   0   0  -1 -0.0371 0.02824   2
   0   0  -1 -0.0146 0.03272   4
   0   0  -1 -0.0110 0.06014   9
   0   0   1 -0.0171 0.05612   4
   0   0   1 -0.0145 0.03371   3
   0   0   1 0.02008 0.05394   8
   0   0   1 -0.0316 0.04380   9
  -1   0  -1 178.266 32.2854   3
  -1   0  -1 172.290 32.2279   6
  -1   0  -1 158.555 32.2077   4
  -1   0  -1 170.914 32.2624   8
  -1   0  -1 167.725 32.2490   1
  -1   0  -1 172.262 32.1779   2
  -1   0  -1 175.087 32.1688   9
   1   0   1 181.330 32.1722   9
   1   0   1 161.520 32.2197   5
   1   0   1 165.440 32.1793   7
   1   0   1 164.631 32.2584   3
  -2   0  -1 36.9944 7.78497   9
  -2   0  -1 56.2156 8.44303   3
  -2   0  -1 39.5620 7.87369   4
  -2   0  -1 41.4687 7.80221   2
  -2   0  -1 51.8083 8.30613   8
  -2   0  -1 49.5391 8.18928   1
  -2   0  -1 43.1446 7.92618   6
   2   0   1 38.5809 7.80336   2
   2   0   1 36.5106 7.80078   9
   2   0   1 40.4529 7.84568   7
   2   0   1 44.5159 8.21258   3
   2   0   1 52.1688 8.17789   5
  -3   0  -1 30.6948 7.23779   3
  -3   0  -1 20.7003 7.10385   8
  -3   0  -1 36.6861 7.07266   6
  -3   0  -1 38.7546 7.17051   1
  -3   0  -1 42.1631 6.97753   4
   3   0   1 40.4523 6.75216   9
   3   0   1 33.0540 7.07593   5
   3   0   1 31.9064 6.82934   7
   3   0   1 36.9321 7.27329   3
   3   0   1 32.7193 6.67168   2
  -4   0  -1 40.0554 7.21848   8
  -4   0  -1 30.6077 6.88438   3
  -4   0  -1 42.5921 7.01741   1
  -4   0  -1 30.8670 6.44202   4
  -4   0  -1 37.6913 6.73371   6
   4   0   1 32.8074 6.30274   9
   4   0   1 32.2731 6.39886   7
   4   0   1 28.9100 6.14934   2
   4   0   1 29.4651 6.76087   5
   4   0   1 25.1205 6.60325   3
  -5   0  -1 6.81060 3.24118   8
  -5   0  -1 9.17126 2.73863   6
  -5   0  -1 20.9345 4.13650   3
  -5   0  -1 5.43826 2.62004   1
   5   0   1 7.09643 3.03672   7
   5   0   1 7.64205 3.04797   3
   5   0   1 8.63315 2.96329   5
  -6   0  -1 4.13707 3.38907   3
  -6   0  -1 3.84410 2.25014   1
  -6   0  -1 1.41276 2.33924   6
  -6   0  -1 6.29546 3.89046   8
   6   0   1 5.37846 3.39335   5
   6   0   1 0.01920 2.92470   3
  -7   0  -1 0.88992 3.76639   6
  -7   0  -1 7.13375 5.38452   8
  -7   0  -1 0.58596 2.69512   1
   7   0   1 3.04796 4.07563   8
   7   0   1 -3.1986 4.25606   5
   7   0   1 -0.3122 3.60585   3
  -8   0  -1 -10.210 3.07984   1
  -8   0  -1 -5.5814 7.98653   8
   8   0   1 2.96893 5.23390   3
   8   0   1 -2.3919 7.31914   5
   8   0   1 -4.5827 7.06971   8
   8  -1  -1 -7.2891 3.95203   3
   8  -1  -1 -3.9183 6.28811   5
   8  -1  -1 -8.3241 5.60214   8
  -8   1   1 0.12971 6.42407   8
  -8   1   1 0.95130 3.03145   1
   7  -1  -1 0.89152 3.78321   5
   7  -1  -1 -1.2656 3.18790   3
   7  -1  -1 0.48285 3.19093   8
  -7   1   1 -1.2534 2.57114   1
  -7   1   1 3.52739 3.42965   3
  -7   1   1 0.09544 4.40701   8
  -7   1   1 -0.4420 2.67059   6
   6  -1  -1 5.40459 3.80446   7
   6  -1  -1 1.08567 2.46198   3
   6  -1  -1 7.22115 3.31425   5
  -6   1   1 7.81425 3.85142   8
  -6   1   1 5.34869 2.52786   6
  -6   1   1 5.19523 2.41729   1
  -6   1   1 2.66501 3.00986   3
   5  -1  -1 9.84518 3.54194   9
   5  -1  -1 10.4678 3.08592   5
   5  -1  -1 12.0158 2.74262   2
   5  -1  -1 6.90080 2.95283   3
   5  -1  -1 8.85398 2.98621   7
  -5   1   1 7.53719 3.29091   3
  -5   1   1 5.34606 2.55962   6
  -5   1   1 7.66650 2.67301   1
  -5   1   1 13.8692 3.60858   8
  -5   1   1 12.6274 2.78122   4
   4  -1  -1 106.414 20.9433   5
   4  -1  -1 116.170 20.8585   7
   4  -1  -1 89.3775 21.2133   3
   4  -1  -1 113.781 20.8286   9
   4  -1  -1 103.169 20.7902   2
  -4   1   1 111.834 20.7607   9
  -4   1   1 115.806 20.9023   4
  -4   1   1 112.753 20.7974   2
  -4   1   1 101.969 21.0133   5
  -4   1   1 102.069 20.8568   6
  -4   1   1 131.462 21.5602   8
  -4   1   1 101.877 20.9520   1
  -4   1   1 112.852 21.1524   3
   3  -1  -1 25.5722 5.60187   5
   3  -1  -1 30.4001 5.52170   7
   3  -1  -1 24.6744 5.41916   2
   3  -1  -1 23.4827 5.42402   9
   3  -1  -1 29.5406 5.73262   3
  -3   1   1 25.0155 5.78080   8
  -3   1   1 28.7630 5.51268   7
  -3   1   1 31.0387 5.43642   9
  -3   1   1 31.2293 5.64111   1
  -3   1   1 26.7778 5.47901   6
  -3   1   1 27.4253 5.53251   4
  -3   1   1 17.2243 5.52139   3
  -3   1   1 26.6211 5.41571   2
  -3   1   1 35.0077 5.84378   5
   2  -1  -1 88.3724 16.8319   9
   2  -1  -1 85.3946 16.8562   2
   2  -1  -1 91.5635 16.8720   5
   2  -1  -1 94.2589 16.8600   7
  -2   1   1 91.7137 16.8528   7
  -2   1   1 94.4924 16.8422   6
  -2   1   1 88.4555 16.8289   9
  -2   1   1 82.6159 16.8781   5
  -2   1   1 90.9618 16.8769   4
  -2   1   1 87.5512 16.8539   2
  -2   1   1 90.5601 16.8668   1
  -2   1   1 80.7223 16.8902   8
  -2   1   1 77.7657 16.9038   3
   1  -1  -1 157.394 32.6087   4
   1  -1  -1 177.861 32.5732   6
  -1   1   1 174.191 32.5702   8
  -1   1   1 175.648 32.6196   4
  -1   1   1 163.963 32.5819   3
  -1   1   1 178.003 32.5651   6
  -1   1   1 160.979 32.5803   5
  -1   1   1 187.336 32.5951   9
  -1   1   1 167.048 32.5519   1
  -1   1   1 177.557 32.5952   7
  -1   1   1 174.679 32.6168   2
   0  -1  -1 0.27433 0.19823   1
   0  -1  -1 1.35106 0.33723   8
   0  -1  -1 0.34345 0.30487   4
   0  -1  -1 -0.0863 0.27952   6
   0   1   1 0.93758 0.27338   5
   0   1   1 0.53372 0.32992   7
   0   1   1 0.54078 0.39211   9
   0   1   1 0.47273 0.28970   2
   0   1   1 0.68648 0.21719   3
  -1  -1  -1 33.0287 5.38510   6
  -1  -1  -1 27.6102 5.20254   4
  -1  -1  -1 25.2562 5.14256   9
  -1  -1  -1 31.6048 5.46744   8
  -1  -1  -1 28.3927 5.42483   1
   1   1   1 26.2657 5.22211   7
   1   1   1 19.6101 5.33998   3
   1   1   1 26.2838 5.15452   9
   1   1   1 38.9344 5.50574   5
   1   1   1 27.8005 5.15634   2
  -2  -1  -1 8.51554 1.99732   1
  -2  -1  -1 6.86679 2.17392   8
  -2  -1  -1 7.64833 2.16513   3
  -2  -1  -1 5.35151 1.73709   6
  -2  -1  -1 9.80049 1.73774   4
   2   1   1 6.76667 1.74312   7
   2   1   1 11.2424 2.10296   5
   2   1   1 5.03227 1.91122   3
  -3  -1  -1 4.22059 1.30466   4
  -3  -1  -1 3.84891 1.81913   3
  -3  -1  -1 6.34100 1.82455   1
  -3  -1  -1 1.75766 2.17893   8
  -3  -1  -1 4.98770 1.56844   6
   3   1   1 8.72270 2.11624   5
   3   1   1 4.38170 1.66865   3
   3   1   1 2.84654 1.54117   7
  -4  -1  -1 3.38211 1.84611   1
  -4  -1  -1 8.77520 2.67925   3
  -4  -1  -1 3.63999 1.56974   4
  -4  -1  -1 5.10095 2.93300   8
  -4  -1  -1 4.87218 1.82798   6
   4   1   1 4.30557 2.19285   5
   4   1   1 4.25734 2.38945   3
   4   1   1 4.93670 2.06742   7
  -5  -1  -1 -3.7983 1.42322   6
  -5  -1  -1 -3.4183 1.79165   1
  -5  -1  -1 1.44532 3.74116   8
   5   1   1 -1.0060 2.07141   3
   5   1   1 -0.5307 2.48847   5
   5   1   1 3.57673 2.96441   7
  -6  -1  -1 -0.1222 2.38310   1
  -6  -1  -1 1.56280 2.57820   6
  -6  -1  -1 4.32664 4.70538   8
   6   1   1 -2.5840 2.53738   3
   6   1   1 -3.2668 3.18249   5
  -7  -1  -1 0.03111 2.37441   1
  -7  -1  -1 -1.1062 3.45651   6
  -7  -1  -1 -4.7428 6.20416   8
   7   1   1 -0.1305 4.37586   5
   7   1   1 1.11928 4.31925   8
   7   1   1 5.03238 3.93589   3
  -8  -1  -1 5.73653 4.73835   1
  -8  -1  -1 -11.531 12.3953   8
   8   1   1 -4.7598 9.26160   5
  -9   2   1 2.83954 3.72581   1
   8  -2  -1 5.07053 7.38307   5
   8  -2  -1 2.31602 5.96516   8
   8  -2  -1 -4.4225 3.90647   3
  -8   2   1 2.52760 3.65088   3
  -8   2   1 -1.9550 2.67825   1
  -8   2   1 -5.8858 5.14320   8
   7  -2  -1 0.63938 4.24630   5
   7  -2  -1 1.36110 4.12801   8
   7  -2  -1 2.60026 3.37597   3
  -7   2   1 0.06987 2.34299   1
  -7   2   1 3.42219 3.13983   6
  -7   2   1 3.02316 3.06705   3
  -7   2   1 3.89680 4.34768   8
   6  -2  -1 3.10610 2.87332   3
   6  -2  -1 2.44261 2.57974   5
   6  -2  -1 7.72998 3.54569   7
  -6   2   1 3.10610 2.88289   3
  -6   2   1 1.98295 1.90946   6
  -6   2   1 4.17005 1.98873   1
  -6   2   1 -3.6513 2.11490   8
   5  -2  -1 3.39230 2.79642   9
   5  -2  -1 0.68790 2.14660   7
   5  -2  -1 -1.3135 1.36146   2
   5  -2  -1 -0.8747 1.80063   3
   5  -2  -1 2.07538 2.09238   5
  -5   2   1 3.64614 1.59634   6
  -5   2   1 1.31985 1.73254   4
  -5   2   1 1.60005 1.90597   5
  -5   2   1 1.88529 1.50801   2
  -5   2   1 1.03350 1.38272   1
  -5   2   1 0.87754 1.74427   7
  -5   2   1 4.90196 2.37077   3
  -5   2   1 -1.8208 1.70743   9
  -5   2   1 1.21328 2.18369   8
   4  -2  -1 199.729 39.5522   2
   4  -2  -1 220.980 39.6359   5
   4  -2  -1 202.839 39.5028   9
   4  -2  -1 206.756 39.6807   3
   4  -2  -1 211.349 39.5420   7
  -4   2   1 201.403 39.5821   1
  -4   2   1 204.718 39.6167   4
  -4   2   1 215.623 39.6875   8
  -4   2   1 213.992 39.7595   3
  -4   2   1 215.608 39.5630   2
  -4   2   1 207.188 39.5447   7
  -4   2   1 199.210 39.4827   9
  -4   2   1 202.242 39.5323   6
  -3   2   1 13.1179 2.73917   1
  -3   2   1 14.3982 2.88658   4
  -3   2   1 13.5837 2.85767   9
  -3   2   1 11.0895 2.87788   5
  -3   2   1 11.9288 2.78197   2
  -3   2   1 14.7504 2.77766   6
  -3   2   1 12.6174 2.91782   8
  -3   2   1 6.45162 2.71878   3
  -3   2   1 12.6100 2.81494   7
   2  -2  -1 48.1909 8.39673   6
   2  -2  -1 38.6117 8.16431   1
   2  -2  -1 46.8424 8.51765   4
  -2   2   1 40.7534 8.38177   9
  -2   2   1 53.2506 8.45076   7
  -2   2   1 41.5100 8.37888   5
  -2   2   1 45.6356 8.49903   4
  -2   2   1 47.1270 8.50831   2
  -2   2   1 45.3072 8.40197   3
  -2   2   1 42.9320 8.30137   8
  -2   2   1 38.8139 8.15548   1
  -2   2   1 38.5709 8.27608   6
   1  -2  -1 27.8551 5.30799   1
   1  -2  -1 37.5812 5.59323   6
   1  -2  -1 23.5854 5.26845   8
   1  -2  -1 40.1014 5.77329   4
  -1   2   1 24.7828 5.30710   3
  -1   2   1 27.6608 5.27068   8
  -1   2   1 33.2566 5.62321   9
  -1   2   1 34.4899 5.69904   2
  -1   2   1 30.1248 5.46864   5
  -1   2   1 37.9508 5.76059   4
  -1   2   1 28.2238 5.49717   7
   0  -2  -1 1.21945 0.59960   6
   0  -2  -1 -0.0484 0.55795   8
   0  -2  -1 0.52200 0.33897   1
   0  -2  -1 -0.3317 0.42787   4
   0   2   1 0.17430 0.46685   7
   0   2   1 0.13203 0.25742   3
   0   2   1 0.33767 0.44860   5
   0   2   1 -0.8529 0.66173   9
   0   2   1 -0.0254 0.49777   2
  -1  -2  -1 67.7603 13.5192   8
  -1  -2  -1 68.7598 13.4708   1
  -1  -2  -1 65.3473 13.3676   4
  -1  -2  -1 75.5396 13.4292   6
   1   2   1 69.8179 13.3719   9
   1   2   1 73.4959 13.3873   2
   1   2   1 75.9617 13.4429   7
   1   2   1 70.0369 13.4618   3
   1   2   1 64.7939 13.4410   5
  -2  -2  -1 44.9525 8.11587   4
  -2  -2  -1 46.1145 8.44956   6
  -2  -2  -1 44.1384 7.99575   9
  -2  -2  -1 36.9844 8.57098   8
  -2  -2  -1 43.2399 8.55030   1
   2   2   1 45.5743 8.34167   7
   2   2   1 38.1060 8.01643   2
   2   2   1 43.0249 8.02617   9
   2   2   1 33.8320 8.41635   3
   2   2   1 45.3490 8.53500   5
  -3  -2  -1 2.92358 1.28835   4
  -3  -2  -1 4.57979 1.91062   1
  -3  -2  -1 4.00407 1.62836   6
  -3  -2  -1 8.05283 2.49393   8
   3   2   1 3.01234 1.69384   5
   3   2   1 3.87354 1.79969   3
   3   2   1 6.53124 1.89628   7
  -4  -2  -1 24.8987 6.24983   8
  -4  -2  -1 27.7645 5.67498   1
  -4  -2  -1 15.9116 5.09350   6
   4   2   1 20.1232 5.35815   3
   4   2   1 30.7797 5.69012   5
   4   2   1 27.2366 5.30640   7
  -5  -2  -1 -1.4424 3.01789   8
  -5  -2  -1 0.96541 1.92493   1
  -5  -2  -1 0.33056 2.16638   6
   5   2   1 -0.1220 2.54465   5
   5   2   1 1.57422 2.49118   3
  -6  -2  -1 -2.7925 5.69598   8
  -6  -2  -1 -1.8012 2.74133   1
  -6  -2  -1 -3.0336 2.97871   6
   6   2   1 1.49792 2.63256   3
   6   2   1 -0.8692 3.38674   5
  -7  -2  -1 -7.7285 8.62362   8
  -7  -2  -1 -9.3226 3.62489   1
  -7  -2  -1 4.15159 4.59252   6
   7   2   1 -1.7081 3.65312   3
   7   2   1 4.55349 5.26732   8
   7   2   1 -1.2520 5.76561   5
   9  -3  -1 4.10822 8.93893   3
   9  -3  -1 2.66309 11.1195   8
  -9   3   1 -6.9678 7.29149   8
  -9   3   1 5.52308 3.82404   1
   8  -3  -1 2.18412 5.89305   8
   8  -3  -1 -0.2056 7.09680   5
   8  -3  -1 -1.7794 3.88176   3
  -8   3   1 1.19660 3.67314   3
  -8   3   1 -0.5075 2.61600   1
  -8   3   1 -3.1676 4.41873   8
   7  -3  -1 3.85633 4.25380   8
   7  -3  -1 7.10820 4.02172   3
   7  -3  -1 2.69411 3.77078   5
  -7   3   1 4.23117 2.89923   6
  -7   3   1 2.52040 3.81750   3
  -7   3   1 3.67126 2.39076   1
  -7   3   1 4.88418 3.80179   8
   6  -3  -1 3.84100 3.42926   8
   6  -3  -1 0.70587 4.01771   9
   6  -3  -1 0.43608 3.13720   4
   6  -3  -1 -1.5000 2.76038   5
   6  -3  -1 4.52645 3.36375   7
   6  -3  -1 -0.1763 2.02278   2
   6  -3  -1 0.05471 2.46001   3
  -6   3   1 1.97758 2.59629   4
  -6   3   1 -0.5194 1.99839   6
  -6   3   1 -0.6494 2.48049   8
  -6   3   1 -3.1844 1.97957   5
  -6   3   1 1.82356 2.61902   9
  -6   3   1 -3.3415 1.78315   2
  -6   3   1 -1.4371 1.86187   7
  -6   3   1 -2.7020 2.39192   3
  -6   3   1 -1.4137 1.32711   1
   5  -3  -1 5.79276 2.78864   7
   5  -3  -1 2.65552 2.05502   3
   5  -3  -1 -3.2559 1.43900   2
   5  -3  -1 5.51217 2.38806   5
   5  -3  -1 3.36760 2.63624   9
  -5   3   1 -0.1804 1.66101   5
  -5   3   1 1.92890 1.59435   2
  -5   3   1 4.60081 1.79434   6
  -5   3   1 2.12236 1.37318   1
  -5   3   1 -0.7083 1.47280   7
  -5   3   1 1.42732 1.79613   4
  -5   3   1 3.24776 1.71072   9
  -5   3   1 -0.5469 1.93241   8
  -5   3   1 4.49708 2.32438   3
   4  -3  -1 1.49871 2.10202   9
  -4   3   1 3.40754 1.73172   3
  -4   3   1 2.47102 1.88556   9
  -4   3   1 4.71844 1.47330   1
  -4   3   1 4.10522 1.80053   8
  -4   3   1 4.86416 1.74998   4
  -4   3   1 5.14785 1.57482   6
  -4   3   1 1.71976 1.50253   2
  -4   3   1 4.86434 1.79613   5
  -4   3   1 2.50512 1.54785   7
   3  -3  -1 45.6429 7.33507   4
   3  -3  -1 32.9736 6.79617   8
   3  -3  -1 40.4542 6.84033   1
   3  -3  -1 30.8791 6.91524   6
  -3   3   1 29.5873 6.82845   3
  -3   3   1 35.4811 6.76341   1
  -3   3   1 24.5380 6.80802   7
  -3   3   1 34.1798 6.83599   6
  -3   3   1 22.6638 6.78458   9
  -3   3   1 41.8354 7.18672   2
  -3   3   1 33.6943 6.93389   5
  -3   3   1 38.7896 6.85771   8
  -3   3   1 36.0798 7.13757   4
   2  -3  -1 4.79122 1.75551   6
   2  -3  -1 9.07729 1.57772   1
   2  -3  -1 5.49620 2.05364   4
   2  -3  -1 9.59173 1.63203   8
  -2   3   1 3.76459 1.71233   4
  -2   3   1 6.48061 1.79800   7
  -2   3   1 6.43634 1.50607   8
  -2   3   1 5.84001 1.55456   3
  -2   3   1 4.85692 1.83117   9
  -2   3   1 7.08613 1.67516   6
  -2   3   1 4.98844 1.59815   5
  -2   3   1 10.6088 2.13614   2
   1  -3  -1 66.3434 13.4050   4
   1  -3  -1 60.9921 13.3069   6
   1  -3  -1 70.1146 13.2306   1
  -1   3   1 69.8755 13.2674   5
  -1   3   1 75.1475 13.4732   2
  -1   3   1 69.4223 13.1879   3
  -1   3   1 71.0165 13.3516   7
  -1   3   1 82.9992 13.6107   9
  -1   3   1 66.8647 13.4268   4
   0  -3  -1 -0.3480 0.48686   1
   0  -3  -1 0.40982 0.76225   4
   0  -3  -1 1.30740 0.93753   8
   0  -3  -1 -0.0539 0.79410   6
   0   3   1 -0.3774 0.96537   7
   0   3   1 0.32211 0.77562   2
   0   3   1 0.62573 0.41958   3
   0   3   1 0.04762 0.55565   5
   0   3   1 0.31213 1.00189   9
  -1  -3  -1 11.8657 2.45190   8
  -1  -3  -1 8.88402 1.69984   4
  -1  -3  -1 5.48510 1.75573   6
  -1  -3  -1 7.91414 1.86697   1
   1   3   1 6.09997 1.85298   5
   1   3   1 3.08065 1.56019   3
   1   3   1 8.62560 1.85690   2
   1   3   1 6.56185 1.94528   9
   1   3   1 12.8390 2.16664   7
  -2  -3  -1 -0.3945 1.06016   6
  -2  -3  -1 1.42977 0.79964   4
  -2  -3  -1 2.50698 1.41157   1
  -2  -3  -1 2.18031 2.26047   8
   2   3   1 0.41965 1.08038   2
   2   3   1 4.08776 1.57512   5
   2   3   1 0.80886 1.57879   7
   2   3   1 0.21245 1.61093   9
   2   3   1 2.23471 1.14830   3
  -3  -3  -1 14.1801 3.58845   1
  -3  -3  -1 15.2700 3.35075   6
  -3  -3  -1 6.14038 3.86000   8
  -3  -3  -1 14.9958 2.98391   4
   3   3   1 12.3830 3.27211   3
   3   3   1 13.0353 3.44834   5
   3   3   1 9.34412 3.37922   7
  -4  -3  -1 2.96636 4.56682   8
  -4  -3  -1 13.7724 3.54636   1
  -4  -3  -1 10.3684 3.08936   6
   4   3   1 5.98730 3.99703   7
   4   3   1 16.1558 3.75072   5
   4   3   1 7.45245 3.04110   3
  -5  -3  -1 2.85988 2.59337   6
  -5  -3  -1 4.75380 2.86071   1
  -5  -3  -1 7.82393 5.45533   8
   5   3   1 8.75455 3.72296   5
   5   3   1 2.06814 2.37450   3
  -6  -3  -1 -7.0374 6.98309   8
  -6  -3  -1 -2.6281 2.11244   1
  -6  -3  -1 -5.9927 3.42181   6
   6   3   1 -5.2242 2.79963   3
   6   3   1 2.88240 4.28660   5
   6   3   1 0.93241 3.77689   8
  -7  -3  -1 5.08242 5.03423   1
  -7  -3  -1 -1.7395 13.7784   8
   7   3   1 4.07197 7.90998   5
   7   3   1 5.21257 6.57100   8
   7   3   1 0.88680 4.76065   3
   9  -4  -1 -5.8942 10.4623   8
   9  -4  -1 18.3829 5.88554   1
   9  -4  -1 -10.420 7.74211   3
  -9   4   1 -1.1175 3.01520   1
  -9   4   1 -3.5072 6.53757   8
  -9   4   1 1.94061 5.18277   3
   8  -4  -1 3.63717 7.28912   5
   8  -4  -1 3.24769 4.52699   3
   8  -4  -1 0.78506 7.02158   8
   8  -4  -1 0.26340 3.38045   1
  -8   4   1 4.60644 2.45393   1
  -8   4   1 -7.0572 3.52983   8
  -8   4   1 -1.8292 3.40839   3
   7  -4  -1 0.29070 4.19632   5
   7  -4  -1 -0.7014 3.19303   3
   7  -4  -1 -3.8243 4.04380   8
   7  -4  -1 -0.4424 5.69417   6
   7  -4  -1 -1.4002 4.81421   7
   7  -4  -1 2.40370 7.33792   4
   7  -4  -1 -1.3771 2.33242   1
  -7   4   1 1.00258 1.95800   1
  -7   4   1 -1.6821 2.99511   5
  -7   4   1 10.1341 3.51506   3
  -7   4   1 2.01347 2.84520   6
  -7   4   1 -0.5444 2.95452   7
  -7   4   1 6.02798 3.42255   8
   6  -4  -1 1.65926 3.43820   9
   6  -4  -1 1.09766 2.96719   5
   6  -4  -1 2.79834 2.41086   2
   6  -4  -1 1.38574 3.33336   6
   6  -4  -1 0.79849 3.50463   8
   6  -4  -1 -1.7675 2.90378   3
   6  -4  -1 -2.1967 2.95322   7
   6  -4  -1 4.24588 3.16339   4
   6  -4  -1 0.49199 2.08859   1
  -6   4   1 2.77173 1.64188   1
  -6   4   1 -2.5799 2.07387   2
  -6   4   1 3.23812 2.37036   7
  -6   4   1 -2.1152 2.63999   3
  -6   4   1 2.21856 1.84011   6
  -6   4   1 2.06405 2.45983   4
  -6   4   1 0.82300 2.47880   8
  -6   4   1 -1.2704 2.03833   5
  -6   4   1 2.20069 2.63668   9
   5  -4  -1 9.76578 3.26093   4
   5  -4  -1 5.92208 2.35447   3
   5  -4  -1 7.08116 3.05071   6
   5  -4  -1 1.71714 1.74464   1
   5  -4  -1 3.35477 2.31781   2
   5  -4  -1 2.16362 2.86101   9
   5  -4  -1 5.41216 3.23338   8
  -5   4   1 5.03601 2.03075   2
  -5   4   1 8.93739 2.32512   5
  -5   4   1 4.86519 2.16930   3
  -5   4   1 4.77625 2.14614   9
  -5   4   1 4.88574 2.42501   8
  -5   4   1 1.55086 1.98883   4
  -5   4   1 4.41565 1.96369   6
  -5   4   1 1.30710 1.86019   7
  -5   4   1 2.53573 1.40781   1
   4  -4  -1 29.6407 7.44902   4
   4  -4  -1 34.0744 7.18781   8
   4  -4  -1 36.7127 7.44076   6
   4  -4  -1 35.6293 6.98434   1
  -4   4   1 29.7009 7.02887   7
  -4   4   1 40.7524 7.44098   2
  -4   4   1 38.0693 6.96920   1
  -4   4   1 27.0074 6.92421   6
  -4   4   1 43.2672 7.45453   5
  -4   4   1 37.7359 7.11860   8
  -4   4   1 45.0824 7.63538   4
  -4   4   1 33.4378 7.27194   9
  -4   4   1 25.0101 7.00866   3
   3  -4  -1 7.55695 1.86541   8
   3  -4  -1 0.82260 1.80701   4
   3  -4  -1 11.1324 2.36442   6
   3  -4  -1 6.56003 1.41486   1
  -3   4   1 5.71941 1.47299   8
  -3   4   1 3.90347 1.60603   7
  -3   4   1 1.09104 1.33598   3
  -3   4   1 3.00823 1.42104   6
  -3   4   1 7.06069 2.17933   2
  -3   4   1 4.87945 1.76297   4
  -3   4   1 1.84466 1.72417   9
  -3   4   1 8.34101 1.67932   5
   2  -4  -1 36.7939 8.52439   4
   2  -4  -1 43.5577 7.99056   1
   2  -4  -1 46.3821 8.46724   6
  -2   4   1 33.0270 8.43504   4
  -2   4   1 54.2633 8.61741   9
  -2   4   1 45.7568 8.30670   5
  -2   4   1 37.8831 8.47503   2
  -2   4   1 40.6622 7.98967   3
  -2   4   1 35.6511 8.29922   7
   1  -4  -1 7.64604 2.14440   4
   1  -4  -1 4.85963 1.87603   6
   1  -4  -1 5.61814 1.43678   8
   1  -4  -1 6.68586 1.57824   1
  -1   4   1 2.54570 1.94974   4
  -1   4   1 6.15542 2.00525   2
  -1   4   1 7.27520 1.66531   5
  -1   4   1 12.0004 2.46223   9
  -1   4   1 2.64207 1.72829   7
  -1   4   1 11.8592 1.56886   3
   0  -4  -1 1.18525 0.97472   4
   0  -4  -1 -0.4536 1.50025   8
   0  -4  -1 -0.9505 0.97179   6
   0  -4  -1 -0.7710 0.69622   1
   0   4   1 0.35713 0.53911   3
   0   4   1 -0.3988 0.96039   2
   0   4   1 0.40961 1.37466   7
   0   4   1 1.11913 0.89248   5
   0   4   1 0.88785 1.53381   9
  -1  -4  -1 -0.9297 0.86448   1
  -1  -4  -1 -1.0908 0.73877   6
  -1  -4  -1 1.54598 1.87666   8
  -1  -4  -1 0.58831 0.85101   4
   1   4   1 1.12748 0.89034   3
   1   4   1 -2.6537 1.68768   7
   1   4   1 -0.5881 1.20333   5
   1   4   1 -0.5937 1.21919   2
   1   4   1 -0.8190 2.01444   9
  -2  -4  -1 1.92207 3.16615   8
  -2  -4  -1 4.77246 1.90450   6
  -2  -4  -1 6.40123 1.63677   4
  -2  -4  -1 2.68412 1.90005   1
   2   4   1 5.59242 2.36389   2
   2   4   1 6.13771 2.57265   7
   2   4   1 2.61486 3.13667   9
   2   4   1 8.82146 2.18962   5
   2   4   1 3.89048 1.75227   3
  -3  -4  -1 1.92321 1.73725   6
  -3  -4  -1 -4.3596 4.31392   8
  -3  -4  -1 1.47040 1.65767   1
   3   4   1 -3.0116 2.47797   7
   3   4   1 -1.1717 1.51229   3
   3   4   1 -4.2384 1.86086   5
  -4  -4  -1 2.86680 5.41456   8
  -4  -4  -1 2.09363 2.73235   1
  -4  -4  -1 2.87312 2.33330   6
   4   4   1 1.54726 2.78415   5
   4   4   1 1.18020 2.26874   3
   4   4   1 2.30328 4.29618   7
  -5  -4  -1 -2.8629 8.04768   8
  -5  -4  -1 -0.7436 3.06505   1
  -5  -4  -1 1.26682 2.78198   6
   5   4   1 -3.5843 3.26245   5
   5   4   1 5.86115 2.83059   3
  -6  -4  -1 6.11411 12.0796   8
  -6  -4  -1 -2.8962 4.21492   6
  -6  -4  -1 4.93756 3.89579   1
   6   4   1 9.68316 5.08320   8
   6   4   1 -2.6601 3.52460   3
   6   4   1 -9.9373 4.77968   5
   9  -5  -1 -1.4628 10.8859   8
   9  -5  -1 -7.6388 8.97862   3
  -9   5   1 -2.5138 6.23103   8
  -9   5   1 3.02911 6.72022   3
   8  -5  -1 2.69102 5.70638   3
   8  -5  -1 9.68349 7.43637   8
   8  -5  -1 5.45050 3.54414   1
  -8   5   1 -0.1287 3.80552   3
  -8   5   1 1.80561 2.44792   1
  -8   5   1 -0.3854 4.26018   8
   7  -5  -1 3.57560 5.85275   6
   7  -5  -1 -1.9462 5.89959   9
   7  -5  -1 1.17930 2.92722   2
   7  -5  -1 -2.2460 4.28976   3
   7  -5  -1 3.52778 2.78821   1
   7  -5  -1 1.63419 4.74710   7
   7  -5  -1 -0.3981 5.37622   8
   7  -5  -1 3.61294 4.79867   4
   7  -5  -1 -0.9551 4.34686   5
  -7   5   1 -0.3737 3.53753   9
  -7   5   1 1.30548 3.03964   5
  -7   5   1 -1.8748 2.52437   6
  -7   5   1 -0.3218 2.45060   2
  -7   5   1 0.29917 1.81567   1
  -7   5   1 4.31195 3.40159   8
  -7   5   1 0.29884 2.90641   7
  -7   5   1 0.97204 3.22780   4
  -7   5   1 1.92299 3.63691   3
   6  -5  -1 -1.4678 3.23400   7
   6  -5  -1 0.18755 3.27352   4
   6  -5  -1 1.54654 3.36445   3
   6  -5  -1 0.27014 1.57424   1
   6  -5  -1 0.96034 1.91032   2
   6  -5  -1 -0.0647 3.21330   5
   6  -5  -1 1.36724 4.41551   8
   6  -5  -1 -0.7189 3.83703   9
   6  -5  -1 -0.5499 4.23070   6
  -6   5   1 1.35374 2.09242   6
  -6   5   1 -1.1954 2.39331   9
  -6   5   1 -2.4666 2.96026   3
  -6   5   1 0.02773 1.69386   1
  -6   5   1 -0.3538 2.69789   5
  -6   5   1 2.84090 2.30751   4
  -6   5   1 -5.4354 1.99908   2
  -6   5   1 0.04582 2.09964   7
  -6   5   1 -2.4610 2.66104   8
   5  -5  -1 8.62532 3.74186   4
   5  -5  -1 10.3879 4.06275   8
   5  -5  -1 4.51948 3.65413   6
   5  -5  -1 16.0012 2.98599   1
  -5   5   1 5.93367 3.08189   8
  -5   5   1 5.17223 3.07325   2
  -5   5   1 12.2135 3.23239   7
  -5   5   1 9.81356 3.28823   3
  -5   5   1 16.7493 3.52026   5
  -5   5   1 15.6195 2.85358   1
  -5   5   1 7.68851 3.27938   4
  -5   5   1 17.2103 3.66261   9
  -5   5   1 7.42187 2.81629   6
   4  -5  -1 5.34724 2.29220   4
   4  -5  -1 2.18456 2.74238   8
   4  -5  -1 1.87549 2.44116   6
   4  -5  -1 8.44235 1.82781   1
  -4   5   1 2.48866 1.77386   6
  -4   5   1 3.89085 2.02109   7
  -4   5   1 6.78189 2.05349   8
  -4   5   1 5.92265 2.00926   3
  -4   5   1 8.01145 2.46129   4
  -4   5   1 6.28201 2.57364   2
  -4   5   1 4.30341 1.80712   5
  -4   5   1 4.54153 2.32526   9
   3  -5  -1 0.43146 1.92778   6
   3  -5  -1 5.05041 1.12458   1
   3  -5  -1 1.35364 1.92792   4
   3  -5  -1 4.54580 1.58174   8
  -3   5   1 1.28668 1.79848   2
  -3   5   1 4.16074 1.34328   5
  -3   5   1 3.32538 1.50001   3
  -3   5   1 5.45294 2.17544   9
  -3   5   1 0.78817 1.90809   4
  -3   5   1 0.40318 1.64103   7
   2  -5  -1 4.08267 1.88925   4
   2  -5  -1 1.07405 0.68381   1
   2  -5  -1 -0.1855 1.52714   6
  -2   5   1 0.34918 0.74880   3
  -2   5   1 1.95727 0.97921   5
  -2   5   1 -0.2163 1.04268   2
  -2   5   1 -1.4462 1.77317   9
  -2   5   1 0.80213 1.60296   4
  -2   5   1 2.17085 1.68339   7
   1  -5  -1 -0.0810 1.45974   6
   1  -5  -1 -0.9667 1.16122   8
   1  -5  -1 0.44992 1.02903   4
   1  -5  -1 -1.0864 0.77956   1
  -1   5   1 -1.3079 1.88890   9
  -1   5   1 2.21387 0.93883   5
  -1   5   1 -2.3581 1.30420   2
  -1   5   1 0.29407 0.55160   3
  -1   5   1 -0.4511 1.59900   7
   0  -5  -1 -0.6138 1.02332   4
   0  -5  -1 -1.9720 2.32715   8
   0  -5  -1 -0.0308 1.10581   6
   0  -5  -1 0.89990 1.03657   1
   0   5   1 -0.4003 0.72006   3
   0   5   1 -0.7063 1.55817   7
   0   5   1 1.50040 2.47987   9
   0   5   1 0.56768 1.09913   5
   0   5   1 -0.6937 1.33858   2
  -1  -5  -1 0.04292 3.04969   8
  -1  -5  -1 1.30960 1.42498   6
  -1  -5  -1 0.62327 1.43909   1
  -1  -5  -1 0.48776 1.01550   4
   1   5   1 1.03514 1.37344   5
   1   5   1 -3.6946 2.82271   9
   1   5   1 -1.5015 2.19530   7
   1   5   1 0.87785 1.03277   3
   1   5   1 0.06666 1.74058   2
  -2  -5  -1 1.85895 4.29469   8
  -2  -5  -1 8.62904 2.42290   1
  -2  -5  -1 2.37959 1.53951   4
  -2  -5  -1 5.14750 2.05003   6
   2   5   1 2.78794 3.27559   7
   2   5   1 3.28268 2.14476   5
   2   5   1 5.10079 1.55526   3
  -3  -5  -1 2.03850 2.29303   6
  -3  -5  -1 0.21887 5.25105   8
  -3  -5  -1 2.00325 2.10308   1
   3   5   1 -2.1746 1.49867   3
   3   5   1 -0.5583 4.32996   7
   3   5   1 -3.3847 2.02029   5
  -4  -5  -1 -3.3605 2.74870   1
  -4  -5  -1 2.64794 8.80670   8
  -4  -5  -1 -0.6821 2.32615   6
   4   5   1 -0.9042 7.27364   7
   4   5   1 1.50714 2.54586   5
   4   5   1 1.92477 2.53541   3
  -5  -5  -1 5.32537 3.58642   1
  -5  -5  -1 -0.9215 3.76056   6
  -5  -5  -1 5.57496 10.5725   8
   5   5   1 1.58379 3.29954   5
   5   5   1 6.54710 4.87050   8
   5   5   1 6.71125 3.48225   3
  -6  -5  -1 -5.0683 19.2967   8
  -6  -5  -1 2.60872 6.33633   6
   6   5   1 -0.0314 7.09185   8
   6   5   1 2.14801 4.74016   3
   7  -6  -1 10.1860 5.67389   9
   7  -6  -1 0.68585 4.81944   4
   7  -6  -1 -6.8173 5.82698   5
   7  -6  -1 0.03028 5.08515   7
   7  -6  -1 3.76492 3.09028   2
   7  -6  -1 2.64408 6.04596   6
   7  -6  -1 0.47847 2.76649   1
  -7   6   1 -5.4070 3.52211   4
  -7   6   1 0.55515 2.02797   1
  -7   6   1 0.02607 2.95475   7
  -7   6   1 0.84270 3.44639   9
  -7   6   1 2.10915 3.64677   5
  -7   6   1 2.21836 2.95408   2
  -7   6   1 0.92078 3.26015   6
   6  -6  -1 1.29448 3.33240   4
   6  -6  -1 3.02825 4.45111   9
   6  -6  -1 0.45105 2.40956   2
   6  -6  -1 1.64764 1.80299   1
   6  -6  -1 0.82073 4.12664   6
  -6   6   1 0.96556 2.14886   6
  -6   6   1 1.66678 1.64776   1
  -6   6   1 2.20345 2.77086   9
  -6   6   1 4.29643 2.36904   7
  -6   6   1 -0.0556 3.08820   4
  -6   6   1 4.56416 3.06374   2
  -6   6   1 -2.1614 2.53677   5
   5  -6  -1 0.51903 3.09848   6
   5  -6  -1 2.65502 2.89157   4
   5  -6  -1 -0.4034 1.38830   1
  -5   6   1 -1.0597 1.77148   4
  -5   6   1 -1.6867 1.89647   7
  -5   6   1 -2.5967 2.18447   5
  -5   6   1 -1.9069 2.26341   9
  -5   6   1 -0.4104 2.24814   2
   4  -6  -1 21.2314 4.48285   1
   4  -6  -1 20.0476 5.23790   6
   4  -6  -1 30.2716 5.92415   4
  -4   6   1 30.8124 5.22819   7
  -4   6   1 32.5367 5.79898   2
  -4   6   1 6.46020 4.79885   4
  -4   6   1 24.5439 5.32690   9
   3  -6  -1 11.5315 3.47669   6
   3  -6  -1 25.8638 4.36818   4
   3  -6  -1 16.7350 2.78932   1
  -3   6   1 7.59189 3.50355   9
  -3   6   1 3.17783 2.87466   4
  -3   6   1 12.6999 3.29343   3
  -3   6   1 12.0615 3.37963   7
  -3   6   1 12.8427 3.04576   5
  -3   6   1 9.19373 3.39625   2
   2  -6  -1 6.37387 2.51036   4
   2  -6  -1 5.66831 1.55544   1
   2  -6  -1 4.96572 2.21631   6
  -2   6   1 5.80652 1.78178   5
  -2   6   1 2.97407 2.30898   9
  -2   6   1 -0.5132 1.78525   4
  -2   6   1 6.37877 2.44675   7
  -2   6   1 7.25726 1.50188   3
  -2   6   1 4.98389 2.49302   2
   1  -6  -1 0.34200 1.14756   1
   1  -6  -1 0.07044 1.60013   6
   1  -6  -1 0.99220 1.48392   4
  -1   6   1 3.51045 1.43022   5
  -1   6   1 0.81127 2.61937   9
  -1   6   1 0.35714 0.84853   3
  -1   6   1 0.50942 2.22600   2
  -1   6   1 2.68763 2.32396   7
   0  -6  -1 0.72492 1.58601   4
   0  -6  -1 -1.9971 1.37841   6
   0  -6  -1 1.69839 1.29065   1
   0   6   1 0.24393 1.10444   3
   0   6   1 -1.0084 2.61587   7
   0   6   1 -0.9722 2.82308   9
   0   6   1 -1.6173 1.35925   5
   0   6   1 -0.0322 1.88732   2
  -1  -6  -1 2.99916 1.62500   4
  -1  -6  -1 -0.2883 1.71539   6
  -1  -6  -1 3.12295 1.92601   1
   1   6   1 1.58112 5.00747   9
   1   6   1 -1.6164 2.99127   7
   1   6   1 4.89114 3.16233   2
   1   6   1 1.15086 1.42563   3
   1   6   1 7.76330 2.27156   5
  -2  -6  -1 0.56651 2.02032   6
  -2  -6  -1 1.73493 2.26835   1
   2   6   1 2.93787 2.12279   5
   2   6   1 -3.6222 1.68074   3
   2   6   1 1.00173 3.87322   7
  -3  -6  -1 -0.3279 2.52584   1
  -3  -6  -1 1.11452 2.35686   6
  -3  -6  -1 1.48746 14.0322   8
   3   6   1 0.18395 5.56884   7
   3   6   1 0.42842 2.67104   5
   3   6   1 0.69518 1.91885   3
  -4  -6  -1 -2.8834 3.05412   1
  -4  -6  -1 3.11997 3.24467   6
   4   6   1 2.96487 2.70542   3
   4   6   1 -2.0236 3.62645   5
  -5  -6  -1 3.12464 4.72842   6
  -5  -6  -1 -2.8586 4.53304   1
   5   6   1 -0.0902 3.79524   3
   5   6   1 2.91467 5.54541   5
   8  -7  -1 -7.3037 9.62980   4
   8  -7  -1 -4.1934 5.45006   2
   8  -7  -1 8.25937 8.39350   9
   8  -7  -1 -12.718 12.5416   6
  -8   7   1 4.15635 5.01889   9
  -8   7   1 3.55690 4.65850   2
  -8   7   1 -1.8353 4.69819   4
   7  -7  -1 -3.3139 5.36881   9
   7  -7  -1 2.24365 6.26105   6
   7  -7  -1 -10.642 4.44056   4
   7  -7  -1 -0.8001 2.90286   2
  -7   7   1 3.56811 3.93522   9
  -7   7   1 -4.6246 2.86481   6
  -7   7   1 -4.0800 2.93045   2
  -7   7   1 4.49566 3.85242   4
  -7   7   1 -4.1731 3.08235   7
   6  -7  -1 -3.4319 4.06510   6
   6  -7  -1 1.26957 3.01474   2
   6  -7  -1 -5.3279 3.49148   4
   6  -7  -1 0.00616 4.30620   9
   6  -7  -1 2.87590 3.11654   1
  -6   7   1 1.25849 3.57784   9
  -6   7   1 -0.5750 2.99032   5
  -6   7   1 -1.8315 3.03855   4
  -6   7   1 -0.7581 2.52573   7
  -6   7   1 -2.1049 2.82471   2
   5  -7  -1 0.35428 3.37287   4
   5  -7  -1 -1.8424 3.40392   6
   5  -7  -1 1.89259 1.48580   1
  -5   7   1 -2.8263 1.99969   4
  -5   7   1 4.50770 2.65218   7
  -5   7   1 7.26016 3.41827   9
  -5   7   1 -1.2076 2.05911   5
  -5   7   1 2.79088 2.96278   2
   4  -7  -1 7.21176 3.69611   4
   4  -7  -1 4.98053 3.61175   6
   4  -7  -1 10.4885 2.46891   1
  -4   7   1 9.74122 3.54832   4
  -4   7   1 6.91362 3.63266   9
  -4   7   1 11.1591 2.92468   5
  -4   7   1 9.88458 3.67323   2
  -4   7   1 8.48723 3.18969   7
   3  -7  -1 -1.0673 2.27741   6
   3  -7  -1 -0.0657 2.01176   4
   3  -7  -1 1.30916 1.15950   1
  -3   7   1 -0.2233 1.83715   7
  -3   7   1 0.47094 1.25903   5
  -3   7   1 0.10802 2.97410   9
  -3   7   1 0.15321 2.42411   4
  -3   7   1 2.12048 2.31551   2
   2  -7  -1 4.17486 2.88529   4
   2  -7  -1 4.29358 2.66772   6
   2  -7  -1 7.91353 1.85394   1
  -2   7   1 9.27488 3.25785   2
  -2   7   1 -0.0998 2.79601   7
  -2   7   1 2.25470 1.89087   5
  -2   7   1 4.39502 3.32664   9
   1  -7  -1 4.30034 2.51707   6
   1  -7  -1 2.28058 2.36903   4
   1  -7  -1 8.06153 2.14365   1
  -1   7   1 3.38183 2.92544   2
  -1   7   1 4.08309 3.11439   7
  -1   7   1 6.11630 2.07182   5
  -1   7   1 -2.6380 3.57976   9
   0  -7  -1 1.10057 1.48753   6
   0  -7  -1 0.00739 1.71152   1
   0  -7  -1 -1.6398 1.74581   4
   0   7   1 0.68280 4.88452   9
   0   7   1 -0.3353 1.64140   5
   0   7   1 1.96897 3.07117   2
   0   7   1 -1.1851 3.29525   7
  -1  -7  -1 0.22910 2.15839   1
  -1  -7  -1 1.05678 1.58624   6
  -1  -7  -1 -0.3742 1.52979   4
   1   7   1 0.51553 1.79891   5
   1   7   1 1.47200 4.10539   7
  -2  -7  -1 1.45211 2.61817   6
  -2  -7  -1 0.04784 2.65766   1
   2   7   1 4.78960 2.74565   5
   2   7   1 2.41718 5.56135   7
  -3  -7  -1 4.55314 3.46551   1
  -3  -7  -1 2.40742 3.21308   6
   3   7   1 -2.8706 3.06032   5
   3   7   1 1.21117 8.79289   7
  -4  -7  -1 2.05531 4.30839   6
  -4  -7  -1 1.97349 4.96892   1
   4   7   1 1.50686 5.03444   5
   8  -8  -1 -1.3580 4.98334   2
   8  -8  -1 3.72288 9.25660   9
   8  -8  -1 -0.5020 8.93249   7
   8  -8  -1 -1.7991 12.3193   6
   8  -8  -1 5.95240 7.83811   4
  -8   8   1 1.36100 6.27779   9
  -8   8   1 -0.9774 5.23545   4
  -8   8   1 0.33383 4.89189   7
  -8   8   1 -1.8396 4.37925   2
   7  -8  -1 1.57497 3.57874   2
   7  -8  -1 -0.6004 4.46403   4
   7  -8  -1 5.68511 6.12908   9
   7  -8  -1 5.55688 6.98821   6
  -7   8   1 -4.2233 4.33203   9
  -7   8   1 0.78639 3.36955   7
  -7   8   1 -0.2739 3.99000   4
  -7   8   1 -6.6016 3.31366   2
   6  -8  -1 0.92844 3.24924   4
   6  -8  -1 -2.3913 2.83787   2
   6  -8  -1 6.73221 5.08957   9
   6  -8  -1 3.65402 5.10833   6
  -6   8   1 -8.0872 3.19169   2
  -6   8   1 -0.8002 2.87396   7
  -6   8   1 3.08966 4.30774   9
  -6   8   1 0.63876 3.47596   4
   5  -8  -1 4.77118 4.16992   4
   5  -8  -1 6.64504 4.38015   6
  -5   8   1 1.08061 3.24416   4
  -5   8   1 5.29304 3.81358   9
  -5   8   1 2.39085 3.01995   7
  -5   8   1 3.93583 3.44179   2
  -5   8   1 6.69857 2.77634   5
   4  -8  -1 -2.0913 3.09897   6
   4  -8  -1 0.76096 2.73663   4
   4  -8  -1 -2.4152 1.68492   1
  -4   8   1 3.04873 2.69396   4
  -4   8   1 2.47816 3.63230   9
  -4   8   1 1.29366 2.01578   5
  -4   8   1 4.28256 3.01511   7
  -4   8   1 4.07865 3.25191   2
   3  -8  -1 -1.5147 1.54329   1
   3  -8  -1 -3.7996 2.45777   4
   3  -8  -1 0.59293 2.86958   6
  -3   8   1 -3.6070 1.83445   5
  -3   8   1 -1.5486 3.03901   2
  -3   8   1 1.62693 2.99579   7
  -3   8   1 -3.8754 2.62693   9
   2  -8  -1 2.33173 2.75596   6
   2  -8  -1 -4.5831 2.35042   4
   2  -8  -1 0.25594 1.54700   1
  -2   8   1 -6.5018 2.84784   7
  -2   8   1 -1.5833 2.85217   2
  -2   8   1 -2.2982 4.05033   9
  -2   8   1 0.33622 1.98791   5
   1  -8  -1 -2.6620 1.75948   1
   1  -8  -1 -5.0447 2.35396   6
   1  -8  -1 0.58377 2.22868   4
  -1   8   1 3.23234 3.82409   2
  -1   8   1 3.16947 2.06810   5
  -1   8   1 1.78756 3.63764   7
  -1   8   1 0.59815 4.92934   9
   0  -8  -1 0.99302 2.32946   1
   0  -8  -1 0.05773 2.33698   6
   0  -8  -1 -2.7786 2.11304   4
   0   8   1 3.15659 2.32910   5
   0   8   1 -0.5117 4.36002   7
   0   8   1 -1.8874 7.96609   9
  -1  -8  -1 -0.1408 2.47863   6
  -1  -8  -1 1.11592 2.85778   1
   1   8   1 -3.4427 2.30303   5
   1   8   1 -3.2702 5.91351   7
  -2  -8  -1 -0.2588 3.16281   6
  -2  -8  -1 -3.0761 3.52772   1
   2   8   1 -0.0078 2.83588   5
   2   8   1 -1.4173 7.79185   7
  -3  -8  -1 0.11047 4.29856   6
  -3  -8  -1 2.62452 6.57313   1
   3   8   1 7.52432 4.31376   5
   8  -9  -1 -6.9709 14.1589   9
   8  -9  -1 -2.6441 9.85632   4
   8  -9  -1 6.27979 7.03997   2
   8  -9  -1 0.64841 15.7696   6
  -8   9   1 4.29752 7.54743   9
  -8   9   1 -2.7858 5.67407   4
  -8   9   1 -6.1827 5.24854   7
  -8   9   1 4.92171 5.19087   2
   7  -9  -1 2.24956 8.67827   9
   7  -9  -1 -4.1046 9.21203   6
   7  -9  -1 -0.4550 6.15327   4
   7  -9  -1 -0.7634 4.01276   2
  -7   9   1 -5.6860 4.31643   2
  -7   9   1 0.60926 6.22143   9
  -7   9   1 4.51597 4.61856   4
  -7   9   1 4.69196 4.48038   7
   6  -9  -1 -0.6171 3.48546   2
   6  -9  -1 -8.3211 5.82041   9
   6  -9  -1 -2.8372 4.38327   4
   6  -9  -1 3.96238 5.63019   6
  -6   9   1 -0.4341 4.75774   9
  -6   9   1 -3.1889 3.64734   2
  -6   9   1 -2.2777 3.86503   4
  -6   9   1 0.09277 3.48924   7
   5  -9  -1 -4.7662 4.13995   6
   5  -9  -1 2.05224 4.14642   4
  -5   9   1 -0.5966 3.86938   4
  -5   9   1 5.97862 5.05622   9
  -5   9   1 5.82896 3.70962   7
  -5   9   1 2.40700 3.40271   5
  -5   9   1 -4.4903 3.57682   2
   4  -9  -1 9.21375 4.37237   6
   4  -9  -1 3.89387 3.77271   4
  -4   9   1 5.26976 4.93771   9
  -4   9   1 6.89178 4.29640   2
  -4   9   1 7.30305 3.79536   7
  -4   9   1 6.84517 3.05879   5
   3  -9  -1 7.03836 3.77491   6
   3  -9  -1 1.34278 3.13464   4
  -3   9   1 1.65060 3.43330   2
  -3   9   1 2.39736 4.63437   9
  -3   9   1 -0.5365 3.38454   7
  -3   9   1 -4.0018 2.51152   5
   2  -9  -1 0.06219 3.15838   6
   2  -9  -1 0.76292 4.48495   1
   2  -9  -1 3.16312 2.89728   4
  -2   9   1 4.57173 6.00475   9
  -2   9   1 5.07281 4.56693   2
  -2   9   1 -6.1544 3.03806   7
  -2   9   1 -1.3413 2.64013   5
   1  -9  -1 -0.8394 2.18562   6
   1  -9  -1 -3.8697 2.92660   4
   1  -9  -1 2.27105 3.62285   1
  -1   9   1 4.07437 2.64189   5
  -1   9   1 0.65956 5.23729   2
  -1   9   1 2.29934 8.48167   9
  -1   9   1 1.04584 4.80429   7
   0  -9  -1 2.17232 4.24972   1
   0  -9  -1 -0.1863 3.06582   4
   0  -9  -1 2.10351 3.14201   6
   0   9   1 5.68809 5.82569   7
   0   9   1 1.75649 2.63122   5
  -1  -9  -1 9.37739 5.10000   1
  -1  -9  -1 5.58119 4.01897   6
   1   9   1 5.40786 3.88616   5
   1   9   1 4.00122 8.50191   7
  -2  -9  -1 0.84301 4.67261   6
  -2  -9  -1 -3.8842 5.44521   1
   2   9   1 -2.5918 3.93194   5
   2   9   1 8.50844 12.7945   7
   7 -10  -1 0.07672 12.0115   6
   7 -10  -1 -5.2817 5.50049   2
   7 -10  -1 -0.8999 7.84727   4
  -7  10   1 -6.4700 5.41290   2
  -7  10   1 -3.2577 5.34063   7
   6 -10  -1 -3.5192 5.55127   4
   6 -10  -1 2.64484 4.23220   2
   6 -10  -1 3.71725 8.31342   9
   6 -10  -1 1.06392 7.95094   6
  -6  10   1 -4.3671 4.82806   2
  -6  10   1 6.76147 5.16473   7
  -6  10   1 -10.099 6.17518   9
   5 -10  -1 0.61237 6.31912   9
   5 -10  -1 0.73556 4.30641   4
   5 -10  -1 -1.5716 5.07526   6
  -5  10   1 -2.2821 6.91154   9
  -5  10   1 3.98956 3.85063   7
  -5  10   1 7.94445 5.10242   2
   4 -10  -1 2.06353 4.85826   6
   4 -10  -1 -0.8981 3.90381   4
  -4  10   1 -3.8127 4.51160   2
  -4  10   1 5.16117 3.54088   5
  -4  10   1 -1.7001 4.73011   7
  -4  10   1 -3.1691 6.58390   9
   3 -10  -1 6.34541 4.63958   6
   3 -10  -1 1.98149 4.05890   4
  -3  10   1 -4.9782 4.40933   2
  -3  10   1 6.78049 8.21150   9
  -3  10   1 7.70741 5.77263   7
  -3  10   1 -6.1953 3.12672   5
   2 -10  -1 7.53778 3.90747   4
   2 -10  -1 -3.1419 3.98725   6
  -2  10   1 2.62346 3.35105   5
  -2  10   1 4.57347 6.09438   7
  -2  10   1 10.3841 8.95528   9
  -2  10   1 -0.3054 5.40692   2
   1 -10  -1 -2.6109 4.09157   6
   1 -10  -1 6.37981 3.66417   4
  -1  10   1 5.40070 3.39800   5
  -1  10   1 -2.2090 6.57866   7
   0 -10  -1 6.10907 5.11255   6
   0  10   1 5.66245 10.2211   7
   0  10   1 7.18051 3.93871   5
   1  10   1 6.45330 6.21848   5
   1  10   1 10.1804 13.6151   7
   6 -11  -1 -3.8607 12.4135   6
  -6  11   1 2.28136 7.17030   7
   5 -11  -1 -9.4038 10.1132   9
   5 -11  -1 2.38483 5.23661   2
   5 -11  -1 5.53194 9.03475   6
   5 -11  -1 -3.2777 5.42981   4
  -5  11   1 0.07688 6.56243   2
  -5  11   1 11.1110 6.88108   7
   4 -11  -1 -2.3442 4.96436   4
   4 -11  -1 3.56114 8.08437   9
   4 -11  -1 1.47416 6.61581   6
   4 -11  -1 0.33991 5.11838   2
  -4  11   1 2.62812 7.09788   7
  -4  11   1 1.95784 11.0274   9
  -4  11   1 0.17168 7.15296   2
   3 -11  -1 -2.5005 9.28746   9
   3 -11  -1 3.18824 6.46797   6
   3 -11  -1 3.00743 4.93801   2
   3 -11  -1 -1.5573 4.09031   4
  -3  11   1 -0.2599 7.63414   2
  -3  11   1 -10.784 4.38577   5
  -3  11   1 -2.2593 8.00097   7
  -3  11   1 -8.3253 13.5581   9
   2 -11  -1 0.92823 5.87505   6
   2 -11  -1 14.5027 8.74032   2
   2 -11  -1 0.19378 4.51482   4
  -2  11   1 -5.2564 9.10244   7
  -2  11   1 6.15575 16.3920   9
  -2  11   1 7.70111 4.81783   5
  -2  11   1 0.25092 9.65714   2
  -1  11   1 -2.5706 4.37388   5
  -1  11   1 -1.3385 13.2630   7
  -1  11  -2 -8.8599 10.5865   7
  -1  11  -2 0.10520 4.49514   5
  -2  11  -2 9.10316 9.82718   2
  -2  11  -2 12.5507 4.89653   5
  -2  11  -2 -0.0865 8.54320   7
  -2  11  -2 -4.3130 13.4617   9
   2 -11   2 2.20028 4.29648   4
   2 -11   2 0.54554 4.26425   6
  -3  11  -2 -4.0900 7.67191   2
  -3  11  -2 1.50200 7.41834   7
  -3  11  -2 -0.3007 11.4859   9
   3 -11   2 7.91592 5.93815   6
   3 -11   2 -8.4020 3.92019   4
  -4  11  -2 -4.2083 6.25517   7
  -4  11  -2 -2.2106 6.71371   2
  -4  11  -2 2.58981 12.3392   9
   4 -11   2 4.91023 5.42298   4
   4 -11   2 3.06987 6.44270   6
  -5  11  -2 -6.1279 6.02037   7
  -5  11  -2 2.11479 6.38653   2
   5 -11   2 2.46488 7.38575   6
   5 -11   2 6.38508 5.57329   4
  -6  11  -2 1.45016 6.44682   7
   6 -11   2 3.77349 9.97798   6
   1  10  -2 2.07392 13.3152   7
   1  10  -2 7.52408 4.43404   5
  -1 -10   2 6.05589 7.83596   1
   0  10  -2 4.70581 8.47257   7
   0  10  -2 -1.7128 3.67334   5
   0 -10   2 -5.8726 3.78520   6
   0 -10   2 -11.156 5.23579   1
  -1  10  -2 4.37663 5.06491   7
  -1  10  -2 3.17202 3.06049   5
   1 -10   2 3.49907 4.40622   1
   1 -10   2 4.04702 3.74231   6
   1 -10   2 -7.3659 3.55890   4
  -2  10  -2 1.89589 3.33126   5
  -2  10  -2 2.34579 8.98927   9
  -2  10  -2 -0.1090 5.24051   2
  -2  10  -2 -6.5412 4.93054   7
   2 -10   2 1.46251 5.55396   1
   2 -10   2 1.07076 3.25777   4
   2 -10   2 -1.9734 3.58629   6
  -3  10  -2 4.54718 6.73609   9
  -3  10  -2 -5.0848 4.54431   2
  -3  10  -2 -2.6061 4.55856   7
  -3  10  -2 3.87147 3.51465   5
   3 -10   2 -1.2016 3.96106   6
   3 -10   2 -0.8719 3.45387   4
  -4  10  -2 6.15296 6.56768   9
  -4  10  -2 2.16764 4.54142   2
  -4  10  -2 -4.0948 4.17892   7
   4 -10   2 2.45495 3.47163   6
   4 -10   2 -5.0926 3.70267   4
  -5  10  -2 -0.0257 4.62037   2
  -5  10  -2 2.46755 4.52268   7
  -5  10  -2 -7.8587 4.74344   4
  -5  10  -2 3.57931 6.29184   9
   5 -10   2 5.61864 4.22944   4
   5 -10   2 6.43314 5.09636   6
  -6  10  -2 -0.2172 6.57367   9
  -6  10  -2 5.57802 5.03488   4
  -6  10  -2 -1.4412 4.88289   2
  -6  10  -2 3.74060 4.61579   7
   6 -10   2 0.36921 6.63008   6
   6 -10   2 6.98516 5.50730   4
  -7  10  -2 -2.6333 5.24855   7
  -7  10  -2 -1.2507 6.01711   4
  -7  10  -2 -5.0175 5.28119   2
   7 -10   2 -1.7872 10.6924   6
   7 -10   2 -4.6324 7.05723   4
   7 -10   2 11.0216 6.16993   2
   2   9  -2 -2.0760 10.8741   7
   2   9  -2 -1.5752 4.03781   5
  -2  -9   2 -1.0788 4.19121   6
  -2  -9   2 -0.7269 5.36037   1
   1   9  -2 -3.5051 7.39675   7
   1   9  -2 1.86965 3.08420   5
  -1  -9   2 2.42385 3.77224   1
  -1  -9   2 -0.2402 3.33979   6
   0   9  -2 -1.9214 5.18988   7
   0   9  -2 -4.9945 2.45888   5
   0  -9   2 1.14867 2.96043   1
   0  -9   2 2.49074 2.91434   6
  -1   9  -2 1.98329 4.39943   7
  -1   9  -2 -3.3872 4.73798   2
  -1   9  -2 1.40191 7.02941   9
  -1   9  -2 2.78445 2.29641   5
   1  -9   2 0.12978 2.60127   6
   1  -9   2 0.48666 2.89870   4
   1  -9   2 -0.0127 2.93624   1
  -2   9  -2 1.20499 3.83294   2
  -2   9  -2 -2.2627 5.39033   9
  -2   9  -2 -2.7142 2.10791   5
  -2   9  -2 3.50573 3.84472   7
   2  -9   2 -3.4487 2.31208   1
   2  -9   2 2.55953 3.21603   6
   2  -9   2 0.96389 3.03168   4
  -3   9  -2 1.38450 3.60911   2
  -3   9  -2 -1.3569 4.75499   9
  -3   9  -2 -2.6269 3.28839   7
  -3   9  -2 0.63487 2.33200   5
   3  -9   2 0.88953 2.48001   6
   3  -9   2 -1.2147 3.15922   4
   3  -9   2 2.00907 2.24774   1
  -4   9  -2 -5.4833 4.42602   9
  -4   9  -2 1.68649 3.78990   4
  -4   9  -2 5.86935 3.51024   5
  -4   9  -2 2.01362 3.56132   2
  -4   9  -2 -0.7328 2.91682   7
   4  -9   2 2.26396 2.35899   1
   4  -9   2 5.64736 3.79226   6
   4  -9   2 -2.3350 3.19571   4
  -5   9  -2 -4.2837 3.93369   9
  -5   9  -2 2.56386 3.35030   7
  -5   9  -2 -3.5590 3.47074   4
  -5   9  -2 3.66645 3.76538   2
   5  -9   2 -2.1495 3.75978   4
   5  -9   2 6.82545 4.22334   6
  -6   9  -2 2.47874 3.43048   7
  -6   9  -2 5.79623 3.78037   9
  -6   9  -2 4.88353 4.24390   2
  -6   9  -2 -0.2624 3.87624   4
   6  -9   2 2.71332 4.92521   6
   6  -9   2 -8.0787 4.38053   4
  -7   9  -2 11.4318 5.43080   7
  -7   9  -2 14.3819 5.79553   2
  -7   9  -2 -1.0804 6.35941   9
  -7   9  -2 6.98689 5.30642   4
   7  -9   2 -4.8404 5.73867   4
   7  -9   2 6.51923 10.6239   9
   7  -9   2 1.40132 8.21667   6
  -8   9  -2 -10.324 5.31792   4
  -8   9  -2 -15.738 6.94985   2
  -8   9  -2 -2.9078 8.02169   9
   8  -9   2 3.66262 6.99194   2
   8  -9   2 4.74352 14.2803   6
   8  -9   2 8.87812 10.8591   4
   8  -9   2 4.02372 12.6033   9
   3   8  -2 -16.457 11.2295   7
   3   8  -2 -2.1763 4.40893   5
  -3  -8   2 4.10998 4.46999   6
  -3  -8   2 7.64564 5.16889   1
   2   8  -2 -1.4636 7.18446   7
   2   8  -2 4.99619 3.01145   5
  -2  -8   2 -0.1314 2.98489   1
  -2  -8   2 -1.3169 2.85727   6
   1   8  -2 6.49785 5.02855   7
   1   8  -2 4.71789 2.66156   5
  -1  -8   2 1.51454 2.83351   1
  -1  -8   2 4.50573 2.66949   6
   0   8  -2 2.71883 2.15701   5
   0   8  -2 -1.9401 6.73900   9
   0   8  -2 -2.1740 4.55190   2
   0   8  -2 -5.3088 4.08281   7
   0  -8   2 1.83579 2.37098   6
   0  -8   2 0.04254 2.14645   1
   0  -8   2 -6.6144 2.18548   4
  -1   8  -2 0.24009 2.88666   2
  -1   8  -2 0.30196 4.60966   9
  -1   8  -2 1.53383 3.66892   7
  -1   8  -2 2.13789 1.85761   5
   1  -8   2 -3.2915 2.01417   6
   1  -8   2 2.01743 2.26401   4
   1  -8   2 -0.8611 1.60047   1
  -2   8  -2 2.46071 1.86892   5
  -2   8  -2 0.38703 2.92444   2
  -2   8  -2 -0.3966 2.88773   7
  -2   8  -2 -0.1440 3.89750   9
   2  -8   2 0.57308 2.45330   4
   2  -8   2 -0.4869 1.55455   1
   2  -8   2 4.71701 2.85749   6
  -3   8  -2 0.17521 2.11744   5
  -3   8  -2 1.83845 3.02058   2
  -3   8  -2 -1.4412 2.55920   7
  -3   8  -2 4.76638 3.87385   9
  -3   8  -2 1.90617 3.09113   4
   3  -8   2 5.25459 2.83413   4
   3  -8   2 4.10691 2.92829   6
   3  -8   2 -2.8987 1.36053   1
  -4   8  -2 29.7316 6.80450   9
  -4   8  -2 27.6845 6.95345   4
  -4   8  -2 12.4095 5.86354   2
  -4   8  -2 25.4980 6.16016   7
   4  -8   2 34.1675 5.65642   1
   4  -8   2 26.9255 6.50748   6
   4  -8   2 23.1497 6.67505   4
  -5   8  -2 1.79359 2.47222   7
  -5   8  -2 0.02479 2.31093   2
  -5   8  -2 0.18702 3.36646   9
  -5   8  -2 -3.0561 2.97616   4
   5  -8   2 3.51847 3.76757   6
   5  -8   2 -0.5601 2.60783   4
   5  -8   2 3.35502 2.03028   1
  -6   8  -2 5.28376 3.16777   7
  -6   8  -2 5.64583 3.92518   9
  -6   8  -2 5.22552 3.95903   2
  -6   8  -2 -5.7903 3.55573   4
   6  -8   2 8.35729 2.81253   1
   6  -8   2 7.56890 4.63841   4
   6  -8   2 13.8394 5.21832   6
  -7   8  -2 -2.3728 3.88704   4
  -7   8  -2 -0.1999 3.78084   7
  -7   8  -2 3.69111 4.37164   2
  -7   8  -2 -3.0014 4.40964   9
   7  -8   2 6.78082 6.73607   9
   7  -8   2 -2.4940 7.08188   6
   7  -8   2 2.04437 4.84851   4
  -8   8  -2 -8.5785 5.26440   4
  -8   8  -2 -1.1101 4.57450   2
  -8   8  -2 -1.6915 7.76128   9
   8  -8   2 -0.0084 5.05902   2
   8  -8   2 -4.3712 8.42390   4
   8  -8   2 13.1241 10.0554   9
   8  -8   2 2.41099 10.0239   6
   4   7  -2 -1.4979 4.64495   5
  -4  -7   2 2.41978 4.05530   1
  -4  -7   2 -2.7860 4.03336   6
   3   7  -2 -3.2819 2.94528   5
   3   7  -2 5.63212 7.52751   7
  -3  -7   2 -0.2014 3.37434   1
  -3  -7   2 -0.5274 3.01181   6
   2   7  -2 5.60637 5.01613   7
   2   7  -2 2.83280 2.53646   5
  -2  -7   2 -3.8041 2.48608   1
  -2  -7   2 2.44673 2.32109   6
   1   7  -2 -0.7646 1.66371   5
   1   7  -2 -0.1780 2.74842   7
  -1  -7   2 1.93995 1.87304   6
  -1  -7   2 -1.0425 1.79754   1
   0   7  -2 3.09501 3.25964   7
   0   7  -2 3.26762 2.05652   5
   0   7  -2 1.85255 3.09493   2
   0   7  -2 0.63475 4.15383   9
   0  -7   2 0.23290 1.83028   4
   0  -7   2 0.75243 1.59491   1
   0  -7   2 2.70064 2.12676   6
  -1   7  -2 -0.9726 2.50461   7
  -1   7  -2 2.76714 1.43354   5
  -1   7  -2 1.28036 2.52425   2
  -1   7  -2 1.81816 3.35280   9
   1  -7   2 1.08668 1.34946   1
   1  -7   2 1.63796 2.10967   4
   1  -7   2 0.72876 1.91721   6
  -2   7  -2 24.6118 5.02191   7
  -2   7  -2 14.0853 5.29933   9
  -2   7  -2 20.4165 5.18268   2
  -2   7  -2 17.4917 4.81188   4
  -2   7  -2 24.1154 4.64642   5
   2  -7   2 20.4075 4.84620   6
   2  -7   2 13.1467 4.63772   4
   2  -7   2 21.9385 4.38862   1
  -3   7  -2 2.03188 1.73835   5
  -3   7  -2 -1.8186 2.51115   2
  -3   7  -2 -0.1592 2.44538   4
  -3   7  -2 -2.2564 2.18823   9
  -3   7  -2 0.04856 1.67529   7
   3  -7   2 -6.2489 2.12713   4
   3  -7   2 1.47691 1.11031   1
   3  -7   2 -0.8704 2.22809   6
  -4   7  -2 5.35395 3.51100   4
  -4   7  -2 8.18987 2.63275   5
  -4   7  -2 3.71798 3.01807   2
  -4   7  -2 -0.1034 2.23715   7
  -4   7  -2 12.7669 3.78511   9
   4  -7   2 9.53483 3.43840   4
   4  -7   2 15.2304 2.42003   1
   4  -7   2 14.2751 3.80986   6
  -5   7  -2 0.29569 2.25038   7
  -5   7  -2 -2.3471 1.92206   5
  -5   7  -2 3.30696 2.95215   9
  -5   7  -2 -0.4379 1.99526   2
  -5   7  -2 -0.8600 2.00187   4
   5  -7   2 5.98481 3.28097   4
   5  -7   2 -0.6859 3.15635   6
   5  -7   2 -1.7576 1.20734   1
  -6   7  -2 2.31628 2.77567   7
  -6   7  -2 5.73475 2.98050   6
  -6   7  -2 1.34520 3.24357   2
  -6   7  -2 6.69510 3.44229   4
  -6   7  -2 0.88805 3.35620   9
   6  -7   2 4.47670 3.86521   4
   6  -7   2 5.21427 2.28067   1
   6  -7   2 -1.5589 4.06251   6
  -7   7  -2 5.28881 3.89188   4
  -7   7  -2 1.10447 3.04048   6
  -7   7  -2 -2.5331 4.00190   2
  -7   7  -2 4.41945 3.28743   7
  -7   7  -2 1.72471 3.95327   9
   7  -7   2 10.4687 4.96343   4
   7  -7   2 4.75302 6.29783   9
   7  -7   2 6.99691 6.88162   6
   7  -7   2 -0.5803 3.11934   1
  -8   7  -2 3.24436 5.68968   4
  -8   7  -2 -0.2037 4.99889   2
  -8   7  -2 3.37217 3.97417   6
  -8   7  -2 -2.6680 5.42138   9
   8  -7   2 9.15572 9.50600   9
   8  -7   2 3.29010 6.92023   4
   8  -7   2 1.60945 10.4136   6
   8  -7   2 -5.4378 5.55827   2
   5   6  -2 -4.9312 3.45413   3
   5   6  -2 -1.2928 5.36221   5
  -5  -6   2 2.39862 4.56075   1
  -5  -6   2 -0.2592 4.56271   6
   4   6  -2 -2.0717 10.0708   7
   4   6  -2 -5.4145 3.38379   5
   4   6  -2 -5.1941 2.47823   3
  -4  -6   2 2.08601 3.36153   1
  -4  -6   2 4.25387 11.1079   8
  -4  -6   2 1.91761 3.18695   6
   3   6  -2 2.52013 2.52739   3
   3   6  -2 0.53894 2.66283   5
   3   6  -2 3.35334 6.12815   7
  -3  -6   2 -0.5115 2.68758   1
  -3  -6   2 -0.8419 2.23549   6
  -3  -6   2 5.99388 7.99582   8
   2   6  -2 6.25995 2.01809   3
   2   6  -2 0.60222 3.47385   7
   2   6  -2 0.34252 2.04386   5
  -2  -6   2 2.02666 2.19171   1
  -2  -6   2 0.65730 1.78853   6
  -2  -6   2 1.11784 6.31812   8
   1   6  -2 1.95739 1.57667   5
   1   6  -2 2.03142 2.80810   2
   1   6  -2 6.27368 3.07182   7
   1   6  -2 2.15189 4.38524   9
   1   6  -2 0.09811 1.21401   3
  -1  -6   2 0.41800 1.44268   6
  -1  -6   2 1.22883 1.80881   1
  -1  -6   2 0.44859 4.81485   8
  -1  -6   2 0.97805 1.47116   4
   0   6  -2 -0.3331 2.29895   7
   0   6  -2 3.64003 1.37794   5
   0   6  -2 2.24149 3.29582   9
   0   6  -2 -0.1341 1.05384   3
   0   6  -2 -1.2521 2.21518   2
   0  -6   2 1.10958 1.61235   6
   0  -6   2 3.60246 4.51038   8
   0  -6   2 1.01945 1.69041   4
   0  -6   2 -0.5031 1.20025   1
  -1   6  -2 26.5397 6.08306   4
  -1   6  -2 24.6547 6.03012   9
  -1   6  -2 18.8561 5.89813   2
  -1   6  -2 25.0796 5.48721   5
  -1   6  -2 27.8173 6.01157   7
   1  -6   2 29.6337 5.84307   6
   1  -6   2 33.0986 6.13631   4
   1  -6   2 26.1304 5.52625   1
  -2   6  -2 0.31446 1.73956   7
  -2   6  -2 2.06348 2.10175   2
  -2   6  -2 2.63103 2.31983   9
  -2   6  -2 1.91233 2.17502   4
  -2   6  -2 1.72770 1.27289   5
   2  -6   2 1.00772 1.40246   6
   2  -6   2 -1.4673 1.98232   4
   2  -6   2 2.36013 0.95365   1
  -3   6  -2 -2.7308 1.47113   7
  -3   6  -2 3.01709 2.14856   2
  -3   6  -2 1.30811 1.19313   5
  -3   6  -2 -1.1150 1.86947   4
  -3   6  -2 0.52225 2.22073   9
   3  -6   2 4.64489 1.87173   4
   3  -6   2 0.99855 0.80943   1
   3  -6   2 3.17500 2.05053   6
  -4   6  -2 3.17529 2.45903   9
  -4   6  -2 2.81325 1.62849   5
  -4   6  -2 -1.2780 1.33667   2
  -4   6  -2 4.96527 1.92608   7
  -4   6  -2 4.37584 2.48590   4
   4  -6   2 1.74396 2.48155   6
   4  -6   2 1.97075 1.20446   1
   4  -6   2 9.95704 3.12769   4
  -5   6  -2 1.20617 2.31725   2
  -5   6  -2 -0.3753 2.06722   5
  -5   6  -2 1.08401 2.37656   9
  -5   6  -2 3.48220 2.79246   4
  -5   6  -2 0.08600 1.82057   7
  -5   6  -2 1.78247 1.84894   6
   5  -6   2 -0.4195 2.60216   4
   5  -6   2 -1.5771 1.16889   1
   5  -6   2 -0.9075 3.80031   8
   5  -6   2 0.20557 2.97349   6
  -6   6  -2 -1.8664 2.40463   4
  -6   6  -2 1.74233 2.20323   6
  -6   6  -2 1.04965 2.66109   9
  -6   6  -2 1.67404 1.72419   1
  -6   6  -2 0.57455 2.54911   2
  -6   6  -2 -5.9085 2.79753   5
  -6   6  -2 2.20992 2.34269   7
   6  -6   2 2.78686 3.73347   4
   6  -6   2 2.70596 1.88305   1
   6  -6   2 5.77431 5.12930   8
   6  -6   2 -2.4981 3.85993   6
  -7   6  -2 0.64018 2.19073   1
  -7   6  -2 -0.5150 2.77480   2
  -7   6  -2 4.79603 4.49386   9
  -7   6  -2 2.84520 2.67138   6
  -7   6  -2 3.00494 3.10343   7
  -7   6  -2 -4.0027 2.93836   4
   7  -6   2 -0.6100 7.68211   8
   7  -6   2 -0.1623 2.63811   1
   7  -6   2 3.39880 4.76616   4
   7  -6   2 -1.8064 2.80182   2
   7  -6   2 -2.2253 5.23397   6
   7  -6   2 -1.0079 5.98902   7
   7  -6   2 -1.6017 6.08539   9
  -8   6  -2 2.08415 2.41307   1
  -8   6  -2 4.73008 5.11810   4
  -8   6  -2 0.59902 3.96957   6
   8  -6   2 -2.7111 3.55112   1
   8  -6   2 0.66351 8.32717   6
   8  -6   2 2.63999 8.20262   4
   9  -6   2 -3.5090 4.92866   1
   6   5  -2 -4.1368 4.51875   3
   6   5  -2 12.1753 7.39066   8
  -6  -5   2 7.82546 16.1614   8
   5   5  -2 5.94770 3.69828   3
   5   5  -2 -0.2939 4.12304   5
  -5  -5   2 -3.4995 9.87660   8
  -5  -5   2 2.25859 3.58266   1
  -5  -5   2 -0.2688 3.55752   6
   4   5  -2 -0.6679 2.77862   5
   4   5  -2 -1.3867 2.77181   3
   4   5  -2 -0.4546 5.34069   7
  -4  -5   2 -1.8571 2.61591   1
  -4  -5   2 2.88383 2.87211   6
  -4  -5   2 6.73886 7.24377   8
   3   5  -2 0.87602 1.62337   5
   3   5  -2 -1.5094 1.60085   3
   3   5  -2 -3.7170 3.31322   7
  -3  -5   2 0.09822 1.72430   6
  -3  -5   2 -3.0820 2.16802   1
  -3  -5   2 -2.0766 4.81132   8
   2   5  -2 18.8933 4.35309   3
   2   5  -2 15.3753 4.72218   7
   2   5  -2 20.1486 4.56965   5
  -2  -5   2 13.5090 5.27081   8
  -2  -5   2 21.6632 4.43153   6
  -2  -5   2 18.3416 4.61530   1
   1   5  -2 27.6785 6.27501   2
   1   5  -2 24.9228 6.38521   7
   1   5  -2 37.8071 6.41166   5
   1   5  -2 23.6085 6.52513   9
  -1  -5   2 16.4940 6.33280   8
  -1  -5   2 30.3371 6.11669   6
  -1  -5   2 29.5268 6.23880   1
  -1  -5   2 33.6223 6.06063   4
   0   5  -2 64.7898 12.3276   5
   0   5  -2 65.7378 12.7683   2
   0   5  -2 54.6035 12.6103   7
   0   5  -2 51.8181 12.5787   9
   0   5  -2 70.7401 12.1872   3
   0  -5   2 64.0671 12.5229   1
   0  -5   2 53.1610 12.4565   8
   0  -5   2 60.7794 12.5504   4
   0  -5   2 67.2398 12.5803   6
  -1   5  -2 7.10249 1.17016   3
  -1   5  -2 5.22461 2.43499   9
  -1   5  -2 6.74659 2.13216   4
  -1   5  -2 4.48855 2.08964   2
  -1   5  -2 -0.9871 1.83441   7
  -1   5  -2 2.56537 1.32708   5
   1  -5   2 6.31462 1.91743   6
   1  -5   2 4.83627 1.39426   1
   1  -5   2 3.83961 1.95717   4
   1  -5   2 2.40884 1.99225   8
  -2   5  -2 9.11782 1.90553   7
  -2   5  -2 0.97076 1.42944   2
  -2   5  -2 1.88403 0.83298   3
  -2   5  -2 1.07106 1.95215   9
  -2   5  -2 3.55955 1.18769   5
  -2   5  -2 1.76506 1.83924   4
   2  -5   2 3.59445 1.20406   8
   2  -5   2 2.82336 1.79453   6
   2  -5   2 5.37087 1.94391   4
   2  -5   2 2.58254 0.92229   1
  -3   5  -2 -1.6817 0.94585   3
  -3   5  -2 2.09726 1.67371   9
  -3   5  -2 0.07458 1.68812   2
  -3   5  -2 -0.5560 0.90697   7
  -3   5  -2 -2.1912 1.28152   4
  -3   5  -2 0.10951 0.82524   5
   3  -5   2 0.83596 1.46005   8
   3  -5   2 1.00308 0.85688   1
   3  -5   2 -0.2940 1.07373   4
   3  -5   2 0.66239 1.80378   6
  -4   5  -2 1.60893 1.35627   5
  -4   5  -2 1.50193 1.55406   7
  -4   5  -2 -0.4865 1.64771   3
  -4   5  -2 4.80648 2.21668   2
  -4   5  -2 2.95378 2.14520   9
  -4   5  -2 0.50250 1.50586   6
  -4   5  -2 1.68661 2.12877   4
   4  -5   2 2.73921 2.40790   6
   4  -5   2 3.64288 2.10660   8
   4  -5   2 1.15960 1.22664   1
   4  -5   2 2.87506 1.95650   3
   4  -5   2 3.81433 2.00284   4
  -5   5  -2 10.0455 2.72519   1
  -5   5  -2 5.91776 3.03725   3
  -5   5  -2 12.1186 3.25126   2
  -5   5  -2 7.11552 3.08431   5
  -5   5  -2 12.7086 3.28294   8
  -5   5  -2 10.9133 3.22887   9
  -5   5  -2 9.77739 3.45485   4
  -5   5  -2 9.06474 2.89945   7
  -5   5  -2 8.16845 2.89749   6
   5  -5   2 13.1259 3.94433   8
   5  -5   2 15.5967 3.82472   4
   5  -5   2 16.6618 3.07588   1
   5  -5   2 8.62145 3.52116   6
   5  -5   2 7.91422 3.39068   3
  -6   5  -2 5.62858 2.66197   9
  -6   5  -2 -0.7805 2.51720   5
  -6   5  -2 0.19014 2.00684   6
  -6   5  -2 0.00081 2.67557   4
  -6   5  -2 0.35436 2.56573   2
  -6   5  -2 -4.8051 2.33489   7
  -6   5  -2 0.09194 2.27187   8
  -6   5  -2 -3.4996 2.68253   3
  -6   5  -2 1.92804 1.77097   1
   6  -5   2 -1.0044 3.33839   3
   6  -5   2 0.77188 3.38329   5
   6  -5   2 2.09934 3.99564   6
   6  -5   2 -0.1377 1.71642   1
   6  -5   2 2.04730 3.20383   4
   6  -5   2 -3.7656 3.83697   8
  -7   5  -2 4.95054 3.24420   8
  -7   5  -2 6.12212 3.76069   3
  -7   5  -2 0.61746 3.21524   4
  -7   5  -2 3.30406 3.71787   9
  -7   5  -2 0.44801 1.79829   1
  -7   5  -2 2.24621 2.59410   2
  -7   5  -2 2.19374 2.66902   6
   7  -5   2 -3.3396 5.49701   8
   7  -5   2 6.80878 4.39934   3
   7  -5   2 3.73154 2.32570   1
   7  -5   2 -1.4922 4.90591   6
   7  -5   2 1.28044 3.32744   2
   7  -5   2 3.68095 4.53654   4
   7  -5   2 2.54963 6.71881   9
  -8   5  -2 -1.9594 2.43997   1
  -8   5  -2 1.13875 4.02547   8
  -8   5  -2 3.64042 4.26499   6
  -8   5  -2 3.43073 4.17893   3
   8  -5   2 2.48848 3.35372   1
   8  -5   2 -6.1793 6.17610   3
   8  -5   2 -5.3940 6.16505   8
   8  -5   2 1.16111 8.94998   6
  -9   5  -2 -1.9832 3.13012   1
  -9   5  -2 -3.1399 5.99972   8
   9  -5   2 -12.023 11.4566   8
   9  -5   2 5.67749 5.54540   1
   6   4  -2 -0.2928 3.70916   3
   6   4  -2 5.13209 5.17966   5
  -6  -4   2 -4.2501 3.54090   1
  -6  -4   2 -3.5891 4.70746   6
  -6  -4   2 13.3082 11.3857   8
   5   4  -2 0.65261 2.68116   5
   5   4  -2 2.19517 2.52945   3
  -5  -4   2 -3.3892 6.10787   8
  -5  -4   2 2.06695 3.01793   1
  -5  -4   2 1.62405 3.01550   6
   4   4  -2 25.9099 6.07465   5
   4   4  -2 27.6562 6.87695   7
   4   4  -2 16.4186 5.54024   3
  -4  -4   2 37.3184 6.50021   1
  -4  -4   2 23.0384 5.54364   6
  -4  -4   2 27.9204 7.65105   8
   3   4  -2 -0.9376 2.52346   7
   3   4  -2 0.56151 1.50077   5
   3   4  -2 1.85545 1.64469   3
  -3  -4   2 1.60969 3.96533   8
  -3  -4   2 -0.8854 1.38373   1
  -3  -4   2 0.50778 1.50923   6
   2   4  -2 0.98342 1.56663   5
   2   4  -2 0.72777 1.86872   7
   2   4  -2 1.99667 1.19483   3
   2   4  -2 0.89910 2.04453   2
   2   4  -2 6.87130 2.80169   9
  -2  -4   2 3.74451 1.13860   4
  -2  -4   2 -1.0085 2.75182   8
  -2  -4   2 4.40068 1.62054   1
  -2  -4   2 2.68958 1.42544   6
   1   4  -2 3.05661 1.72604   2
   1   4  -2 5.95693 1.74663   5
   1   4  -2 4.27645 2.23355   9
   1   4  -2 2.35854 1.88897   7
   1   4  -2 5.97327 1.49403   3
  -1  -4   2 6.51352 2.46429   8
  -1  -4   2 7.34813 1.79497   1
  -1  -4   2 4.50630 1.57344   6
  -1  -4   2 4.46897 1.49894   4
   0   4  -2 13.5912 3.21245   2
   0   4  -2 8.21095 3.18404   9
   0   4  -2 12.9789 3.12551   7
   0   4  -2 15.2659 3.03654   5
   0   4  -2 11.9585 2.73385   3
   0  -4   2 14.0218 3.11454   6
   0  -4   2 10.9789 3.08778   8
   0  -4   2 20.3461 3.38099   4
   0  -4   2 14.3401 2.96739   1
  -1   4  -2 13.5609 3.17619   9
  -1   4  -2 13.8930 3.01559   7
  -1   4  -2 13.9606 2.77292   5
  -1   4  -2 12.1325 3.15625   4
  -1   4  -2 8.51701 2.99209   2
  -1   4  -2 14.4017 2.50692   3
   1  -4   2 15.7638 3.25266   4
   1  -4   2 9.38974 2.63881   1
   1  -4   2 10.8925 2.66733   8
   1  -4   2 14.1124 2.98590   6
  -2   4  -2 23.3666 6.70795   4
  -2   4  -2 25.3323 6.61912   9
  -2   4  -2 31.3938 6.57146   7
  -2   4  -2 38.9250 6.55247   5
  -2   4  -2 30.4639 6.83868   2
  -2   4  -2 28.4558 6.23789   3
   2  -4   2 39.6013 6.50882   1
   2  -4   2 34.5169 6.76337   6
   2  -4   2 36.9276 6.96996   4
   2  -4   2 35.4576 6.25104   8
  -3   4  -2 17.7761 4.24247   4
  -3   4  -2 16.0405 3.69994   3
  -3   4  -2 12.1339 3.70973   6
  -3   4  -2 16.3139 4.04746   9
  -3   4  -2 21.4444 3.87636   5
  -3   4  -2 14.6636 4.05824   2
  -3   4  -2 16.7746 3.93619   7
   3  -4   2 21.4785 4.33785   6
   3  -4   2 20.1334 3.80204   8
   3  -4   2 21.1364 3.83101   1
  -4   4  -2 0.59943 1.40619   6
  -4   4  -2 3.17596 1.68550   2
  -4   4  -2 0.87222 1.13655   1
  -4   4  -2 1.36300 1.63270   4
  -4   4  -2 3.46052 1.39063   7
  -4   4  -2 1.42459 1.41017   8
  -4   4  -2 4.96768 1.65608   3
  -4   4  -2 3.84406 1.53687   5
  -4   4  -2 2.56495 1.89815   9
   4  -4   2 4.79577 2.24851   6
   4  -4   2 2.91489 1.21447   1
   4  -4   2 -0.0306 1.63499   3
   4  -4   2 2.88947 2.03833   8
  -5   4  -2 3.64733 1.39894   1
  -5   4  -2 -1.4905 1.51312   2
  -5   4  -2 -0.8314 1.80208   3
  -5   4  -2 2.81111 1.62959   4
  -5   4  -2 0.73983 1.60105   7
  -5   4  -2 -2.4861 2.01468   8
  -5   4  -2 0.42027 1.40505   5
  -5   4  -2 0.88572 1.86164   9
  -5   4  -2 1.52274 1.48607   6
   5  -4   2 0.43131 1.38177   1
   5  -4   2 -2.8244 2.54576   8
   5  -4   2 -1.0017 1.76454   5
   5  -4   2 -0.9998 2.01489   3
   5  -4   2 -0.3699 2.33441   6
  -6   4  -2 2.44006 2.06601   5
  -6   4  -2 -2.9314 2.07694   8
  -6   4  -2 0.20357 2.82444   3
  -6   4  -2 0.84013 2.04700   7
  -6   4  -2 -2.2765 1.72131   6
  -6   4  -2 4.61120 2.64687   4
  -6   4  -2 5.18932 2.72092   9
  -6   4  -2 2.52580 1.71015   1
  -6   4  -2 -1.5440 1.83658   2
   6  -4   2 -2.6246 2.72785   5
   6  -4   2 2.31721 4.21841   9
   6  -4   2 1.78197 1.98620   2
   6  -4   2 -3.1404 2.70236   3
   6  -4   2 1.23547 2.11319   1
   6  -4   2 -1.0676 3.67177   7
   6  -4   2 -0.1643 3.19342   8
  -7   4  -2 7.77115 3.81313   4
  -7   4  -2 -0.3494 3.51677   5
  -7   4  -2 2.60937 3.26705   8
  -7   4  -2 4.16606 3.85841   3
  -7   4  -2 3.50483 2.83247   6
  -7   4  -2 3.63411 2.33273   1
   7  -4   2 2.27466 2.57887   1
   7  -4   2 4.87415 5.06298   5
   7  -4   2 2.89882 3.29908   3
   7  -4   2 2.03066 4.30469   8
  -8   4  -2 -0.3183 3.82919   3
  -8   4  -2 -1.5007 2.47641   1
  -8   4  -2 -3.6520 3.99709   6
  -8   4  -2 1.35000 4.13081   8
   8  -4   2 -1.1834 4.92435   3
   8  -4   2 -4.4692 5.69088   8
   8  -4   2 3.49403 3.26011   1
  -9   4  -2 3.50739 6.13658   8
  -9   4  -2 -2.5603 3.23384   1
   9  -4   2 -6.9548 8.26728   3
   9  -4   2 -5.0452 10.3415   8
   9  -4   2 5.49491 5.02626   1
   7   3  -2 3.94184 4.83596   3
   7   3  -2 8.87862 7.06614   8
   7   3  -2 2.94490 7.53111   5
  -7  -3   2 12.5259 12.9105   8
  -7  -3   2 1.02938 4.21548   1
   6   3  -2 2.83818 3.16546   3
   6   3  -2 0.63648 4.18764   5
  -6  -3   2 -2.4679 3.75286   6
  -6  -3   2 2.50824 3.05549   1
  -6  -3   2 6.00066 7.65805   8
   5   3  -2 3.94341 3.02504   3
   5   3  -2 -0.9268 2.92669   5
   5   3  -2 1.84981 5.36550   7
  -5  -3   2 -1.0900 2.41891   6
  -5  -3   2 2.65664 5.19341   8
  -5  -3   2 1.58387 2.03623   1
   4   3  -2 11.6222 3.51644   7
   4   3  -2 5.36955 2.82793   3
   4   3  -2 12.2397 3.18199   5
  -4  -3   2 7.31049 2.87695   1
  -4  -3   2 10.1131 2.88354   6
  -4  -3   2 9.83903 4.68431   8
   3   3  -2 1.81219 1.65419   5
   3   3  -2 1.45207 1.69129   3
   3   3  -2 3.24804 2.38014   7
  -3  -3   2 -0.4747 1.30703   6
  -3  -3   2 1.05345 2.31450   8
  -3  -3   2 -0.3590 1.42730   1
  -3  -3   2 1.02862 2.27479   3
   2   3  -2 4.20440 1.71440   7
   2   3  -2 3.25477 1.34932   2
   2   3  -2 5.00645 1.64027   5
   2   3  -2 5.39812 1.61007   3
   2   3  -2 2.06865 1.94009   9
  -2  -3   2 2.45450 1.62053   3
  -2  -3   2 1.51458 0.83321   4
  -2  -3   2 0.22207 2.15743   8
  -2  -3   2 1.50439 1.24495   1
  -2  -3   2 0.64900 1.13243   6
   1   3  -2 14.9002 2.67410   3
   1   3  -2 9.03602 2.69300   9
   1   3  -2 12.3686 2.67568   5
   1   3  -2 13.3103 2.75822   7
   1   3  -2 5.63053 2.47842   2
  -1  -3   2 17.1848 2.84141   1
  -1  -3   2 11.9922 3.00441   8
  -1  -3   2 10.4807 2.46852   4
  -1  -3   2 13.9314 2.60340   6
   0   3  -2 12.4500 2.86636   3
   0   3  -2 16.1420 3.21968   2
   0   3  -2 10.8768 3.07597   7
   0   3  -2 10.3401 3.03938   4
   0   3  -2 15.6188 3.20138   9
   0   3  -2 13.6221 3.02129   5
   0  -3   2 16.5261 3.21559   4
   0  -3   2 18.0633 3.07020   1
   0  -3   2 16.9024 3.08812   8
   0  -3   2 15.4224 3.11162   6
  -1   3  -2 19.6904 4.02724   3
  -1   3  -2 26.5078 4.27312   5
  -1   3  -2 25.1188 4.62532   2
  -1   3  -2 19.3311 4.36248   7
  -1   3  -2 22.0678 4.56474   4
  -1   3  -2 21.8169 4.48200   9
   1  -3   2 23.9088 4.45876   6
   1  -3   2 20.1518 4.10591   8
   1  -3   2 20.4369 4.50559   4
   1  -3   2 23.5678 4.25533   1
  -2   3  -2 2.97907 0.88478   5
  -2   3  -2 0.89267 1.28046   9
  -2   3  -2 3.30854 1.47284   2
  -2   3  -2 3.01085 1.09625   7
  -2   3  -2 1.02752 0.89796   6
  -2   3  -2 2.46917 0.92574   3
  -2   3  -2 3.25330 1.38429   4
   2  -3   2 4.28912 0.94458   1
   2  -3   2 2.76455 1.25991   6
   2  -3   2 3.98031 0.99909   8
  -3   3  -2 0.06948 1.04940   4
  -3   3  -2 1.24361 0.86402   5
  -3   3  -2 3.11658 1.25560   9
  -3   3  -2 2.07685 1.06676   6
  -3   3  -2 -0.4410 0.95583   8
  -3   3  -2 1.53453 0.80910   1
  -3   3  -2 -1.4751 0.94829   3
  -3   3  -2 -0.0885 1.07108   2
  -3   3  -2 0.28681 0.99890   7
   3  -3   2 0.43418 1.21821   8
   3  -3   2 -1.2690 1.01017   3
   3  -3   2 1.41845 1.34978   6
   3  -3   2 -1.3930 0.64035   1
  -4   3  -2 0.63134 1.06953   7
  -4   3  -2 1.72688 1.63266   9
  -4   3  -2 0.50017 1.25523   4
  -4   3  -2 0.18466 1.44366   8
  -4   3  -2 -1.4559 1.03626   2
  -4   3  -2 1.46186 1.21358   5
  -4   3  -2 -0.5146 1.11421   6
  -4   3  -2 -0.8458 1.24848   3
  -4   3  -2 -1.3208 0.87335   1
   4  -3   2 0.27992 1.87245   8
   4  -3   2 -1.4422 1.24887   3
   4  -3   2 -0.0649 1.30629   5
   4  -3   2 0.77184 1.02652   1
  -5   3  -2 13.4030 3.51471   3
  -5   3  -2 18.4449 3.43350   9
  -5   3  -2 13.6884 3.28573   6
  -5   3  -2 9.21872 3.09966   4
  -5   3  -2 10.4662 3.14703   5
  -5   3  -2 18.2548 3.66082   8
  -5   3  -2 13.0203 3.12782   2
  -5   3  -2 6.48884 2.74469   1
  -5   3  -2 21.7236 3.39349   7
   5  -3   2 12.0388 3.69851   8
   5  -3   2 14.7297 3.63547   5
   5  -3   2 7.34267 3.47951   3
   5  -3   2 10.6162 3.30659   7
  -6   3  -2 -2.9299 2.46510   5
  -6   3  -2 -2.3489 1.56923   6
  -6   3  -2 0.16308 1.89817   2
  -6   3  -2 -0.6765 2.29218   7
  -6   3  -2 2.76723 2.41034   9
  -6   3  -2 -2.6062 2.53864   8
  -6   3  -2 0.19030 1.61573   1
  -6   3  -2 0.88380 2.20369   3
  -6   3  -2 -1.1851 2.13896   4
   6  -3   2 2.62599 2.85368   3
   6  -3   2 1.42749 3.40422   7
   6  -3   2 2.56966 2.81781   5
   6  -3   2 0.56721 3.25704   8
   6  -3   2 1.20667 4.34393   9
   6  -3   2 -3.9624 2.31207   2
  -7   3  -2 4.61144 3.14082   3
  -7   3  -2 -3.3286 1.82780   1
  -7   3  -2 -4.2294 2.40760   6
  -7   3  -2 3.15071 3.75174   8
   7  -3   2 0.96981 3.15099   8
   7  -3   2 -0.8750 4.33761   5
   7  -3   2 6.77892 3.98871   3
  -8   3  -2 2.25287 2.48373   1
  -8   3  -2 0.29557 4.31702   6
  -8   3  -2 -1.6256 4.48799   8
   8  -3   2 -0.7905 8.63739   5
   8  -3   2 -0.3996 5.69628   8
   8  -3   2 0.05313 5.23692   3
  -9   3  -2 -8.7891 2.96065   1
  -9   3  -2 2.09006 7.62105   8
   9  -3   2 -0.4877 10.1619   8
   9  -3   2 -1.8563 9.96554   3
   7   2  -2 6.36502 4.65004   3
   7   2  -2 9.53022 6.85422   5
  -7  -2   2 8.04002 4.57981   1
  -7  -2   2 -7.0251 8.27959   8
   6   2  -2 -2.0200 3.20421   3
   6   2  -2 8.99442 3.90463   5
  -6  -2   2 1.98596 2.69550   1
  -6  -2   2 -1.8297 3.32532   6
  -6  -2   2 -1.3504 5.46100   8
   5   2  -2 -0.8043 2.51885   3
   5   2  -2 2.14009 3.46071   7
   5   2  -2 -2.4899 2.63822   5
  -5  -2   2 -1.0969 2.21444   6
  -5  -2   2 -1.5081 2.06507   1
  -5  -2   2 -4.1066 3.07110   3
  -5  -2   2 1.40644 4.32984   8
   4   2  -2 4.62787 2.19427   3
   4   2  -2 5.06346 2.43377   5
   4   2  -2 1.04564 2.09583   7
  -4  -2   2 1.63286 3.48858   8
  -4  -2   2 2.28757 1.81852   6
  -4  -2   2 4.99541 2.78012   3
  -4  -2   2 4.38762 1.82614   1
   3   2  -2 0.33426 1.38758   7
   3   2  -2 -1.7757 0.95042   5
   3   2  -2 -0.6122 1.18551   3
   3   2  -2 -0.3973 1.07499   2
   3   2  -2 -0.0506 1.58757   9
  -3  -2   2 -0.4451 1.13950   1
  -3  -2   2 1.03889 2.31185   8
  -3  -2   2 -0.3215 0.98846   6
  -3  -2   2 -0.8996 0.72694   4
  -3  -2   2 2.18990 1.79729   3
   2   2  -2 28.1630 6.41039   3
   2   2  -2 35.0800 6.48360   5
   2   2  -2 27.5812 6.06028   9
   2   2  -2 32.8300 6.22249   7
   2   2  -2 28.1827 6.04022   2
  -2  -2   2 37.9792 6.52808   1
  -2  -2   2 31.3002 5.94112   4
  -2  -2   2 31.9464 6.60734   3
  -2  -2   2 31.1402 6.21968   6
  -2  -2   2 31.7505 6.58131   8
   1   2  -2 16.2084 3.81597   7
   1   2  -2 21.8539 3.82105   9
   1   2  -2 17.4596 3.78252   2
   1   2  -2 12.1712 3.76109   3
   1   2  -2 23.0317 3.99184   5
  -1  -2   2 18.0325 3.94990   3
  -1  -2   2 21.2797 3.82121   6
  -1  -2   2 21.3103 3.73146   4
  -1  -2   2 17.3663 3.87451   1
  -1  -2   2 22.4007 4.08902   8
   0   2  -2 384.661 77.7173   3
   0   2  -2 397.528 77.7511   5
   0   2  -2 419.434 77.7834   7
   0   2  -2 428.960 77.8289   2
   0   2  -2 416.114 77.8066   4
   0   2  -2 425.007 77.7852   9
   0  -2   2 393.578 77.7613   6
   0  -2   2 415.795 77.8074   4
   0  -2   2 416.134 77.7422   8
   0  -2   2 418.885 77.7615   1
  -1   2  -2 63.0617 11.4745   6
  -1   2  -2 54.7219 11.3536   3
  -1   2  -2 59.7705 11.4655   7
  -1   2  -2 60.0548 11.5440   4
  -1   2  -2 62.1334 11.3970   5
  -1   2  -2 66.1767 11.5823   2
  -1   2  -2 58.9197 11.5175   9
   1  -2   2 59.8572 11.4225   1
   1  -2   2 63.1266 11.3736   8
   1  -2   2 57.0151 11.4745   6
  -2   2  -2 -0.3437 0.81729   9
  -2   2  -2 0.25297 0.62291   7
  -2   2  -2 -0.4502 0.49418   5
  -2   2  -2 0.06508 0.72074   4
  -2   2  -2 -0.4078 0.64713   6
  -2   2  -2 0.62934 0.71279   3
  -2   2  -2 -0.1211 0.67911   2
  -2   2  -2 -0.4011 0.41563   1
  -2   2  -2 0.78186 0.65742   8
   2  -2   2 -0.8282 0.41306   1
   2  -2   2 0.01999 0.61345   3
   2  -2   2 -0.4627 0.67243   8
  -3   2  -2 6.32673 1.96550   6
  -3   2  -2 9.29981 1.89409   7
  -3   2  -2 9.65697 2.05179   5
  -3   2  -2 5.80803 2.01805   3
  -3   2  -2 8.15032 2.16617   8
  -3   2  -2 5.99811 2.02203   4
  -3   2  -2 9.83706 2.05012   1
  -3   2  -2 6.71107 1.94074   9
  -3   2  -2 8.28502 2.03761   2
   3  -2   2 4.22403 1.87245   8
   3  -2   2 8.17515 2.09251   3
   3  -2   2 8.03301 1.91285   5
  -4   2  -2 29.0925 5.98055   5
  -4   2  -2 26.0158 5.69731   7
  -4   2  -2 24.5359 6.06094   3
  -4   2  -2 26.7778 5.92774   4
  -4   2  -2 34.6241 5.91590   2
  -4   2  -2 26.0551 5.88076   1
  -4   2  -2 30.3619 5.85221   9
  -4   2  -2 38.4588 6.12599   6
  -4   2  -2 32.4776 6.23280   8
   4  -2   2 28.6273 5.94108   5
   4  -2   2 20.4026 5.89418   3
   4  -2   2 23.2554 6.00070   8
   4  -2   2 28.9537 5.83401   7
  -5   2  -2 4.51859 2.00823   9
  -5   2  -2 0.71144 2.30291   3
  -5   2  -2 5.99467 1.90557   7
  -5   2  -2 4.35916 1.86629   6
  -5   2  -2 2.99332 1.96595   4
  -5   2  -2 1.47519 1.53611   2
  -5   2  -2 1.89613 1.56023   1
  -5   2  -2 6.39444 2.69984   8
   5  -2   2 -0.7715 2.36605   7
   5  -2   2 4.32855 2.15357   3
   5  -2   2 4.54794 2.87922   9
   5  -2   2 2.49500 1.86324   2
   5  -2   2 1.65834 1.77985   8
   5  -2   2 2.61818 1.95111   5
  -6   2  -2 6.88982 3.35625   8
  -6   2  -2 4.93458 2.81001   3
  -6   2  -2 -1.9681 1.79157   6
  -6   2  -2 -1.4903 2.29859   4
  -6   2  -2 2.58170 2.12618   1
   6  -2   2 4.72776 2.76827   3
   6  -2   2 0.79543 3.00588   5
   6  -2   2 2.57890 3.35609   8
  -7   2  -2 3.18658 3.13423   6
  -7   2  -2 -0.8036 2.76383   3
  -7   2  -2 4.72294 4.23044   8
  -7   2  -2 -1.0713 2.19225   1
   7  -2   2 -1.4772 3.15440   3
   7  -2   2 5.88249 4.96854   5
   7  -2   2 4.22631 4.11604   8
  -8   2  -2 -3.4024 5.39080   8
  -8   2  -2 6.92503 4.35485   6
  -8   2  -2 1.52829 2.85288   1
   8  -2   2 -6.0526 5.42405   8
   8  -2   2 -2.3261 4.42203   3
   8  -2   2 -5.6090 7.30317   5
  -9   2  -2 -2.5899 3.51586   1
   8   1  -2 10.2427 9.86320   5
  -8  -1   2 2.75890 4.56515   1
  -8  -1   2 14.0031 13.6638   8
   7   1  -2 0.50447 4.65119   5
   7   1  -2 1.84882 4.26285   3
  -7  -1   2 5.04266 6.85190   8
  -7  -1   2 -2.5491 3.03744   1
   6   1  -2 2.83509 3.37196   5
   6   1  -2 1.40886 2.73517   3
  -6  -1   2 1.36991 4.58648   8
  -6  -1   2 2.80233 2.64153   6
  -6  -1   2 4.86075 4.07673   3
  -6  -1   2 -5.9289 2.24448   1
   5   1  -2 -1.5581 2.40190   5
   5   1  -2 -1.2261 2.75141   7
   5   1  -2 2.55456 1.61888   3
  -5  -1   2 2.60178 2.10131   1
  -5  -1   2 4.19300 2.03006   6
  -5  -1   2 -2.3104 2.70205   8
  -5  -1   2 -1.9254 2.77209   3
   4   1  -2 1.87692 1.90986   3
   4   1  -2 -0.7266 1.86018   5
   4   1  -2 2.39157 1.83982   7
  -4  -1   2 2.08826 2.30939   3
  -4  -1   2 1.61114 2.67633   8
  -4  -1   2 4.37839 1.81255   1
  -4  -1   2 2.12136 1.24857   6
   3   1  -2 15.1056 2.94254   9
   3   1  -2 14.7707 2.90150   2
   3   1  -2 13.3298 3.48262   3
   3   1  -2 19.0165 3.33528   7
   3   1  -2 11.1506 3.46913   5
  -3  -1   2 12.5879 3.22388   6
  -3  -1   2 16.6203 3.93192   8
  -3  -1   2 11.9658 3.65670   3
  -3  -1   2 14.6114 3.40835   1
  -3  -1   2 14.8694 2.99995   4
   2   1  -2 2.33675 0.68683   2
   2   1  -2 4.43881 1.43667   3
   2   1  -2 2.62553 1.00171   7
   2   1  -2 3.24582 0.77280   9
   2   1  -2 5.18573 1.22186   5
  -2  -1   2 3.17441 0.72187   4
  -2  -1   2 4.57197 1.24376   1
  -2  -1   2 0.91577 1.16093   3
  -2  -1   2 3.33756 1.49571   8
  -2  -1   2 2.07006 0.89348   6
   1   1  -2 58.9179 10.8453   2
   1   1  -2 56.3157 10.8862   7
   1   1  -2 56.1503 10.8289   9
   1   1  -2 48.7656 10.9303   3
   1   1  -2 53.2388 10.9243   5
  -1  -1   2 61.6222 10.9936   3
  -1  -1   2 59.2356 10.8690   6
  -1  -1   2 57.7744 10.8044   4
  -1  -1   2 55.9531 10.9258   1
  -1  -1   2 60.6577 10.9732   8
   0   1  -2 125.220 23.7393   5
   0   1  -2 124.296 23.7512   7
   0   1  -2 126.061 23.7714   2
   0   1  -2 124.315 23.7648   4
   0   1  -2 127.577 23.7499   9
   0  -1   2 126.623 23.7435   1
   0  -1   2 128.038 23.7340   3
   0  -1   2 116.286 23.7433   6
   0  -1   2 128.108 23.7361   8
  -1   1  -2 17.9134 4.03887   5
  -1   1  -2 19.9978 4.16942   9
  -1   1  -2 24.5769 4.24617   2
  -1   1  -2 19.2969 4.08643   7
  -1   1  -2 22.8610 4.25925   4
  -1   1  -2 19.7976 4.16327   6
  -1   1  -2 23.3625 4.17533   1
  -1   1  -2 23.3677 4.08399   8
  -1   1  -2 22.4501 4.15178   3
   1  -1   2 21.1414 4.12727   8
   1  -1   2 24.5526 4.18590   1
   1  -1   2 19.9197 4.11898   3
  -2   1  -2 134.349 25.2503   1
  -2   1  -2 133.644 25.2520   4
  -2   1  -2 125.802 25.2537   8
  -2   1  -2 134.874 25.1612   7
  -2   1  -2 130.185 25.2782   3
  -2   1  -2 143.969 25.1893   9
  -2   1  -2 137.330 25.2202   5
  -2   1  -2 131.563 25.2141   2
  -2   1  -2 141.009 25.2344   6
   2  -1   2 121.473 25.1830   5
   2  -1   2 128.018 25.2311   8
   2  -1   2 127.487 25.2490   3
  -3   1  -2 0.76527 0.86585   9
  -3   1  -2 2.04142 1.05293   6
  -3   1  -2 1.14972 0.80638   7
  -3   1  -2 1.62144 0.78703   2
  -3   1  -2 0.99827 1.47479   8
  -3   1  -2 0.79877 0.85247   4
  -3   1  -2 2.15680 1.37066   3
  -3   1  -2 1.28846 1.10724   5
  -3   1  -2 2.08553 0.95176   1
   3  -1   2 2.35310 1.06392   5
   3  -1   2 1.57955 1.04381   7
   3  -1   2 1.56621 1.22521   3
  -4   1  -2 13.6498 2.67252   9
  -4   1  -2 13.2510 2.64048   2
  -4   1  -2 9.95831 2.76383   1
  -4   1  -2 10.6581 2.80160   6
  -4   1  -2 10.6172 3.36240   8
  -4   1  -2 9.71090 3.18494   3
  -4   1  -2 9.49439 2.70628   4
   4  -1   2 10.5237 2.99337   3
   4  -1   2 13.4625 2.67757   2
   4  -1   2 11.2016 2.99590   9
   4  -1   2 11.3992 2.98929   5
   4  -1   2 10.0986 2.77542   7
  -5   1  -2 35.7065 5.66931   3
  -5   1  -2 21.4390 5.13572   8
  -5   1  -2 25.6187 4.86746   1
  -5   1  -2 21.5738 4.75521   4
  -5   1  -2 9.15819 4.37527   6
   5  -1   2 29.2016 5.34887   8
   5  -1   2 15.8856 4.58335   3
   5  -1   2 26.5743 4.81385   7
   5  -1   2 17.9218 4.95023   5
  -6   1  -2 1.92601 3.32540   8
  -6   1  -2 -2.8821 1.69909   1
  -6   1  -2 -1.1782 2.13382   6
  -6   1  -2 3.57410 2.32409   3
   6  -1   2 -0.4117 2.96630   5
   6  -1   2 -4.0675 2.50605   3
   6  -1   2 4.71941 3.00159   8
  -7   1  -2 2.77352 2.46474   1
  -7   1  -2 4.35589 3.49968   8
  -7   1  -2 -5.3224 3.00711   6
   7  -1   2 0.60526 3.54745   3
   7  -1   2 0.08362 4.14351   8
   7  -1   2 -0.3684 4.41177   5
  -8   1  -2 1.04932 6.32992   8
  -8   1  -2 0.25377 3.05712   1
  -8   1  -2 0.16375 4.88990   6
   8  -1   2 4.94050 6.80828   8
   8  -1   2 -2.9896 4.12382   3
   8  -1   2 -2.7519 8.28948   5
   8   0  -2 3.43848 5.63604   8
   8   0  -2 -1.7521 7.88114   5
   8   0  -2 -12.194 4.61072   3
  -8   0   2 -5.3717 3.36698   1
  -8   0   2 -1.4587 7.77800   8
   7   0  -2 -2.6410 4.21549   5
   7   0  -2 -1.3736 3.51849   3
  -7   0   2 5.34237 5.61345   8
  -7   0   2 -1.3378 2.75044   1
  -7   0   2 -1.5841 3.73041   3
   6   0  -2 1.94811 2.70682   3
   6   0  -2 -3.5861 2.79974   5
   6   0  -2 3.39688 3.76058   7
  -6   0   2 -1.9749 2.03162   6
  -6   0   2 -0.9385 2.10331   1
  -6   0   2 4.18121 4.16755   8
  -6   0   2 5.55358 3.53752   3
   5   0  -2 13.8469 3.51201   5
   5   0  -2 5.01066 3.27648   3
   5   0  -2 12.9002 3.22078   7
  -5   0   2 10.9726 3.66675   3
  -5   0   2 8.80582 3.03176   1
  -5   0   2 10.6286 3.01340   6
  -5   0   2 14.2567 3.97324   8
   4   0  -2 1.12945 1.67530   3
   4   0  -2 0.12446 1.69328   7
   4   0  -2 1.64398 0.96642   2
   4   0  -2 1.30892 1.57640   9
   4   0  -2 2.34884 1.77131   5
  -4   0   2 2.05600 1.39409   1
  -4   0   2 -0.9222 1.64177   3
  -4   0   2 0.41459 1.09679   6
  -4   0   2 1.06021 2.16167   8
  -4   0   2 2.88169 1.26380   4
   3   0  -2 -0.6269 0.87033   9
   3   0  -2 1.57208 1.13429   5
   3   0  -2 0.39958 0.58770   2
   3   0  -2 0.58884 1.09163   7
   3   0  -2 -0.7782 1.09378   3
  -3   0   2 0.13080 1.44674   8
  -3   0   2 -0.1650 0.70187   1
  -3   0   2 0.81046 0.75338   4
  -3   0   2 1.74119 1.52415   3
  -3   0   2 1.60177 0.92479   6
   2   0  -2 -0.2657 0.70019   5
   2   0  -2 0.14406 0.54841   9
   2   0  -2 0.54514 0.62668   7
   2   0  -2 0.68278 0.37892   2
  -2   0   2 -0.1186 0.42752   6
  -2   0   2 0.18513 0.80055   3
  -2   0   2 0.41441 0.47260   4
  -2   0   2 -0.4290 0.74298   5
  -2   0   2 0.02832 0.71670   8
  -2   0   2 -0.0950 0.41888   1
   1   0  -2 16.2636 3.58932   2
   1   0  -2 22.5168 3.64595   9
   1   0  -2 23.4282 3.80780   5
   1   0  -2 22.7875 3.72154   7
   1   0  -2 16.3980 3.57342   4
  -1   0   2 16.6313 3.58711   6
  -1   0   2 22.0256 3.73131   1
  -1   0   2 27.4181 3.90296   5
  -1   0   2 23.0151 3.83009   8
  -1   0   2 21.4210 3.83295   3
  -1   0   2 17.9844 3.57399   4
  -1   0  -2 1696.81 312.539   1
  -1   0  -2 1686.55 312.450   9
  -1   0  -2 1691.02 312.462   2
  -1   0  -2 1638.62 312.514   6
  -1   0  -2 1635.33 312.505   4
  -1   0  -2 1750.47 312.543   8
   1   0   2 1530.95 312.442   7
   1   0   2 1677.58 312.445   9
   1   0   2 1632.74 312.521   8
   1   0   2 1654.86 312.537   3
   1   0   2 1586.84 312.493   5
  -2   0  -2 8.87057 1.78538   2
  -2   0  -2 8.51638 2.14534   8
  -2   0  -2 9.98235 2.05932   6
  -2   0  -2 6.72580 1.99074   1
  -2   0  -2 7.25963 1.77057   9
  -2   0  -2 10.8251 2.25862   3
  -2   0  -2 9.24287 1.97621   4
   2   0   2 8.23387 2.03129   5
   2   0   2 10.4451 2.15084   3
   2   0   2 9.69486 1.87323   7
  -3   0  -2 138.127 25.8407   1
  -3   0  -2 127.133 25.5543   2
  -3   0  -2 136.768 25.7644   6
  -3   0  -2 135.103 25.9166   8
  -3   0  -2 127.898 25.6890   4
  -3   0  -2 138.010 25.5457   9
  -3   0  -2 150.605 25.9849   3
   3   0   2 144.040 25.5684   2
   3   0   2 131.386 25.5587   9
   3   0   2 134.297 25.6277   7
   3   0   2 129.740 25.7563   5
   3   0   2 128.773 25.8523   3
  -4   0  -2 1.57383 1.98423   3
  -4   0  -2 3.83577 2.34207   8
  -4   0  -2 2.87127 1.40849   1
  -4   0  -2 3.81569 1.40048   4
  -4   0  -2 1.52330 1.33488   6
   4   0   2 3.99695 2.01271   5
   4   0   2 2.50148 1.78000   7
   4   0   2 2.59824 1.08318   2
   4   0   2 4.13781 1.76666   3
   4   0   2 1.60719 1.62380   9
  -5   0  -2 -0.7610 2.41606   3
  -5   0  -2 -0.2609 1.97113   4
  -5   0  -2 -2.1629 1.52150   1
  -5   0  -2 2.16905 3.31097   8
  -5   0  -2 5.02590 1.97695   6
   5   0   2 1.16472 2.42121   5
   5   0   2 -1.8974 2.03693   3
   5   0   2 2.90194 2.57810   7
  -6   0  -2 21.8909 6.13178   1
  -6   0  -2 27.7319 6.13428   6
  -6   0  -2 19.0451 6.94158   8
   6   0   2 28.0012 6.70476   5
   6   0   2 24.6241 6.42033   3
   6   0   2 38.4793 6.97400   8
  -7   0  -2 8.81272 5.61641   8
  -7   0  -2 4.84535 3.50783   6
  -7   0  -2 1.02632 3.00703   1
   7   0   2 8.10733 4.31349   3
   7   0   2 1.71847 3.97970   8
   7   0   2 7.95403 5.09519   5
  -8   0  -2 4.87685 4.06615   1
  -8   0  -2 -0.0119 8.38821   8
   8   0   2 -6.6977 6.63092   8
   8   0   2 3.37669 8.89821   5
   8   0   2 -0.6947 4.66477   3
   8  -1  -2 9.04476 6.64855   8
   8  -1  -2 0.88291 4.91657   3
   8  -1  -2 2.64030 6.68378   5
  -8   1   2 4.60010 6.66356   8
  -8   1   2 1.81950 2.93775   1
  -8   1   2 -2.2427 4.40872   3
   7  -1  -2 5.03978 3.49569   3
   7  -1  -2 -3.8973 3.42896   5
  -7   1   2 -3.8977 3.05707   3
  -7   1   2 -0.9213 3.51615   6
  -7   1   2 -1.7378 4.18095   8
  -7   1   2 1.73415 2.49361   1
   6  -1  -2 -0.3509 2.59504   3
   6  -1  -2 -1.0131 2.70324   5
   6  -1  -2 -1.5351 2.94006   7
  -6   1   2 -1.8567 3.27387   8
  -6   1   2 2.34227 3.00544   3
  -6   1   2 -0.5672 2.21322   6
  -6   1   2 -2.1719 1.68795   1
   5  -1  -2 0.24676 1.80373   3
   5  -1  -2 0.94312 1.79484   5
   5  -1  -2 -1.6456 2.68362   9
   5  -1  -2 0.06576 2.21193   7
   5  -1  -2 -1.3548 1.60206   2
  -5   1   2 0.65145 1.44485   6
  -5   1   2 -0.2670 2.15395   3
  -5   1   2 -2.8800 1.47934   1
  -5   1   2 0.28794 1.68536   4
  -5   1   2 0.30745 2.44167   8
   4  -1  -2 -1.3073 1.28991   3
   4  -1  -2 1.26978 1.60743   7
   4  -1  -2 1.06693 1.37078   5
   4  -1  -2 3.12896 1.88781   9
   4  -1  -2 -0.3258 1.02502   2
  -4   1   2 -0.3626 1.34224   3
  -4   1   2 -1.3864 1.82006   8
  -4   1   2 -1.1298 0.78116   2
  -4   1   2 0.38553 1.08806   1
  -4   1   2 1.44272 1.62991   5
  -4   1   2 -0.2677 0.98785   6
  -4   1   2 1.42317 1.17607   4
   3  -1  -2 6.38613 1.88615   7
   3  -1  -2 9.43692 1.93530   9
   3  -1  -2 6.82440 1.92407   5
   3  -1  -2 10.4248 1.88350   2
  -3   1   2 5.91765 1.81419   7
  -3   1   2 7.49943 1.80701   4
  -3   1   2 9.08172 2.36599   8
  -3   1   2 7.17049 1.85731   1
  -3   1   2 5.18107 2.09924   3
  -3   1   2 7.09776 1.73576   2
  -3   1   2 7.31945 1.78595   6
  -3   1   2 6.48160 1.72374   9
  -3   1   2 3.62583 1.87178   5
   2  -1  -2 125.292 24.6764   9
   2  -1  -2 123.642 24.6971   7
   2  -1  -2 131.101 24.7233   2
  -2   1   2 126.628 24.7136   4
  -2   1   2 129.521 24.7084   7
  -2   1   2 137.454 24.7156   2
  -2   1   2 130.807 24.6660   6
  -2   1   2 122.952 24.7690   3
  -2   1   2 126.701 24.7464   8
  -2   1   2 123.763 24.6925   1
  -2   1   2 140.875 24.6847   9
  -2   1   2 138.624 24.7661   5
   1  -1  -2 1652.70 309.579   4
   1  -1  -2 1658.32 309.586   2
   1  -1  -2 1643.30 309.526   6
   1  -1  -2 1674.14 309.556   9
  -1   1   2 1474.33 309.551   5
  -1   1   2 1732.48 309.583   4
  -1   1   2 1671.42 309.517   6
  -1   1   2 1552.41 309.548   3
  -1   1   2 1600.98 309.507   1
  -1   1   2 1650.86 309.567   7
  -1   1   2 1692.30 309.556   9
  -1   1   2 1611.30 309.532   8
  -1   1   2 1666.84 309.582   2
   0  -1  -2 183.056 34.5242   1
   0  -1  -2 184.881 34.5565   4
   0  -1  -2 178.564 34.5551   2
   0  -1  -2 180.488 34.5370   9
   0  -1  -2 187.682 34.5079   8
   0  -1  -2 178.700 34.5345   6
   0   1   2 184.883 34.5346   5
   0   1   2 178.764 34.5351   9
   0   1   2 190.150 34.5214   3
   0   1   2 190.835 34.5478   7
   0   1   2 171.180 34.5007   8
   0   1   2 178.414 34.5514   2
  -1  -1  -2 9.63772 1.73125   9
  -1  -1  -2 6.75838 1.87252   6
  -1  -1  -2 7.49814 1.79549   4
  -1  -1  -2 7.42862 2.01712   8
  -1  -1  -2 11.3709 1.71623   9
  -1  -1  -2 8.39656 1.68543   2
  -1  -1  -2 7.26409 1.90616   1
   1   1   2 7.40408 1.91121   3
   1   1   2 8.19164 1.91975   5
   1   1   2 9.32787 1.85252   7
  -2  -1  -2 57.2167 11.2748   8
  -2  -1  -2 55.4112 11.1928   1
  -2  -1  -2 61.3949 10.8990   4
  -2  -1  -2 58.5814 10.9746   6
   2   1   2 61.7290 11.0110   5
   2   1   2 47.4804 11.1735   3
   2   1   2 52.0452 10.8658   7
  -3  -1  -2 0.50502 0.82838   4
  -3  -1  -2 -4.3611 1.82567   8
  -3  -1  -2 0.99285 1.43153   3
  -3  -1  -2 0.13879 1.08834   1
  -3  -1  -2 0.84483 1.06005   6
   3   1   2 0.78646 1.06510   7
   3   1   2 -0.9554 0.77868   3
   3   1   2 -1.4313 1.22438   5
  -4  -1  -2 5.07206 1.66580   4
  -4  -1  -2 3.70390 2.62088   8
  -4  -1  -2 2.51341 1.48970   1
  -4  -1  -2 5.77678 1.88374   6
   4   1   2 6.62228 1.96834   7
   4   1   2 1.84407 2.07735   5
   4   1   2 4.97185 2.18604   3
  -5  -1  -2 -0.7473 1.39328   1
  -5  -1  -2 1.70687 1.87073   6
  -5  -1  -2 -4.4725 2.61408   8
   5   1   2 1.76372 3.71513   7
   5   1   2 -4.2169 1.95782   3
   5   1   2 0.95562 2.59273   5
  -6  -1  -2 -1.2665 1.67156   1
  -6  -1  -2 -2.7736 2.24111   6
  -6  -1  -2 -6.1211 3.46923   8
   6   1   2 -1.1325 1.78358   3
   6   1   2 -1.0029 3.45423   5
   6   1   2 2.68221 3.47507   8
  -7  -1  -2 2.67689 3.72579   6
  -7  -1  -2 -2.9351 3.01192   1
  -7  -1  -2 -4.3259 6.25051   8
   7   1   2 5.30714 4.81420   8
   7   1   2 8.90209 5.20539   5
   7   1   2 -2.1202 3.69797   3
  -8  -1  -2 6.80002 4.81895   1
  -8  -1  -2 3.25944 13.3676   8
   8   1   2 -0.6738 9.68920   5
  -9   2   2 -0.4317 3.59415   1
   8  -2  -2 4.49721 4.34452   3
   8  -2  -2 2.76155 5.87427   5
   8  -2  -2 4.93023 5.93922   8
  -8   2   2 2.40609 4.39178   8
  -8   2   2 5.42522 3.10950   1
  -8   2   2 3.32167 5.04570   3
   7  -2  -2 -1.8616 3.14187   3
   7  -2  -2 -0.3026 3.73133   5
  -7   2   2 8.48152 4.59488   8
  -7   2   2 -4.4605 2.83538   6
  -7   2   2 -0.0878 2.13369   1
  -7   2   2 -6.0656 2.80941   3
   6  -2  -2 3.34930 3.03222   7
   6  -2  -2 -0.0858 2.71151   3
   6  -2  -2 6.52252 3.12886   5
  -6   2   2 2.66896 2.02400   6
  -6   2   2 -0.1761 2.85008   3
  -6   2   2 2.26934 1.74613   1
  -6   2   2 1.97124 2.30294   8
   5  -2  -2 12.1793 3.16178   2
   5  -2  -2 12.6754 3.63809   5
   5  -2  -2 5.16545 3.33495   3
   5  -2  -2 20.0966 3.96874   9
   5  -2  -2 7.64539 3.40754   7
  -5   2   2 15.9248 4.04034   3
  -5   2   2 15.7369 3.28485   7
  -5   2   2 5.71986 3.59284   8
  -5   2   2 13.8523 3.16740   6
  -5   2   2 13.9722 3.30920   1
  -5   2   2 15.4167 3.43037   4
  -5   2   2 16.3279 3.80172   5
  -5   2   2 13.1119 3.20061   2
  -5   2   2 13.8877 3.35627   9
   4  -2  -2 34.4643 6.09682   5
   4  -2  -2 18.8549 5.58030   9
   4  -2  -2 26.2958 5.81250   7
   4  -2  -2 30.7883 5.71597   2
  -4   2   2 28.3768 5.97433   8
  -4   2   2 33.1469 6.05415   3
  -4   2   2 30.6366 5.94453   5
  -4   2   2 24.5204 5.67563   4
  -4   2   2 33.7682 5.69865   9
  -4   2   2 19.5288 5.53549   7
  -4   2   2 31.9593 5.71987   6
  -4   2   2 22.0777 5.53189   2
  -4   2   2 27.6177 5.68246   1
   3  -2  -2 0.27287 0.97343   2
   3  -2  -2 0.78226 1.22409   7
   3  -2  -2 0.43175 1.27222   9
   3  -2  -2 4.38413 1.37271   4
  -3   2   2 0.46647 1.17701   8
  -3   2   2 4.50158 1.22995   2
  -3   2   2 1.23385 0.93577   6
  -3   2   2 1.25047 1.05208   3
  -3   2   2 0.92096 1.04261   7
  -3   2   2 1.40084 1.13341   9
  -3   2   2 2.07493 1.20772   4
  -3   2   2 1.75917 0.89122   1
  -3   2   2 1.16747 1.07607   5
   2  -2  -2 7.24082 1.80665   4
   2  -2  -2 7.94173 1.71203   6
   2  -2  -2 10.7158 1.62031   1
  -2   2   2 4.91964 1.62157   7
  -2   2   2 4.56815 1.57443   5
  -2   2   2 6.02403 1.47428   1
  -2   2   2 4.49360 1.68177   2
  -2   2   2 8.95040 1.70715   3
  -2   2   2 2.57953 1.54233   9
  -2   2   2 6.43955 1.69238   4
  -2   2   2 6.70850 1.55403   6
  -2   2   2 10.0789 1.73149   8
   1  -2  -2 7.98529 2.05701   6
   1  -2  -2 12.4658 1.94369   1
   1  -2  -2 13.2242 2.31980   4
  -1   2   2 9.60317 2.15567   7
  -1   2   2 8.68291 1.87050   8
  -1   2   2 7.26994 2.13584   9
  -1   2   2 10.1236 2.24197   4
  -1   2   2 6.73437 1.91152   3
  -1   2   2 12.0714 2.24146   2
  -1   2   2 12.1839 2.12357   5
   0  -2  -2 413.269 78.0958   8
   0  -2  -2 430.163 78.1355   1
   0  -2  -2 400.404 78.1773   4
   0  -2  -2 408.761 78.1482   6
   0   2   2 422.044 78.1060   3
   0   2   2 410.376 78.1700   7
   0   2   2 417.291 78.1524   9
   0   2   2 398.819 78.1797   2
   0   2   2 408.015 78.1366   5
  -1  -2  -2 3.82838 1.11713   4
  -1  -2  -2 3.81295 1.24388   6
  -1  -2  -2 2.28535 1.38603   8
  -1  -2  -2 5.45730 1.33700   1
   1   2   2 3.31754 1.19686   9
   1   2   2 6.30765 1.44546   5
   1   2   2 4.54917 1.12806   2
   1   2   2 4.19243 1.34806   7
   1   2   2 5.86207 1.31378   3
  -2  -2  -2 2.80108 1.34423   6
  -2  -2  -2 8.10161 1.41490   4
  -2  -2  -2 5.37726 1.63672   1
  -2  -2  -2 3.05988 1.92654   8
   2   2   2 5.40432 1.60530   3
   2   2   2 3.03341 1.60165   5
   2   2   2 5.76944 1.61047   7
  -3  -2  -2 29.1177 5.85448   4
  -3  -2  -2 34.3715 6.43657   1
  -3  -2  -2 33.7963 6.71937   8
  -3  -2  -2 31.7602 6.17389   6
   3   2   2 27.9630 5.97806   7
   3   2   2 28.3574 6.20534   5
   3   2   2 22.5736 6.08359   3
  -4  -2  -2 53.4658 12.9848   6
  -4  -2  -2 65.0038 13.5493   8
  -4  -2  -2 74.1002 13.4082   1
   4   2   2 77.0406 13.3366   5
   4   2   2 63.0804 12.9700   7
   4   2   2 63.0047 13.2383   3
  -5  -2  -2 9.69305 3.18659   6
  -5  -2  -2 12.6503 5.11376   8
  -5  -2  -2 8.22654 3.46385   1
   5   2   2 13.0490 3.87290   5
   5   2   2 7.26841 3.14918   3
  -6  -2  -2 3.79732 3.17734   1
  -6  -2  -2 2.56240 3.27627   6
  -6  -2  -2 1.46829 6.25025   8
   6   2   2 6.80969 4.12643   5
   6   2   2 7.08745 3.89486   8
   6   2   2 3.68396 3.20214   3
  -7  -2  -2 -3.9528 6.65411   8
  -7  -2  -2 -1.7743 3.80867   1
  -7  -2  -2 4.30275 4.42060   6
   7   2   2 -5.6622 3.51409   3
   7   2   2 2.52717 5.30039   8
   7   2   2 -0.1350 6.54385   5
   9  -3  -2 -6.3434 8.71317   3
   9  -3  -2 2.42277 13.2230   5
   9  -3  -2 -8.1022 11.0137   8
  -9   3   2 -0.4790 5.09780   3
  -9   3   2 4.99418 3.46064   1
  -9   3   2 -12.108 7.05939   8
   8  -3  -2 -4.5529 4.99216   5
   8  -3  -2 3.86015 4.06504   3
   8  -3  -2 3.61749 5.76003   8
  -8   3   2 -1.9785 2.25475   1
  -8   3   2 -0.6961 3.34249   3
  -8   3   2 6.50998 4.83718   8
   7  -3  -2 6.33618 3.70907   5
   7  -3  -2 -2.6623 3.29931   3
   7  -3  -2 -1.6033 4.58452   7
   7  -3  -2 4.23888 4.45543   8
  -7   3   2 -6.0073 2.54528   5
  -7   3   2 -4.2105 3.21904   8
  -7   3   2 -2.3212 1.76413   1
  -7   3   2 0.20624 3.08768   3
  -7   3   2 -0.5972 2.65581   6
   6  -3  -2 0.65117 2.56659   3
   6  -3  -2 1.25250 3.73418   4
   6  -3  -2 3.83558 3.34330   7
   6  -3  -2 0.61619 2.07300   2
   6  -3  -2 -0.0327 3.87075   9
   6  -3  -2 0.20600 2.51566   5
  -6   3   2 -0.3873 2.46215   5
  -6   3   2 -2.8928 2.80527   3
  -6   3   2 -0.7923 1.95940   2
  -6   3   2 1.42986 2.17240   6
  -6   3   2 -2.8457 2.24093   8
  -6   3   2 -3.8920 2.18257   7
  -6   3   2 1.51082 1.50394   1
  -6   3   2 1.24582 2.63162   9
  -6   3   2 1.20143 2.50601   4
   5  -3  -2 1.40432 2.49437   9
   5  -3  -2 6.37991 2.83275   4
   5  -3  -2 3.00898 2.23767   5
   5  -3  -2 0.03285 2.26021   7
   5  -3  -2 -0.9062 1.70197   2
   5  -3  -2 -0.9112 1.94331   3
  -5   3   2 4.83349 2.03543   4
  -5   3   2 0.85260 2.18387   8
  -5   3   2 1.63592 1.67767   6
  -5   3   2 3.50067 1.81735   2
  -5   3   2 -0.1765 1.76476   5
  -5   3   2 2.89922 1.28056   1
  -5   3   2 1.82843 2.12349   3
  -5   3   2 6.04278 2.07159   9
  -5   3   2 10.1452 2.17225   7
   4  -3  -2 18.8820 3.63277   4
   4  -3  -2 13.1112 3.46078   9
   4  -3  -2 11.3953 3.46129   6
   4  -3  -2 10.5553 3.13913   2
  -4   3   2 11.4346 3.24132   2
  -4   3   2 4.85481 2.90536   7
  -4   3   2 17.1624 3.31958   9
  -4   3   2 14.7930 3.04569   6
  -4   3   2 13.0495 3.30778   3
  -4   3   2 14.0066 3.22886   5
  -4   3   2 17.3858 3.40555   4
  -4   3   2 11.2761 3.21109   8
  -4   3   2 16.7558 3.12789   1
   3  -3  -2 137.566 25.7810   4
   3  -3  -2 126.537 25.5223   1
   3  -3  -2 130.623 25.6212   6
  -3   3   2 120.716 25.6190   5
  -3   3   2 134.273 25.6489   7
  -3   3   2 138.492 25.6654   9
  -3   3   2 130.297 25.6296   3
  -3   3   2 138.824 25.5814   8
  -3   3   2 156.306 25.6117   6
  -3   3   2 138.411 25.7602   4
  -3   3   2 134.595 25.5276   1
  -3   3   2 127.338 25.7010   2
   2  -3  -2 58.5157 10.5430   1
   2  -3  -2 62.5185 10.8605   6
   2  -3  -2 46.6059 10.5219   8
   2  -3  -2 79.4837 11.2686   4
  -2   3   2 55.9454 10.8397   7
  -2   3   2 54.1533 10.5260   8
  -2   3   2 55.9443 10.9986   2
  -2   3   2 47.8512 10.6098   5
  -2   3   2 48.7579 10.8346   9
  -2   3   2 60.7220 10.6106   3
  -2   3   2 56.2410 11.0100   4
   1  -3  -2 5.48324 1.58095   4
   1  -3  -2 5.07420 1.45878   6
   1  -3  -2 6.39587 1.22529   1
  -1   3   2 3.35511 1.22100   5
  -1   3   2 7.15719 1.62006   7
  -1   3   2 3.90850 1.45255   2
  -1   3   2 3.44014 1.60624   9
  -1   3   2 5.65756 1.17428   3
  -1   3   2 6.66291 1.65380   4
   0  -3  -2 305.234 61.8890   4
   0  -3  -2 315.543 61.8573   6
   0  -3  -2 308.031 61.7820   8
   0  -3  -2 327.033 61.8408   1
   0   3   2 327.478 61.8753   9
   0   3   2 332.970 61.9270   2
   0   3   2 328.097 61.8465   5
   0   3   2 326.701 61.9086   7
   0   3   2 358.652 61.7988   3
  -1  -3  -2 144.870 29.1787   4
  -1  -3  -2 159.666 29.2933   1
  -1  -3  -2 147.425 29.2863   8
  -1  -3  -2 150.621 29.2287   6
   1   3   2 151.891 29.2357   3
   1   3   2 162.292 29.2816   7
   1   3   2 161.966 29.2812   5
   1   3   2 152.092 29.1749   9
   1   3   2 152.517 29.1978   2
  -2  -3  -2 24.5891 5.21102   9
  -2  -3  -2 25.2348 5.93266   8
  -2  -3  -2 26.4347 5.21870   2
  -2  -3  -2 26.0912 5.33894   4
  -2  -3  -2 28.5131 5.76174   1
  -2  -3  -2 33.1095 5.66944   6
   2   3   2 28.0910 5.36289   9
   2   3   2 29.9707 5.78879   5
   2   3   2 28.5863 5.68230   3
   2   3   2 25.4424 5.60389   7
   2   3   2 23.6206 5.23739   2
  -3  -3  -2 0.23576 1.36990   6
  -3  -3  -2 0.49817 1.65133   1
  -3  -3  -2 -1.4873 2.79541   8
  -3  -3  -2 -1.1937 1.00935   4
   3   3   2 -1.2291 1.34231   3
   3   3   2 2.14224 1.85529   5
   3   3   2 2.00189 2.03632   7
  -4  -3  -2 16.8715 3.87013   6
  -4  -3  -2 12.1374 5.05183   8
  -4  -3  -2 15.0780 4.06557   1
   4   3   2 16.8108 4.07970   5
   4   3   2 5.11548 4.36689   7
   4   3   2 11.4353 3.39677   3
  -5  -3  -2 1.24095 2.35859   1
  -5  -3  -2 -2.8623 2.43099   6
  -5  -3  -2 4.61149 5.35790   8
   5   3   2 10.7977 3.64087   5
   5   3   2 3.39087 2.70041   3
  -6  -3  -2 3.33315 3.81209   6
  -6  -3  -2 4.84144 7.86799   8
  -6  -3  -2 3.76129 3.74205   1
   6   3   2 1.04604 4.15908   5
   6   3   2 2.15510 3.86206   8
   6   3   2 -0.7915 2.91458   3
  -7  -3  -2 -0.3461 13.1209   8
  -7  -3  -2 6.47330 5.78203   6
  -7  -3  -2 1.58549 4.51406   1
   7   3   2 -2.1088 6.15519   8
   7   3   2 -3.3359 8.24827   5
   7   3   2 -5.3480 4.31762   3
   9  -4  -2 22.8818 6.84760   1
   9  -4  -2 3.14682 9.71884   3
   9  -4  -2 -0.4506 10.5490   8
  -9   4   2 -5.9831 4.52990   3
  -9   4   2 -0.1145 3.29826   1
  -9   4   2 8.20470 7.80916   8
   8  -4  -2 -2.0104 5.13354   3
   8  -4  -2 -3.4987 6.31731   8
   8  -4  -2 13.5046 4.51122   1
   8  -4  -2 8.26260 5.98921   5
  -8   4   2 4.74699 4.52837   8
  -8   4   2 2.03816 2.68015   1
  -8   4   2 -3.5440 3.69489   3
   7  -4  -2 -0.2714 3.82265   5
   7  -4  -2 0.19255 4.97333   8
   7  -4  -2 4.93241 2.90774   1
   7  -4  -2 -3.4145 3.13923   3
   7  -4  -2 -0.6233 4.45141   7
   7  -4  -2 -0.2371 5.58638   6
  -7   4   2 -0.5451 2.73679   6
  -7   4   2 4.67540 3.32383   8
  -7   4   2 -3.2757 3.50670   5
  -7   4   2 -1.1775 3.10715   3
  -7   4   2 -1.5598 2.82306   7
  -7   4   2 0.88510 1.91828   1
   6  -4  -2 -0.4698 3.16389   4
   6  -4  -2 0.27809 2.61776   3
   6  -4  -2 0.69580 3.71885   9
   6  -4  -2 2.20560 3.87431   6
   6  -4  -2 3.43342 2.15785   2
   6  -4  -2 6.97084 4.06308   8
   6  -4  -2 -0.6361 2.86159   7
   6  -4  -2 2.37643 1.86647   1
   6  -4  -2 0.76826 2.69690   5
  -6   4   2 -1.5960 2.74268   8
  -6   4   2 -0.6001 1.68116   1
  -6   4   2 0.18595 2.38277   9
  -6   4   2 -1.1002 1.97033   7
  -6   4   2 -2.9166 2.42330   3
  -6   4   2 4.92764 2.26743   2
  -6   4   2 -2.6252 2.09505   5
  -6   4   2 -3.4767 2.56434   4
  -6   4   2 4.44092 2.13546   6
   5  -4  -2 23.4356 5.53646   8
   5  -4  -2 17.7335 4.98654   2
   5  -4  -2 24.8301 5.52885   6
   5  -4  -2 18.5217 4.75813   1
   5  -4  -2 20.5715 5.51849   4
   5  -4  -2 20.6932 5.50315   9
  -5   4   2 33.0791 5.48107   9
  -5   4   2 19.4408 5.14089   4
  -5   4   2 24.2039 4.83529   1
  -5   4   2 25.4823 5.21047   2
  -5   4   2 18.9870 5.01027   7
  -5   4   2 28.6545 5.34767   8
  -5   4   2 19.0334 4.92852   6
  -5   4   2 18.7504 5.06308   5
  -5   4   2 30.8707 5.48840   3
   4  -4  -2 6.07492 2.40560   6
   4  -4  -2 3.78193 2.08890   8
   4  -4  -2 0.62483 2.20750   4
   4  -4  -2 3.13117 1.12888   1
  -4   4   2 3.44173 1.60711   2
  -4   4   2 -1.7646 1.57672   3
  -4   4   2 4.27364 1.22912   1
  -4   4   2 -1.7640 1.72116   9
  -4   4   2 3.90949 1.74510   8
  -4   4   2 1.41473 1.57714   7
  -4   4   2 -0.4689 1.49738   5
  -4   4   2 3.48844 1.36508   6
  -4   4   2 2.25338 1.69137   4
   3  -4  -2 -1.0482 1.38221   8
   3  -4  -2 0.42536 0.63954   1
   3  -4  -2 3.55087 1.54185   4
   3  -4  -2 -1.1224 1.47293   6
  -3   4   2 0.23394 0.99855   5
  -3   4   2 -1.3739 1.38596   4
  -3   4   2 -0.3036 0.89112   8
  -3   4   2 -0.9282 0.77491   3
  -3   4   2 0.16307 1.09610   2
  -3   4   2 0.38796 1.18298   7
  -3   4   2 1.58329 1.54724   9
   2  -4  -2 4.40505 1.09328   8
   2  -4  -2 4.26690 1.81911   4
   2  -4  -2 6.66915 1.26156   1
   2  -4  -2 7.05567 1.84182   6
  -2   4   2 3.17607 1.50888   7
  -2   4   2 3.92976 1.45111   5
  -2   4   2 6.90257 2.10818   9
  -2   4   2 4.65345 1.93570   2
  -2   4   2 4.58188 1.23077   3
  -2   4   2 4.21448 1.85376   4
   1  -4  -2 149.137 30.9186   6
   1  -4  -2 153.730 31.0427   4
   1  -4  -2 175.212 30.8517   1
  -1   4   2 160.442 30.7732   3
  -1   4   2 165.968 31.0265   9
  -1   4   2 152.806 30.9851   7
  -1   4   2 168.106 31.1008   2
  -1   4   2 166.521 30.8922   5
   0  -4  -2 83.3027 17.2526   6
   0  -4  -2 78.3763 17.2064   8
   0  -4  -2 87.2105 17.3034   4
   0  -4  -2 96.0768 17.2559   1
   0   4   2 98.3098 17.4154   2
   0   4   2 82.9996 17.4298   9
   0   4   2 96.1427 17.1520   3
   0   4   2 88.4380 17.2422   5
   0   4   2 92.0617 17.3559   7
  -1  -4  -2 8.76209 2.05636   4
  -1  -4  -2 13.3060 2.45490   1
  -1  -4  -2 1.44549 2.68196   8
  -1  -4  -2 9.34252 2.30084   6
   1   4   2 6.32498 1.99103   3
   1   4   2 11.6238 2.85606   7
   1   4   2 7.41745 2.23488   2
   1   4   2 8.10624 2.16053   5
   1   4   2 7.21457 2.65916   9
  -2  -4  -2 8.73146 1.84468   4
  -2  -4  -2 3.30732 2.10203   1
  -2  -4  -2 4.59909 2.00973   6
  -2  -4  -2 0.16522 3.05871   8
   2   4   2 8.46165 4.27931   9
   2   4   2 6.21302 2.75871   7
   2   4   2 8.96928 2.40299   5
   2   4   2 5.69735 1.90496   3
  -3  -4  -2 6.14644 4.99939   8
  -3  -4  -2 8.81351 2.87971   1
  -3  -4  -2 9.94077 2.86540   6
   3   4   2 12.7062 3.18228   5
   3   4   2 7.60381 2.72097   3
   3   4   2 4.39257 3.53198   7
  -4  -4  -2 3.91321 2.37862   6
  -4  -4  -2 1.08310 5.24542   8
  -4  -4  -2 -1.3810 1.76639   1
   4   4   2 -0.0955 5.21744   7
   4   4   2 1.49744 2.39959   3
   4   4   2 -1.9280 2.57176   5
  -5  -4  -2 3.20309 3.06266   6
  -5  -4  -2 -1.8494 6.89057   8
  -5  -4  -2 0.86942 3.24596   1
   5   4   2 0.42628 2.82942   3
   5   4   2 -0.8403 3.30467   8
   5   4   2 -2.4499 3.38034   5
  -6  -4  -2 0.17462 11.7712   8
  -6  -4  -2 -6.3343 3.31112   1
  -6  -4  -2 4.82869 5.05796   6
   6   4   2 2.14174 5.13661   8
   6   4   2 11.0024 4.24262   3
   6   4   2 -3.8300 5.12253   5
   9  -5  -2 8.83259 8.91699   3
   9  -5  -2 1.45360 11.3565   8
  -9   5   2 -13.737 6.72366   8
  -9   5   2 4.01831 5.43067   3
   8  -5  -2 -0.6854 8.21727   5
   8  -5  -2 1.56705 3.81744   1
   8  -5  -2 4.21540 8.93736   8
   8  -5  -2 -2.5045 5.84501   3
  -8   5   2 2.22710 2.75187   1
  -8   5   2 -3.1075 5.88864   8
  -8   5   2 -3.1729 3.93638   3
  -8   5   2 3.07732 5.75030   5
   7  -5  -2 -1.0316 6.54517   6
   7  -5  -2 5.52684 3.04067   2
   7  -5  -2 12.5827 5.91386   4
   7  -5  -2 4.95925 5.50434   8
   7  -5  -2 2.86927 2.47965   1
   7  -5  -2 3.77785 5.68544   9
   7  -5  -2 0.41367 4.42228   3
   7  -5  -2 2.82676 5.10540   5
   7  -5  -2 -1.7858 4.81379   7
  -7   5   2 -5.9859 2.31875   6
  -7   5   2 1.18223 3.47306   5
  -7   5   2 2.15289 3.65039   9
  -7   5   2 2.45019 2.64745   2
  -7   5   2 0.84863 3.21420   3
  -7   5   2 0.38782 3.10061   8
  -7   5   2 4.54834 2.24102   1
  -7   5   2 -3.5660 3.10588   7
  -7   5   2 1.60472 3.29163   4
   6  -5  -2 -1.8309 2.84425   3
   6  -5  -2 -0.1666 3.28167   7
   6  -5  -2 -1.5155 2.06610   2
   6  -5  -2 2.17793 3.07318   4
   6  -5  -2 1.47020 3.76294   9
   6  -5  -2 0.66414 3.82317   6
   6  -5  -2 1.64925 1.93819   1
   6  -5  -2 -4.1597 4.45048   8
   6  -5  -2 -2.7042 2.51170   5
  -6   5   2 2.17793 2.55963   9
  -6   5   2 4.10522 2.51745   7
  -6   5   2 -7.1368 2.21954   3
  -6   5   2 1.15098 2.61353   4
  -6   5   2 3.49311 2.86527   5
  -6   5   2 -7.5864 2.13040   2
  -6   5   2 5.26570 2.16922   6
  -6   5   2 -1.2643 1.32627   1
  -6   5   2 -3.7739 2.72531   8
   5  -5  -2 -0.7904 2.17892   4
   5  -5  -2 -0.4961 3.33057   8
   5  -5  -2 -3.7704 1.60165   2
   5  -5  -2 1.75373 1.19535   1
   5  -5  -2 -0.7000 2.72643   9
   5  -5  -2 1.15445 3.30814   6
  -5   5   2 -2.3716 2.06477   9
  -5   5   2 2.33328 2.12185   2
  -5   5   2 4.61601 2.43195   4
  -5   5   2 -1.8125 1.07572   1
  -5   5   2 2.13878 1.82727   5
  -5   5   2 -2.3622 1.99755   8
  -5   5   2 3.46135 1.85413   7
  -5   5   2 -0.6752 2.01566   3
  -5   5   2 0.01842 1.64242   6
   4  -5  -2 7.56433 2.70845   4
   4  -5  -2 4.19861 1.39226   1
   4  -5  -2 0.28323 2.53333   8
   4  -5  -2 1.38295 2.42066   6
  -4   5   2 4.24559 2.52413   4
  -4   5   2 3.91551 1.91782   3
  -4   5   2 4.05234 1.78839   5
  -4   5   2 5.94911 1.85374   8
  -4   5   2 2.93197 2.22351   9
  -4   5   2 5.63699 2.18961   7
  -4   5   2 4.72972 2.17560   2
   3  -5  -2 24.9253 5.50719   8
   3  -5  -2 29.1866 6.36342   4
   3  -5  -2 29.2563 6.10802   6
   3  -5  -2 32.2514 5.55503   1
  -3   5   2 33.7940 6.26196   2
  -3   5   2 26.1479 5.62964   3
  -3   5   2 30.9968 6.31430   4
  -3   5   2 16.3355 5.85147   9
  -3   5   2 21.7270 5.66590   5
  -3   5   2 32.2160 6.07106   7
   2  -5  -2 34.4810 5.25200   1
   2  -5  -2 34.2891 6.01451   4
   2  -5  -2 34.4945 5.81162   6
  -2   5   2 20.4379 5.61763   2
  -2   5   2 19.5756 5.50026   7
  -2   5   2 20.0130 5.69828   4
  -2   5   2 23.6701 5.69249   9
  -2   5   2 25.4251 5.36673   5
  -2   5   2 22.1028 5.09955   3
   1  -5  -2 9.72825 2.45706   6
   1  -5  -2 3.72666 2.11668   4
   1  -5  -2 6.73812 1.92701   1
  -1   5   2 10.2321 2.13847   5
  -1   5   2 8.00203 2.48977   7
  -1   5   2 4.48861 2.48628   2
  -1   5   2 10.8501 1.87722   3
  -1   5   2 5.78315 2.93320   9
   0  -5  -2 7.95601 2.96263   8
   0  -5  -2 8.35229 2.50583   6
   0  -5  -2 9.54593 2.34174   1
   0  -5  -2 7.16727 2.36632   4
   0   5   2 7.61848 2.93632   9
   0   5   2 3.58705 2.78458   7
   0   5   2 11.7672 2.09329   3
   0   5   2 5.37678 2.40643   2
   0   5   2 11.5651 2.61840   5
  -1  -5  -2 12.9786 3.29309   6
  -1  -5  -2 9.80908 4.23209   8
  -1  -5  -2 12.7596 3.06619   4
  -1  -5  -2 9.43245 3.18800   1
   1   5   2 15.3446 3.12025   3
   1   5   2 13.1869 3.46952   2
   1   5   2 13.3252 4.10103   9
   1   5   2 13.1690 3.84948   7
   1   5   2 17.5685 3.49979   5
  -2  -5  -2 1.12418 1.77384   1
  -2  -5  -2 -1.9927 1.19579   4
  -2  -5  -2 1.17987 3.72283   8
  -2  -5  -2 -2.8140 1.53156   6
   2   5   2 -2.4735 1.73855   5
   2   5   2 0.06909 1.29937   3
   2   5   2 0.61047 3.09018   7
  -3  -5  -2 0.01180 5.28640   8
  -3  -5  -2 -0.2921 1.50379   6
  -3  -5  -2 1.65945 2.35016   1
   3   5   2 -2.4612 2.27258   5
   3   5   2 -2.4433 4.30032   7
   3   5   2 -0.0200 1.69092   3
  -4  -5  -2 1.59384 2.74801   6
  -4  -5  -2 -2.1653 7.35400   8
  -4  -5  -2 2.85595 3.07225   1
   4   5   2 4.34023 3.55928   8
   4   5   2 -1.6986 2.10574   3
   4   5   2 -2.6902 3.13263   5
  -5  -5  -2 1.00013 11.0931   8
  -5  -5  -2 1.67595 3.36345   6
  -5  -5  -2 2.30961 3.48818   1
   5   5   2 -0.0483 4.50166   5
   5   5   2 10.1356 4.85436   8
   5   5   2 -2.6284 2.71781   3
  -6  -5  -2 9.42237 16.4078   8
  -6  -5  -2 3.25966 5.50763   6
   6   5   2 6.86645 8.21746   8
   6   5   2 3.08686 4.36017   3
   7  -6  -2 2.20510 4.97436   4
   7  -6  -2 1.78370 2.91163   2
   7  -6  -2 -0.9792 5.51439   7
   7  -6  -2 3.44201 5.25430   9
   7  -6  -2 -2.0098 2.73979   1
   7  -6  -2 -1.7170 6.78338   6
   7  -6  -2 2.72723 5.20187   5
  -7   6   2 -2.4844 3.10744   2
  -7   6   2 0.38512 2.97304   5
  -7   6   2 -2.9626 3.29950   4
  -7   6   2 5.99106 3.31368   6
  -7   6   2 3.81084 3.08976   7
  -7   6   2 1.94890 3.46928   9
   6  -6  -2 33.3680 5.68207   1
   6  -6  -2 21.3870 6.59847   4
   6  -6  -2 21.1109 6.54445   9
   6  -6  -2 21.1861 5.79908   2
   6  -6  -2 19.7487 6.51072   6
   6  -6  -2 15.4743 6.63921   3
  -6   6   2 19.6938 6.13392   4
  -6   6   2 35.2910 6.35599   9
  -6   6   2 20.4723 5.68947   6
  -6   6   2 29.3903 6.21248   2
  -6   6   2 25.2295 5.73944   7
  -6   6   2 22.5818 5.28247   1
  -6   6   2 21.6945 5.85431   5
   5  -6  -2 2.76847 1.52113   1
   5  -6  -2 -0.8864 3.39005   9
   5  -6  -2 -0.7565 3.05317   6
   5  -6  -2 -2.0688 2.78645   4
  -5   6   2 -4.1008 2.30207   4
  -5   6   2 -3.4709 1.90510   7
  -5   6   2 -2.5541 2.37121   3
  -5   6   2 0.84981 2.60643   9
  -5   6   2 -4.0750 1.95132   5
  -5   6   2 3.56940 2.59958   2
   4  -6  -2 74.6197 14.6556   4
   4  -6  -2 74.2606 14.3765   6
   4  -6  -2 77.1835 13.6757   1
  -4   6   2 82.3344 14.1366   3
  -4   6   2 84.8834 14.7750   4
  -4   6   2 64.8867 14.3307   9
  -4   6   2 59.2528 14.0144   5
  -4   6   2 45.8035 13.9920   7
  -4   6   2 73.0339 14.5756   2
   3  -6  -2 1.54005 2.03315   6
   3  -6  -2 0.31027 0.67188   1
   3  -6  -2 -1.0119 2.01002   4
  -3   6   2 0.04556 1.48276   2
  -3   6   2 -0.9156 2.37399   9
  -3   6   2 0.08268 1.26123   3
  -3   6   2 -0.5273 1.08417   5
  -3   6   2 -3.3168 1.80946   4
  -3   6   2 0.84245 1.92888   7
   2  -6  -2 8.97761 1.92520   1
   2  -6  -2 1.65146 2.27631   6
   2  -6  -2 5.98206 2.69415   4
  -2   6   2 6.03520 1.84395   3
  -2   6   2 8.56933 2.88453   2
  -2   6   2 7.21645 2.99032   9
  -2   6   2 9.05289 2.13883   5
  -2   6   2 7.33624 2.81334   7
   1  -6  -2 18.7611 4.11684   4
   1  -6  -2 14.1980 3.89792   6
   1  -6  -2 13.3792 3.49613   1
  -1   6   2 19.4809 3.42049   3
  -1   6   2 15.9084 4.23509   2
  -1   6   2 19.4986 4.36771   7
  -1   6   2 12.2704 4.32796   9
  -1   6   2 13.6106 3.61628   5
   0  -6  -2 19.4647 4.07682   6
   0  -6  -2 12.7528 3.72719   1
   0  -6  -2 12.9366 3.88617   4
   0   6   2 7.25412 4.65336   9
   0   6   2 26.1473 3.69539   3
   0   6   2 12.9856 4.42907   7
   0   6   2 12.1608 4.11101   2
   0   6   2 16.2861 3.87447   5
  -1  -6  -2 -0.6882 1.52082   4
  -1  -6  -2 2.64671 1.82902   1
  -1  -6  -2 -2.5645 1.65754   6
   1   6   2 -2.1539 3.16827   7
   1   6   2 5.20952 4.96677   9
   1   6   2 -1.4924 1.43555   3
   1   6   2 1.78593 1.71942   5
   1   6   2 1.54909 3.01588   2
  -2  -6  -2 -2.6419 1.82769   6
  -2  -6  -2 2.34563 2.26080   1
   2   6   2 -1.8225 4.02191   7
   2   6   2 -1.2676 1.58083   3
   2   6   2 -0.7075 2.13122   5
  -3  -6  -2 1.99453 2.92744   1
  -3  -6  -2 0.78558 2.67700   6
   3   6   2 -0.6042 2.57107   5
   3   6   2 -0.1318 2.47543   3
   3   6   2 -0.2070 6.17437   7
  -4  -6  -2 4.78003 3.69467   1
  -4  -6  -2 -3.6207 2.89152   6
   4   6   2 2.93098 3.97263   5
   4   6   2 3.84919 2.75789   3
  -5  -6  -2 9.15140 5.83109   1
  -5  -6  -2 5.18080 5.73825   6
   5   6   2 7.16340 7.51311   5
   5   6   2 2.95612 4.37740   3
   8  -7  -2 2.23323 9.18031   9
   8  -7  -2 -4.1273 8.31880   4
   8  -7  -2 0.13386 4.78710   2
   8  -7  -2 1.17606 8.53226   7
  -8   7   2 -5.6454 4.26545   4
  -8   7   2 3.91596 5.70243   7
  -8   7   2 8.14309 6.44288   9
  -8   7   2 4.45933 3.77610   2
   7  -7  -2 -0.0115 5.33203   4
   7  -7  -2 5.16069 6.67556   6
   7  -7  -2 0.80307 5.69440   9
   7  -7  -2 5.30904 3.70517   2
  -7   7   2 10.0941 4.33171   4
  -7   7   2 4.50405 4.27987   7
  -7   7   2 4.85138 4.40575   2
  -7   7   2 10.3906 4.24119   9
   6  -7  -2 0.35369 3.76920   4
   6  -7  -2 -2.1419 2.59821   2
   6  -7  -2 -0.7095 4.44627   9
   6  -7  -2 -7.3720 4.91220   6
  -6   7   2 -3.9315 2.84999   2
  -6   7   2 -2.2266 2.80931   5
  -6   7   2 0.89351 3.23230   9
  -6   7   2 -0.2010 2.55890   7
  -6   7   2 0.15887 2.99288   4
   5  -7  -2 8.51616 4.31745   6
   5  -7  -2 13.8405 3.15813   1
   5  -7  -2 9.03122 4.29002   4
  -5   7   2 7.63882 3.60738   5
  -5   7   2 7.26740 3.40309   7
  -5   7   2 11.8484 4.02506   4
  -5   7   2 10.2896 3.95166   9
  -5   7   2 19.0187 4.63626   2
   4  -7  -2 11.5066 4.09331   6
   4  -7  -2 3.10384 3.25349   4
   4  -7  -2 14.6299 2.90737   1
  -4   7   2 13.1279 3.28481   5
  -4   7   2 16.8832 4.16089   2
  -4   7   2 11.4347 3.88258   9
  -4   7   2 14.4600 3.39983   7
  -4   7   2 8.70822 3.69544   4
   3  -7  -2 4.60039 3.06184   4
   3  -7  -2 11.7252 3.51113   6
   3  -7  -2 10.6943 2.50400   1
  -3   7   2 11.9015 3.52630   7
  -3   7   2 9.60616 3.76490   4
  -3   7   2 13.6627 3.00608   5
  -3   7   2 3.92208 3.47654   9
  -3   7   2 9.92650 3.26414   2
   2  -7  -2 1.18676 2.18473   6
   2  -7  -2 3.31215 2.03438   4
   2  -7  -2 0.05680 1.26204   1
  -2   7   2 -0.3065 3.19124   9
  -2   7   2 0.43969 1.39599   5
  -2   7   2 -4.9858 2.25362   2
  -2   7   2 -0.9787 1.94221   7
   1  -7  -2 2.55468 2.41845   6
   1  -7  -2 3.15368 2.04096   4
   1  -7  -2 -1.1037 1.47607   1
  -1   7   2 3.75202 3.04685   7
  -1   7   2 -1.6046 3.53717   9
  -1   7   2 -1.4467 1.31033   5
  -1   7   2 0.94870 2.39422   2
   0  -7  -2 -2.6665 1.57870   1
   0  -7  -2 2.65901 2.21196   6
   0  -7  -2 5.11603 2.09118   4
   0   7   2 -0.7501 3.56491   7
   0   7   2 5.54581 3.06344   2
   0   7   2 -1.7004 1.86283   5
   0   7   2 3.90293 4.95306   9
  -1  -7  -2 -2.5824 1.92347   4
  -1  -7  -2 -1.2325 2.42533   1
  -1  -7  -2 1.95248 1.79325   6
   1   7   2 -1.0002 1.97569   5
   1   7   2 -0.1101 4.40779   7
  -2  -7  -2 4.74716 3.31046   1
  -2  -7  -2 -0.8423 2.56532   6
   2   7   2 5.02322 2.53213   5
   2   7   2 -1.2005 5.78987   7
  -3  -7  -2 3.85087 3.24195   6
  -3  -7  -2 0.11799 3.80661   1
   3   7   2 -1.5538 9.34489   7
   3   7   2 -0.6869 3.08681   5
  -4  -7  -2 5.02827 4.49547   6
  -4  -7  -2 -0.7514 5.82615   1
   4   7   2 -5.2971 4.68591   5
   8  -8  -2 -1.3426 4.78838   2
   8  -8  -2 2.42910 9.41881   9
   8  -8  -2 -0.1993 8.87177   7
   8  -8  -2 5.36686 8.30048   4
  -8   8   2 -0.3798 4.71762   7
  -8   8   2 -2.2586 4.28487   2
  -8   8   2 -1.9931 6.07576   9
  -8   8   2 -1.9563 6.07085   4
   7  -8  -2 0.93039 5.16019   4
   7  -8  -2 -1.0259 3.41395   2
   7  -8  -2 1.54568 8.53832   6
   7  -8  -2 -0.5834 5.92521   9
  -7   8   2 0.00416 3.70176   2
  -7   8   2 -1.7916 3.30834   7
  -7   8   2 -1.2831 4.21895   9
  -7   8   2 -4.3196 3.98866   4
   6  -8  -2 -3.0849 5.23677   6
   6  -8  -2 -8.9920 3.70357   4
   6  -8  -2 1.65245 3.28558   2
   6  -8  -2 2.92478 5.17651   9
  -6   8   2 0.94894 4.00892   9
  -6   8   2 -2.3618 3.32179   2
  -6   8   2 3.12927 3.09956   7
  -6   8   2 -4.9376 2.93713   5
  -6   8   2 -0.4423 3.53339   4
   5  -8  -2 1.07514 3.44992   4
   5  -8  -2 -0.7023 4.19213   9
   5  -8  -2 -0.2263 3.80939   6
  -5   8   2 -2.8240 2.87270   2
  -5   8   2 1.38248 2.65760   5
  -5   8   2 0.98808 2.73075   9
  -5   8   2 4.57682 2.98670   7
  -5   8   2 3.99984 2.76749   4
   4  -8  -2 3.06949 3.15179   6
   4  -8  -2 0.59041 2.67542   4
  -4   8   2 2.88273 3.29980   2
  -4   8   2 -0.7420 3.06357   4
  -4   8   2 7.24140 4.05415   9
  -4   8   2 -2.7262 2.06097   7
  -4   8   2 1.94389 2.05846   5
   3  -8  -2 1.59521 2.29066   6
   3  -8  -2 1.20229 2.25661   4
   3  -8  -2 -0.6907 1.93395   1
  -3   8   2 -3.2650 2.86634   2
  -3   8   2 -2.5326 2.46804   7
  -3   8   2 -2.3532 3.59175   9
  -3   8   2 -2.2768 1.84643   5
   2  -8  -2 -1.1576 2.71741   6
   2  -8  -2 1.81178 1.81937   1
   2  -8  -2 1.81618 2.74000   4
  -2   8   2 -0.9759 3.50297   7
  -2   8   2 -1.7490 1.63662   5
  -2   8   2 2.15850 4.65927   9
  -2   8   2 1.26498 3.27132   2
   1  -8  -2 1.79023 2.38433   4
   1  -8  -2 -1.0529 2.38372   6
   1  -8  -2 0.81035 2.08552   1
  -1   8   2 0.87652 5.01341   9
  -1   8   2 1.82100 2.10897   5
  -1   8   2 1.82984 3.57057   7
  -1   8   2 2.29945 3.32684   2
   0  -8  -2 -1.7413 2.21583   6
   0  -8  -2 -1.6959 2.09996   4
   0  -8  -2 3.38341 2.49106   1
   0   8   2 6.24473 4.19619   7
   0   8   2 -2.2607 1.77500   5
  -1  -8  -2 3.51380 2.94185   1
  -1  -8  -2 1.42005 2.72453   6
   1   8   2 -0.4150 5.70392   7
   1   8   2 9.91687 3.19238   5
  -2  -8  -2 -4.7822 3.85545   1
  -2  -8  -2 0.53622 3.17674   6
   2   8   2 -3.7046 3.09927   5
   2   8   2 -1.4171 7.84613   7
  -3  -8  -2 5.50617 5.16150   6
  -3  -8  -2 4.39984 6.35539   1
   3   8   2 10.7575 4.87076   5
   8  -9  -2 -4.0679 6.72292   2
   8  -9  -2 -3.3756 13.7722   9
   8  -9  -2 -12.029 11.5662   4
  -8   9   2 3.39791 9.84636   9
  -8   9   2 0.59849 6.01323   4
  -8   9   2 11.2312 5.48778   2
  -8   9   2 -8.8887 5.47804   7
   7  -9  -2 8.34307 9.01723   6
   7  -9  -2 0.37542 3.93037   2
   7  -9  -2 7.49202 6.30133   4
   7  -9  -2 10.4068 8.67469   9
  -7   9   2 -4.3055 4.86340   4
  -7   9   2 5.05520 7.15676   9
  -7   9   2 -10.051 4.61088   2
  -7   9   2 -0.7764 4.08332   7
   6  -9  -2 7.15560 6.10039   6
   6  -9  -2 -6.9289 6.02890   9
   6  -9  -2 -1.6595 3.55558   2
   6  -9  -2 -1.8414 4.49733   4
  -6   9   2 1.30866 3.69206   7
  -6   9   2 2.76834 4.10925   2
  -6   9   2 -1.0922 3.53948   4
  -6   9   2 -6.0315 4.41340   9
   5  -9  -2 5.17476 5.03074   9
   5  -9  -2 -1.2047 2.90313   4
   5  -9  -2 2.85541 4.45632   6
  -5   9   2 0.62527 4.88337   9
  -5   9   2 1.78268 3.02278   7
  -5   9   2 4.75904 4.42552   2
  -5   9   2 -0.9760 3.16396   5
   4  -9  -2 -2.8479 3.67468   6
   4  -9  -2 5.11930 3.74954   4
  -4   9   2 -6.2889 3.26944   2
  -4   9   2 1.89485 2.63881   5
  -4   9   2 1.35957 4.71717   9
  -4   9   2 5.47845 3.56354   7
   3  -9  -2 2.27581 2.62186   4
   3  -9  -2 -2.2332 3.15255   6
  -3   9   2 -2.1880 3.49798   2
  -3   9   2 -4.6190 4.69437   9
  -3   9   2 -0.1571 3.00849   5
  -3   9   2 10.8221 3.88067   7
   2  -9  -2 6.04114 3.20010   4
   2  -9  -2 -1.1731 3.11560   6
  -2   9   2 1.27962 6.06256   9
  -2   9   2 2.74604 4.51034   7
  -2   9   2 2.30141 2.64098   5
  -2   9   2 3.85541 4.11527   2
   1  -9  -2 0.28859 2.98123   4
   1  -9  -2 7.40751 4.30285   1
   1  -9  -2 6.95129 5.00761   9
   1  -9  -2 3.48547 3.21385   6
  -1   9   2 -0.6801 4.86593   7
  -1   9   2 -6.3495 7.61632   9
  -1   9   2 2.11112 2.29803   5
  -1   9   2 2.16670 5.86818   2
   0  -9  -2 0.04397 4.32010   1
   0  -9  -2 4.10358 2.89151   4
   0  -9  -2 4.01087 3.44620   6
   0   9   2 -1.7145 3.06518   5
   0   9   2 7.30079 5.71007   7
  -1  -9  -2 3.67060 4.89348   1
  -1  -9  -2 5.70846 4.02454   6
   1   9   2 -2.4408 3.47581   5
   1   9   2 20.7730 9.12968   7
  -2  -9  -2 3.12259 5.86365   1
  -2  -9  -2 1.28247 4.58700   6
   2   9   2 -2.2117 13.4296   7
   2   9   2 5.50064 4.62735   5
   7 -10  -2 -3.3039 7.58013   4
   7 -10  -2 -13.788 5.90752   2
   7 -10  -2 0.44866 10.5547   6
  -7  10   2 -3.2690 6.92475   2
  -7  10   2 0.04769 5.54092   7
   6 -10  -2 5.41586 5.77886   4
   6 -10  -2 -0.0930 8.30999   9
   6 -10  -2 8.39364 8.04617   6
   6 -10  -2 -2.2222 3.90907   2
  -6  10   2 -6.7775 4.43818   2
  -6  10   2 -2.1587 4.67665   7
  -6  10   2 -1.7868 6.92482   9
   5 -10  -2 -2.4966 6.41432   9
   5 -10  -2 -1.2246 3.99407   2
   5 -10  -2 -0.4681 5.49786   6
   5 -10  -2 3.31865 4.32466   4
  -5  10   2 -0.7139 4.41836   7
  -5  10   2 -0.6414 4.48949   2
  -5  10   2 -2.5356 6.91028   9
   4 -10  -2 3.08854 4.90138   6
   4 -10  -2 -5.5671 3.65283   4
   4 -10  -2 -3.1118 5.64473   9
  -4  10   2 6.31257 6.96204   9
  -4  10   2 11.0849 4.96513   2
  -4  10   2 8.21118 3.69350   5
  -4  10   2 2.09127 4.74112   7
   3 -10  -2 -1.3524 4.26659   6
   3 -10  -2 -8.0910 5.30180   9
   3 -10  -2 6.39481 2.97005   4
  -3  10   2 -3.2009 3.33574   5
  -3  10   2 3.77457 4.73005   2
  -3  10   2 5.08290 5.58378   7
  -3  10   2 6.01484 7.35703   9
   2 -10  -2 -8.6173 5.50335   9
   2 -10  -2 8.25037 3.99155   4
   2 -10  -2 -2.3530 3.95913   6
  -2  10   2 6.17075 3.66275   5
  -2  10   2 0.26857 5.63788   7
  -2  10   2 -1.8466 8.74369   9
  -2  10   2 6.58934 5.44594   2
   1 -10  -2 9.43569 4.61585   4
   1 -10  -2 10.2813 4.96793   6
  -1  10   2 7.26326 4.07674   5
  -1  10   2 11.5899 8.03666   7
   0 -10  -2 -4.4582 4.63912   6
   0  10   2 -2.6203 4.08822   5
   0  10   2 -7.4989 10.7399   7
   1  10   2 9.31325 14.0884   7
   6 -11  -2 3.53607 10.9160   6
  -6  11   2 1.71213 7.77627   7
   5 -11  -2 9.99872 14.3432   9
   5 -11  -2 1.75957 9.15633   6
   5 -11  -2 0.87851 5.95185   4
   5 -11  -2 4.86691 5.66699   2
  -5  11   2 5.81484 6.55473   2
  -5  11   2 2.58929 6.85720   7
   4 -11  -2 -0.9936 8.04770   9
   4 -11  -2 1.37102 4.91787   4
   4 -11  -2 -0.7580 7.74853   6
   4 -11  -2 2.94844 6.58729   2
  -4  11   2 -9.7221 7.90830   2
  -4  11   2 -4.9743 11.3891   9
  -4  11   2 14.4283 7.83483   7
   3 -11  -2 2.14267 4.27368   4
   3 -11  -2 -2.5255 6.11111   6
   3 -11  -2 2.30987 7.44361   9
   3 -11  -2 3.68817 4.86358   2
  -3  11   2 -5.4054 4.78392   5
  -3  11   2 8.59234 8.31745   7
  -3  11   2 1.77577 7.71170   2
  -3  11   2 2.17788 12.0884   9
   2 -11  -2 2.97208 4.55639   4
   2 -11  -2 10.5259 6.36294   6
  -2  11   2 3.50477 9.64078   7
  -2  11   2 4.70252 4.80269   5
  -2  11   2 2.98359 11.4306   2
  -1  11   2 10.0989 13.6415   7
  -1  11   2 -1.7381 4.83438   5
  -1  11  -3 4.38362 5.30771   5
  -1  11  -3 4.18698 12.3743   7
  -2  11  -3 -4.0588 15.7387   9
  -2  11  -3 -0.6328 9.06958   2
  -2  11  -3 -2.5292 6.47508   7
   2 -11   3 -1.2737 4.65596   4
   2 -11   3 -5.3492 4.92447   6
  -3  11  -3 -0.9469 6.84169   7
  -3  11  -3 2.25975 7.77836   2
  -3  11  -3 -0.5256 11.5928   9
   3 -11   3 -3.1355 5.24876   6
   3 -11   3 1.81561 4.54564   4
  -4  11  -3 -4.3459 6.36326   2
  -4  11  -3 6.59864 6.77469   7
  -4  11  -3 4.15946 10.6016   9
   4 -11   3 5.38789 4.76998   4
   4 -11   3 2.33249 6.61894   6
  -5  11  -3 -0.9386 5.94597   2
  -5  11  -3 11.5243 6.48156   7
   5 -11   3 9.60847 7.73440   6
   5 -11   3 -10.072 5.16177   4
  -6  11  -3 2.27552 6.41171   7
   6 -11   3 6.31621 11.3209   6
   1  10  -3 2.43093 4.40951   5
   1  10  -3 5.38578 13.2424   7
  -1 -10   3 -2.0457 7.16942   6
  -1 -10   3 -2.3248 5.94111   1
   0  10  -3 12.2849 4.11437   5
   0  10  -3 3.97616 9.03041   7
   0 -10   3 2.38528 4.76230   1
   0 -10   3 0.46676 4.19858   6
  -1  10  -3 4.46522 6.22546   7
  -1  10  -3 4.07787 3.59495   5
   1 -10   3 0.22916 3.21258   6
   1 -10   3 4.88689 4.12794   1
   1 -10   3 -5.0180 3.47077   4
  -2  10  -3 -3.5910 5.18618   7
  -2  10  -3 -5.6164 8.94178   9
  -2  10  -3 -4.7770 3.13388   5
  -2  10  -3 -5.4110 4.95677   2
   2 -10   3 -1.4735 3.68945   4
   2 -10   3 -0.9637 3.48159   1
   2 -10   3 -1.3077 3.47403   6
  -3  10  -3 8.40471 5.02038   7
  -3  10  -3 -2.9888 4.28106   2
  -3  10  -3 -0.4952 6.30284   9
   3 -10   3 9.66195 3.95760   4
   3 -10   3 -0.2968 3.69219   6
  -4  10  -3 -4.9543 4.21588   7
  -4  10  -3 8.72222 6.56615   9
  -4  10  -3 0.69102 4.25766   2
   4 -10   3 -0.4846 3.17634   6
   4 -10   3 -5.4912 3.87084   4
  -5  10  -3 -2.4269 4.79686   4
  -5  10  -3 10.1297 6.85172   9
  -5  10  -3 0.28101 4.18101   7
  -5  10  -3 -0.0716 4.16895   2
   5 -10   3 5.13991 5.10038   6
   5 -10   3 -1.9618 4.03730   4
  -6  10  -3 3.46667 4.76561   7
  -6  10  -3 0.59120 5.01971   2
  -6  10  -3 9.27950 6.53853   9
  -6  10  -3 -2.4749 5.44229   4
   6 -10   3 4.35648 6.57833   6
   6 -10   3 3.82245 5.94404   4
  -7  10  -3 -0.8804 5.46763   2
  -7  10  -3 -0.3600 6.13861   4
  -7  10  -3 2.06691 6.97237   7
   7 -10   3 6.98493 11.3891   6
   7 -10   3 -4.6266 7.23834   4
   2   9  -3 -2.9266 4.43610   5
   2   9  -3 8.87348 11.3486   7
  -2  -9   3 8.38023 5.66512   1
  -2  -9   3 -2.3515 4.00279   6
   1   9  -3 1.52115 2.96422   5
   1   9  -3 2.74428 6.93334   7
  -1  -9   3 0.68698 3.09509   6
  -1  -9   3 3.01153 3.55058   1
   0   9  -3 -2.9981 2.48722   5
   0   9  -3 -1.8003 5.13956   7
   0  -9   3 2.90848 3.50151   1
   0  -9   3 1.01777 2.63234   6
  -1   9  -3 0.35593 4.18354   2
  -1   9  -3 -8.5017 7.46474   9
  -1   9  -3 1.02387 2.25880   5
  -1   9  -3 2.37507 4.51324   7
   1  -9   3 -1.3474 2.39863   1
   1  -9   3 4.03833 2.80866   4
   1  -9   3 -2.3215 1.96487   6
  -2   9  -3 -0.7111 5.26409   9
  -2   9  -3 3.82608 4.08495   7
  -2   9  -3 5.13611 3.95890   2
  -2   9  -3 -0.9931 2.15696   5
   2  -9   3 -2.2090 2.29443   4
   2  -9   3 2.89096 2.50088   1
   2  -9   3 0.14267 2.69083   6
  -3   9  -3 4.55604 3.83819   2
  -3   9  -3 -0.4223 3.20678   7
  -3   9  -3 -2.9242 3.66055   4
  -3   9  -3 -5.0582 4.37387   9
  -3   9  -3 -2.0846 2.59243   5
   3  -9   3 -2.9350 2.98364   4
   3  -9   3 2.52023 2.64745   6
   3  -9   3 -1.0851 1.83601   1
  -4   9  -3 -2.9873 4.36093   9
  -4   9  -3 -1.2947 3.83249   4
  -4   9  -3 -1.6608 3.13202   7
  -4   9  -3 -1.2875 3.54421   2
   4  -9   3 2.81203 2.34814   1
   4  -9   3 -1.1005 3.42270   4
   4  -9   3 1.86924 3.62074   6
  -5   9  -3 4.81153 3.72784   2
  -5   9  -3 5.66698 3.62534   7
  -5   9  -3 0.25587 4.22617   9
  -5   9  -3 -4.5488 3.49415   4
   5  -9   3 1.46191 4.24476   6
   5  -9   3 -3.3780 3.81427   4
   5  -9   3 -0.4212 3.31692   1
  -6   9  -3 6.46319 4.66074   9
  -6   9  -3 1.34275 3.42625   2
  -6   9  -3 2.20085 3.56701   7
  -6   9  -3 -4.6206 3.87230   4
   6  -9   3 2.04300 5.04168   6
   6  -9   3 4.38419 4.91444   4
  -7   9  -3 -5.6428 4.70315   4
  -7   9  -3 1.03091 6.56010   9
  -7   9  -3 -4.6619 5.93354   2
  -7   9  -3 0.78208 4.15425   7
   7  -9   3 5.03569 8.25577   6
   7  -9   3 -9.0329 5.38744   4
  -8   9  -3 -2.6016 5.18455   2
  -8   9  -3 -6.3381 5.13070   4
  -8   9  -3 1.52561 10.2370   9
   8  -9   3 -2.4582 10.8124   6
   8  -9   3 5.72162 12.4707   9
   8  -9   3 -3.1168 6.45223   2
   8  -9   3 -6.9805 10.1179   4
   3   8  -3 -4.2186 4.06029   5
   3   8  -3 -6.6830 10.9936   7
  -3  -8   3 -4.4154 4.49863   1
  -3  -8   3 3.35570 3.80246   6
   2   8  -3 -1.9720 6.56343   7
   2   8  -3 2.73258 2.88830   5
  -2  -8   3 -3.2699 2.40900   6
  -2  -8   3 5.98129 3.33528   1
   1   8  -3 5.02717 2.37929   5
   1   8  -3 -2.4090 4.52808   7
  -1  -8   3 3.59528 2.52143   1
  -1  -8   3 -1.2344 2.19619   6
   0   8  -3 4.87140 4.04733   7
   0   8  -3 0.97685 1.96118   5
   0   8  -3 9.35246 5.06789   2
   0   8  -3 -1.3827 7.50388   9
   0  -8   3 2.04142 2.08253   1
   0  -8   3 -2.7846 2.51118   4
   0  -8   3 -1.0946 1.94312   6
  -1   8  -3 -1.1240 3.03663   2
  -1   8  -3 2.08273 3.43026   7
  -1   8  -3 1.43852 4.59895   9
  -1   8  -3 2.62391 1.89730   5
   1  -8   3 3.56998 1.90152   1
   1  -8   3 1.05600 2.44187   4
   1  -8   3 1.87706 2.29552   6
  -2   8  -3 -1.1707 2.45111   7
  -2   8  -3 -1.7155 1.59810   5
  -2   8  -3 0.54266 3.88021   9
  -2   8  -3 -2.6456 2.83752   2
   2  -8   3 2.15501 2.39860   6
   2  -8   3 2.25443 2.68094   4
   2  -8   3 2.38446 1.49983   1
  -3   8  -3 1.17010 3.29183   7
  -3   8  -3 11.8936 4.10832   4
  -3   8  -3 3.08761 2.94881   2
  -3   8  -3 0.58158 3.96865   9
  -3   8  -3 6.99979 2.75372   5
   3  -8   3 14.3650 2.82425   1
   3  -8   3 11.7860 3.60183   6
   3  -8   3 10.4065 3.92934   4
  -4   8  -3 7.08380 3.73469   9
  -4   8  -3 2.33701 3.39277   4
  -4   8  -3 2.57443 2.82364   7
  -4   8  -3 3.69972 3.03057   2
  -4   8  -3 3.23241 2.30054   5
   4  -8   3 2.64258 1.50000   1
   4  -8   3 1.79725 3.16877   6
   4  -8   3 0.14775 2.95289   4
  -5   8  -3 -1.8302 3.05747   2
  -5   8  -3 1.89992 2.56796   7
  -5   8  -3 5.32063 3.60573   9
  -5   8  -3 -3.9968 2.56498   4
   5  -8   3 -0.1404 1.76536   1
   5  -8   3 5.22784 3.60506   4
   5  -8   3 3.52033 3.96527   6
  -6   8  -3 -4.1319 3.41474   2
  -6   8  -3 -3.4786 3.13639   4
  -6   8  -3 6.35840 3.04223   7
  -6   8  -3 4.74104 3.91379   9
   6  -8   3 -1.9449 2.23537   1
   6  -8   3 0.60473 3.63449   4
   6  -8   3 -0.8860 4.32553   6
  -7   8  -3 1.47401 3.80663   7
  -7   8  -3 -0.7843 4.75177   9
  -7   8  -3 -6.0914 3.88628   4
  -7   8  -3 -0.9923 3.86966   2
   7  -8   3 0.89474 4.17921   4
   7  -8   3 1.36989 5.88162   6
  -8   8  -3 -2.5262 4.66754   6
  -8   8  -3 -2.2084 4.82907   2
  -8   8  -3 -5.5325 6.17359   9
  -8   8  -3 -8.7095 4.63150   4
   8  -8   3 -4.8398 9.90860   9
   8  -8   3 -6.7107 9.23062   6
   8  -8   3 1.07540 5.32945   2
   8  -8   3 1.49098 10.2693   4
   4   7  -3 -3.2629 4.41408   5
  -4  -7   3 3.68911 4.05082   1
  -4  -7   3 -0.5352 4.03071   6
   3   7  -3 1.51647 3.28163   5
   3   7  -3 -2.3849 8.48829   7
  -3  -7   3 -3.4170 2.55522   6
  -3  -7   3 -2.5343 2.95985   1
   2   7  -3 -0.7466 2.33399   5
   2   7  -3 -1.4193 4.49093   7
  -2  -7   3 -4.8328 2.01351   1
  -2  -7   3 -2.0103 2.16276   6
   1   7  -3 3.54984 2.07533   5
   1   7  -3 1.10612 3.63291   7
  -1  -7   3 0.23673 1.74335   6
  -1  -7   3 -0.5851 1.99654   1
   0   7  -3 -2.6809 3.72151   9
   0   7  -3 -2.0558 1.40549   5
   0   7  -3 -5.4042 2.53701   2
   0   7  -3 1.24928 3.03804   7
   0  -7   3 4.47069 1.97823   4
   0  -7   3 0.19157 1.66510   1
   0  -7   3 -0.6232 1.91701   6
  -1   7  -3 -0.9670 2.88480   2
  -1   7  -3 1.42303 3.39568   9
  -1   7  -3 -3.7431 2.66785   7
  -1   7  -3 0.64888 1.32470   5
   1  -7   3 2.62721 1.53172   1
   1  -7   3 -1.1334 1.73057   6
   1  -7   3 -0.5750 1.88497   4
  -2   7  -3 3.14839 3.03008   9
  -2   7  -3 2.87542 2.27934   7
  -2   7  -3 -0.7640 2.22437   4
  -2   7  -3 0.70421 2.53582   2
  -2   7  -3 -0.1939 1.37651   5
   2  -7   3 -1.1188 2.06382   6
   2  -7   3 2.28680 1.25623   1
   2  -7   3 0.24073 1.65839   4
  -3   7  -3 3.04557 1.90295   5
  -3   7  -3 5.09113 2.78416   7
  -3   7  -3 11.3660 3.69860   9
  -3   7  -3 5.07018 2.97889   4
  -3   7  -3 6.62197 2.86371   2
   3  -7   3 4.10106 2.82314   4
   3  -7   3 3.01654 1.44461   1
   3  -7   3 7.14885 2.44291   6
  -4   7  -3 0.89939 3.01320   9
  -4   7  -3 -1.4433 2.51980   4
  -4   7  -3 -1.1147 1.73639   5
  -4   7  -3 -2.8556 2.16156   2
  -4   7  -3 0.24152 1.98550   7
   4  -7   3 4.65794 2.59588   4
   4  -7   3 -0.5097 1.17122   1
   4  -7   3 1.65262 2.80013   6
  -5   7  -3 3.21000 2.29610   7
  -5   7  -3 0.20899 2.05087   2
  -5   7  -3 0.96845 2.91151   4
  -5   7  -3 3.04282 2.91423   5
  -5   7  -3 0.55848 2.90105   9
   5  -7   3 1.87595 3.09365   4
   5  -7   3 3.89416 3.25880   6
   5  -7   3 1.25095 1.63561   1
  -6   7  -3 1.58258 3.06443   2
  -6   7  -3 1.96832 3.23606   4
  -6   7  -3 1.10371 3.25617   9
  -6   7  -3 2.40184 2.31960   6
  -6   7  -3 -0.7657 3.10558   7
   6  -7   3 -3.6777 1.57436   1
   6  -7   3 -1.3255 4.05967   4
   6  -7   3 -5.7412 3.75277   6
  -7   7  -3 4.72049 4.08855   9
  -7   7  -3 5.45124 3.20551   6
  -7   7  -3 -1.0642 3.39983   2
  -7   7  -3 -1.4657 3.27050   4
  -7   7  -3 4.52972 3.33775   7
   7  -7   3 5.53670 4.91953   4
   7  -7   3 -0.7738 2.67335   1
   7  -7   3 0.24691 5.32413   6
  -8   7  -3 1.25607 4.10248   6
  -8   7  -3 -4.3176 6.54252   9
  -8   7  -3 0.87950 4.26646   4
  -8   7  -3 -8.0643 3.50256   2
   8  -7   3 6.23094 10.8936   9
   8  -7   3 -14.308 9.06001   6
   8  -7   3 -1.3523 5.13760   2
   8  -7   3 0.09893 4.33690   1
   8  -7   3 1.67838 6.26920   4
   5   6  -3 -2.2176 4.02940   3
   5   6  -3 -3.8141 5.17218   5
  -5  -6   3 12.8718 4.87065   1
  -5  -6   3 8.00563 5.09369   6
  -5  -6   3 9.13168 17.1710   8
   4   6  -3 3.20664 3.24390   3
   4   6  -3 8.89202 8.10057   7
   4   6  -3 0.24032 3.38987   5
  -4  -6   3 2.74192 11.0523   8
  -4  -6   3 3.05624 3.33806   6
  -4  -6   3 1.56906 3.12586   1
   3   6  -3 3.67136 2.08555   3
   3   6  -3 1.90840 4.76130   7
   3   6  -3 -0.3334 2.80120   5
  -3  -6   3 -3.7695 8.71609   8
  -3  -6   3 -2.8516 2.28331   1
  -3  -6   3 0.78991 2.15461   6
   2   6  -3 2.55830 3.50555   7
   2   6  -3 -2.5923 1.74416   3
   2   6  -3 0.31225 1.93422   5
  -2  -6   3 -1.3806 1.79259   6
  -2  -6   3 1.82469 6.12557   8
  -2  -6   3  0.0000 1.91260   1
   1   6  -3 6.89370 4.27402   9
   1   6  -3 1.55572 1.71873   5
   1   6  -3 -1.2464 2.77713   7
   1   6  -3 -0.6534 2.42346   2
   1   6  -3 -1.3619 1.15598   3
  -1  -6   3 -0.1071 1.47004   4
  -1  -6   3 -3.4031 4.62827   8
  -1  -6   3 1.22578 1.50153   6
  -1  -6   3 0.68047 1.55813   1
   0   6  -3 0.08675 2.86910   9
   0   6  -3 0.04765 2.26840   2
   0   6  -3 0.18266 1.08785   5
   0   6  -3 -0.2083 1.16489   3
   0   6  -3 1.39197 2.42994   7
   0  -6   3 -0.2185 1.41041   4
   0  -6   3 0.26520 1.33446   1
   0  -6   3 0.79533 3.95829   8
   0  -6   3 -2.0887 1.32687   6
  -1   6  -3 21.0666 3.97347   9
  -1   6  -3 5.32442 2.27629   5
  -1   6  -3 9.09898 3.13406   4
  -1   6  -3 9.54937 3.30259   2
  -1   6  -3 7.30322 2.79383   7
   1  -6   3 14.8406 3.08495   4
   1  -6   3 9.74711 2.79107   6
   1  -6   3 17.0158 2.86979   1
  -2   6  -3 1.48792 1.70145   2
  -2   6  -3 0.98105 1.11360   5
  -2   6  -3 7.24438 2.61775   9
  -2   6  -3 4.41537 2.00169   4
  -2   6  -3 3.34442 1.95317   7
   2  -6   3 1.43435 1.94863   4
   2  -6   3 3.11893 1.92591   6
   2  -6   3 3.28802 1.23961   1
  -3   6  -3 6.80397 3.06280   7
  -3   6  -3 11.5900 2.84574   5
  -3   6  -3 11.3689 3.47861   2
  -3   6  -3 17.1936 3.73422   9
  -3   6  -3 6.75316 3.32075   4
   3  -6   3 13.0441 2.74871   1
   3  -6   3 11.3690 3.44146   6
   3  -6   3 19.1399 3.98809   4
  -4   6  -3 4.14914 1.80125   5
  -4   6  -3 3.10088 2.23964   2
  -4   6  -3 1.71092 1.81234   7
  -4   6  -3 2.94026 2.35497   9
  -4   6  -3 2.92103 1.93563   4
   4  -6   3 2.55450 2.64652   8
   4  -6   3 0.87749 2.58010   4
   4  -6   3 3.12434 1.41240   1
   4  -6   3 -2.4800 2.10748   6
  -5   6  -3 5.62532 2.79889   4
  -5   6  -3 1.44611 1.96946   7
  -5   6  -3 5.20553 2.85360   2
  -5   6  -3 2.45764 2.32191   5
  -5   6  -3 -1.1455 2.47692   9
  -5   6  -3 -0.5335 1.97613   6
   5  -6   3 0.93644 3.00705   6
   5  -6   3 2.23746 4.21359   8
   5  -6   3 5.93018 1.74356   1
   5  -6   3 8.07338 3.35766   4
  -6   6  -3 -0.7561 1.55722   1
  -6   6  -3 -2.7659 2.43980   2
  -6   6  -3 -1.1415 2.54467   4
  -6   6  -3 1.04367 2.69900   9
  -6   6  -3 3.43246 2.47075   7
  -6   6  -3 0.16142 2.15784   6
   6  -6   3 -1.2085 1.67635   1
   6  -6   3 1.37580 3.38925   4
   6  -6   3 3.36873 4.96696   8
   6  -6   3 -5.7421 3.49978   6
  -7   6  -3 -1.1794 2.70426   2
  -7   6  -3 0.16806 3.31307   8
  -7   6  -3 -1.1028 3.49128   4
  -7   6  -3 -0.4367 2.03203   1
  -7   6  -3 -1.7779 4.13688   9
  -7   6  -3 5.09165 2.73175   6
   7  -6   3 8.06785 5.99335   9
   7  -6   3 2.41596 4.35748   4
   7  -6   3 1.21971 2.20494   1
   7  -6   3 3.21804 6.11366   8
   7  -6   3 -0.7345 7.59063   7
   7  -6   3 -1.8971 5.09152   6
  -8   6  -3 3.98386 2.73565   1
  -8   6  -3 0.78798 4.76460   4
  -8   6  -3 -2.9687 3.97352   6
   8  -6   3 -7.5170 7.79927   4
   8  -6   3 -8.0610 3.20271   1
   8  -6   3 1.32610 7.27368   6
  -9   6  -3 3.28721 2.98672   1
   9  -6   3 -3.2528 5.63600   1
   6   5  -3 -3.8830 4.22807   3
  -6  -5   3 0.96225 16.3625   8
   5   5  -3 -1.8092 4.08147   5
   5   5  -3 -2.0504 3.23397   3
  -5  -5   3 -4.0234 3.29674   1
  -5  -5   3 -0.3144 10.8928   8
  -5  -5   3 -4.4192 3.39509   6
   4   5  -3 -2.4850 2.28093   3
   4   5  -3 0.21841 5.32260   7
   4   5  -3 -2.9815 2.04796   5
  -4  -5   3 4.66095 2.85809   1
  -4  -5   3 -7.5354 6.71259   8
  -4  -5   3 1.32628 2.65751   6
   3   5  -3 5.27981 2.85507   5
   3   5  -3 4.65331 2.35478   3
   3   5  -3 7.55793 3.96246   7
  -3  -5   3 8.62434 2.51731   6
  -3  -5   3 5.29965 2.81164   1
  -3  -5   3 6.26425 5.06695   8
   2   5  -3 0.01423 1.30963   3
   2   5  -3 -2.0309 1.09701   5
   2   5  -3 1.95220 2.61880   7
  -2  -5   3 -2.5508 3.22903   8
  -2  -5   3 -0.6490 1.18670   1
  -2  -5   3 0.04758 1.37959   6
   1   5  -3 15.3921 3.19823   7
   1   5  -3 8.94865 3.46420   9
   1   5  -3 9.15261 2.67571   5
   1   5  -3 8.84725 2.31231   3
   1   5  -3 8.97309 2.90140   2
  -1  -5   3 9.77899 2.51002   4
  -1  -5   3 7.21846 3.56419   8
  -1  -5   3 8.74506 2.34281   6
  -1  -5   3 8.06177 2.52855   1
   0   5  -3 -0.9459 2.31623   9
   0   5  -3 -1.4952 0.96260   5
   0   5  -3 0.29043 0.68572   3
   0   5  -3 0.62550 1.77602   7
   0   5  -3 -1.1868 1.36837   2
   0  -5   3 -0.7904 2.18755   8
   0  -5   3 -0.0466 1.18706   6
   0  -5   3 -2.1952 1.18581   4
   0  -5   3 0.63675 1.02387   1
  -1   5  -3 -0.2070 0.92516   5
  -1   5  -3 -0.4970 0.39907   3
  -1   5  -3 0.71190 1.87594   9
  -1   5  -3 2.40396 1.64336   2
  -1   5  -3 0.86941 1.20456   7
  -1   5  -3 -1.4399 1.34280   4
   1  -5   3 -0.7740 1.44107   4
   1  -5   3 0.84666 0.83074   1
   1  -5   3 0.34305 1.23568   6
   1  -5   3 -0.0151 1.61433   8
  -2   5  -3 0.82319 1.43534   7
  -2   5  -3 0.88067 1.99677   9
  -2   5  -3 -1.0904 0.72253   5
  -2   5  -3 0.14702 1.56324   2
  -2   5  -3 0.13570 1.52186   4
   2  -5   3 -1.4123 0.53831   1
   2  -5   3 2.82598 2.02307   4
   2  -5   3 1.21638 1.28644   6
   2  -5   3 0.01750 1.00949   8
  -3   5  -3 23.3741 5.71965   9
  -3   5  -3 22.5001 5.24819   3
  -3   5  -3 32.5479 6.19354   2
  -3   5  -3 25.1755 5.43703   5
  -3   5  -3 22.0502 5.52247   7
  -3   5  -3 20.9047 5.73131   4
   3  -5   3 24.9056 5.83901   4
   3  -5   3 29.8938 5.39673   3
   3  -5   3 30.6930 5.34604   8
   3  -5   3 27.3345 5.82399   6
   3  -5   3 30.7035 5.47772   1
  -4   5  -3 11.7433 3.47571   7
  -4   5  -3 23.8343 4.35006   2
  -4   5  -3 8.20338 3.53972   4
  -4   5  -3 7.69416 3.40661   6
  -4   5  -3 13.7580 3.52312   3
  -4   5  -3 19.9308 3.73772   5
  -4   5  -3 11.1003 3.76533   9
   4  -5   3 18.6088 3.76731   3
   4  -5   3 20.9993 3.83819   8
   4  -5   3 20.5199 3.55732   1
   4  -5   3 18.3326 4.00633   6
  -5   5  -3 6.75607 2.81475   7
  -5   5  -3 11.2081 3.10556   5
  -5   5  -3 17.6485 3.13774   1
  -5   5  -3 11.9990 3.32037   3
  -5   5  -3 6.37455 2.85774   8
  -5   5  -3 14.8370 3.28267   6
  -5   5  -3 18.9919 3.66803   2
  -5   5  -3 5.27590 3.20503   9
  -5   5  -3 5.36512 3.03597   4
   5  -5   3 12.0705 2.86216   1
   5  -5   3 9.14609 3.62322   3
   5  -5   3 9.35656 3.47146   8
   5  -5   3 4.91801 3.42285   6
  -6   5  -3 -0.5012 2.49892   4
  -6   5  -3 0.60469 2.69923   9
  -6   5  -3 -0.3620 2.08734   2
  -6   5  -3 -0.1421 2.61091   7
  -6   5  -3 -3.2588 2.28354   8
  -6   5  -3 0.58371 2.46266   5
  -6   5  -3 0.46806 1.49931   1
  -6   5  -3 12.7503 3.35740   3
  -6   5  -3 -4.8929 1.83559   6
   6  -5   3 0.60162 3.27977   3
   6  -5   3 -2.3248 4.20748   8
   6  -5   3 -0.0338 3.52394   6
   6  -5   3 -0.0827 2.10821   1
   6  -5   3 2.69547 3.75882   5
  -7   5  -3 -1.0219 3.07003   3
  -7   5  -3 -1.6916 2.97159   8
  -7   5  -3 3.76428 2.68726   6
  -7   5  -3 1.01411 1.99401   1
  -7   5  -3 2.79639 3.81431   9
  -7   5  -3 -3.6629 2.24092   2
  -7   5  -3 -5.5367 2.93253   4
   7  -5   3 -0.5382 2.32220   1
   7  -5   3 -3.4578 3.20135   2
   7  -5   3 -3.5892 4.55403   8
   7  -5   3 7.77030 4.66451   4
   7  -5   3 -1.2343 5.12295   3
   7  -5   3 -1.4862 6.90660   9
   7  -5   3 -3.7176 4.43800   6
  -8   5  -3 -2.1901 4.07978   8
  -8   5  -3 12.2569 4.39029   6
  -8   5  -3 -0.8135 2.46457   1
   8  -5   3 1.65309 6.41296   3
   8  -5   3 -4.0933 7.03377   8
   8  -5   3 -0.9127 2.83615   1
   8  -5   3 -12.653 7.07047   6
  -9   5  -3 -5.8647 6.13792   8
  -9   5  -3 -0.4673 3.28131   1
   9  -5   3 4.05167 10.5028   8
   9  -5   3 8.25528 5.04848   1
   6   4  -3 10.1057 3.92979   3
   6   4  -3 5.64650 5.10608   5
  -6  -4   3 -2.7128 10.9779   8
  -6  -4   3 -2.9797 3.73227   1
   5   4  -3 -5.1098 6.21098   7
   5   4  -3 4.76467 3.68780   5
   5   4  -3 6.81624 3.22368   3
  -5  -4   3 4.75986 3.17093   6
  -5  -4   3 -2.7954 6.48494   8
  -5  -4   3 0.54497 2.83839   1
   4   4  -3 6.42441 2.67613   3
   4   4  -3 2.55511 3.89489   7
   4   4  -3 10.3037 3.13102   5
  -4  -4   3 0.90279 2.33125   6
  -4  -4   3 -6.2449 5.06621   8
  -4  -4   3 3.65878 2.15695   1
   3   4  -3 2.98250 2.20618   3
   3   4  -3 4.40660 2.89063   7
   3   4  -3 8.77318 2.69149   5
  -3  -4   3 3.73448 4.10308   8
  -3  -4   3 4.17509 2.24785   1
  -3  -4   3 4.28700 1.90296   6
   2   4  -3 -0.9085 2.83312   9
   2   4  -3 1.38903 1.31028   3
   2   4  -3 3.28801 1.97534   7
   2   4  -3 4.45362 1.97731   2
   2   4  -3 1.93863 1.47681   5
  -2  -4   3 3.99087 1.51528   1
  -2  -4   3 -0.8160 1.03385   6
  -2  -4   3 -0.4426 0.89665   4
  -2  -4   3 5.43010 2.89694   8
   1   4  -3 0.93429 1.18970   5
   1   4  -3 -0.9612 1.25476   2
   1   4  -3 -0.3293 1.89230   9
   1   4  -3 1.36102 0.70287   3
   1   4  -3 0.44227 1.61697   7
  -1  -4   3 2.04069 0.94650   1
  -1  -4   3 -0.7759 0.86343   4
  -1  -4   3 -0.1931 0.96441   6
  -1  -4   3 2.08634 2.19248   8
   0   4  -3 0.94461 1.44552   2
   0   4  -3 -1.3591 1.47144   9
   0   4  -3 0.56503 0.54294   3
   0   4  -3 -0.0779 1.11138   4
   0   4  -3 1.26232 1.00097   5
   0   4  -3 -1.3909 1.33110   7
   0  -4   3 -1.2735 0.90356   4
   0  -4   3 -0.6775 1.32386   8
   0  -4   3 -0.3455 0.88595   6
   0  -4   3 0.57310 0.69892   1
  -1   4  -3 34.2372 9.21029   2
  -1   4  -3 49.1251 8.89671   5
  -1   4  -3 55.2735 9.38468   9
  -1   4  -3 42.8412 9.18525   7
  -1   4  -3 47.3986 8.73739   3
  -1   4  -3 39.5958 9.29027   4
   1  -4   3 43.4347 9.17941   6
   1  -4   3 57.2917 9.50051   4
   1  -4   3 45.3825 8.91065   1
   1  -4   3 42.2072 8.90413   8
  -2   4  -3 117.464 23.2538   3
  -2   4  -3 122.119 23.3708   5
  -2   4  -3 123.134 23.6727   4
  -2   4  -3 127.154 23.4960   7
  -2   4  -3 130.252 23.7000   2
  -2   4  -3 109.560 23.5450   9
   2  -4   3 113.600 23.2493   3
   2  -4   3 126.631 23.2817   8
   2  -4   3 131.597 23.5437   6
   2  -4   3 120.795 23.6411   4
   2  -4   3 141.424 23.4096   1
  -3   4  -3 1.30243 1.09582   6
  -3   4  -3 1.10766 0.89502   5
  -3   4  -3 -0.6338 1.37037   9
  -3   4  -3 -0.6392 1.22545   4
  -3   4  -3 -0.3949 0.95621   7
  -3   4  -3 0.92463 0.95254   3
  -3   4  -3 -1.4405 1.16256   2
   3  -4   3 -0.6871 1.07217   3
   3  -4   3 0.49249 1.14018   8
   3  -4   3 0.44277 1.50081   6
   3  -4   3 -0.2168 0.72045   1
  -4   4  -3 47.5921 11.0295   2
  -4   4  -3 51.5173 11.1675   4
  -4   4  -3 51.1691 10.9586   9
  -4   4  -3 52.3394 10.9397   6
  -4   4  -3 61.8564 10.8795   8
  -4   4  -3 71.3484 10.7425   1
  -4   4  -3 42.0348 10.7542   5
  -4   4  -3 60.3130 10.9146   7
  -4   4  -3 54.2507 10.9047   3
   4  -4   3 60.8680 10.9294   1
   4  -4   3 48.7848 10.8001   8
   4  -4   3 45.4428 10.7706   3
   4  -4   3 58.6588 11.1862   6
  -5   4  -3 3.85839 1.96545   4
  -5   4  -3 7.75069 2.07190   7
  -5   4  -3 0.04826 2.18891   9
  -5   4  -3 4.85237 2.16780   8
  -5   4  -3 2.16894 2.00077   5
  -5   4  -3 1.45770 2.26180   3
  -5   4  -3 2.01222 1.70990   6
  -5   4  -3 1.12196 1.35739   1
  -5   4  -3 4.78698 1.86520   2
   5  -4   3 6.00233 2.81216   6
   5  -4   3 3.69107 2.71449   8
   5  -4   3 3.31020 2.10085   3
   5  -4   3 1.20575 1.58252   1
   5  -4   3 4.00493 2.18133   5
  -6   4  -3 2.27769 2.49148   9
  -6   4  -3 -0.0872 2.12571   5
  -6   4  -3 -2.1226 2.59888   8
  -6   4  -3 1.89391 2.41401   7
  -6   4  -3 2.27098 2.15976   4
  -6   4  -3 -0.1865 2.57232   3
  -6   4  -3 2.69940 2.28371   6
  -6   4  -3 0.30673 1.66074   1
  -6   4  -3 -2.4775 2.12424   2
   6  -4   3 -0.0311 2.86612   5
   6  -4   3 -0.3226 1.73074   1
   6  -4   3 -2.9022 3.08339   8
   6  -4   3 0.41547 3.16922   7
   6  -4   3 3.97919 2.91756   3
  -7   4  -3 -3.1229 2.80419   4
  -7   4  -3 -1.0795 1.87890   1
  -7   4  -3 1.38893 3.24157   8
  -7   4  -3 2.08758 3.13551   3
  -7   4  -3 -0.8818 2.43959   6
   7  -4   3 -3.5015 2.06225   1
   7  -4   3 1.32608 4.31134   8
   7  -4   3 -1.2040 3.43393   3
   7  -4   3 7.52965 5.27055   5
  -8   4  -3 -4.6199 4.01758   6
  -8   4  -3 2.54791 4.30380   8
  -8   4  -3 -0.1043 2.35547   1
   8  -4   3 -6.2651 4.65971   3
   8  -4   3 -2.4126 2.69977   1
   8  -4   3 -5.1945 5.75478   8
  -9   4  -3 -7.0571 6.31545   8
  -9   4  -3 4.10517 3.36267   1
   9  -4   3 -8.3822 10.7990   8
   9  -4   3 -0.6740 4.73772   1
   9  -4   3 -3.2977 8.13879   3
   7   3  -3 -2.7384 6.89551   5
   7   3  -3 -1.7030 4.09768   3
  -7  -3   3 -2.5578 4.10350   1
  -7  -3   3 -7.6709 13.4098   8
   6   3  -3 2.09162 3.91386   3
   6   3  -3 -2.3875 3.80831   5
  -6  -3   3 2.53552 3.30420   1
  -6  -3   3 8.64735 4.96213   6
  -6  -3   3 -1.0085 7.12037   8
   5   3  -3 6.92096 3.20516   5
   5   3  -3 -2.5537 2.51806   3
   5   3  -3 -0.6017 4.40496   7
  -5  -3   3 -3.7366 2.21605   6
  -5  -3   3 1.52298 4.99869   8
  -5  -3   3 3.81633 2.62037   1
   4   3  -3 0.75063 2.90360   7
   4   3  -3 -3.0429 1.94138   3
   4   3  -3 5.30861 2.41806   5
  -4  -3   3 1.54762 3.09741   3
  -4  -3   3 -1.4907 3.02629   8
  -4  -3   3 0.12629 1.56313   6
  -4  -3   3 -0.9601 1.50956   1
   3   3  -3 10.5733 3.42132   7
   3   3  -3 14.5241 3.42154   5
   3   3  -3 13.9958 3.43530   3
  -3  -3   3 15.9391 4.31676   8
  -3  -3   3 8.36933 3.70613   3
  -3  -3   3 11.5638 3.09996   6
  -3  -3   3 15.2319 3.52870   1
   2   3  -3 -0.0293 1.06386   2
   2   3  -3 -0.0503 0.92724   3
   2   3  -3 -1.1891 1.27151   7
   2   3  -3 0.96642 1.22761   5
   2   3  -3 0.02848 1.80268   9
  -2  -3   3 1.99897 1.28219   1
  -2  -3   3 0.66020 1.52989   3
  -2  -3   3 0.47741 2.05251   8
  -2  -3   3 -1.1496 0.79210   6
  -2  -3   3 -0.1464 0.60471   4
   1   3  -3 35.3345 8.79815   9
   1   3  -3 38.9423 8.81321   2
   1   3  -3 49.2959 8.95041   7
   1   3  -3 39.2724 8.83242   3
   1   3  -3 39.2282 8.88180   5
  -1  -3   3 45.9280 8.99195   8
  -1  -3   3 52.9225 8.89041   6
  -1  -3   3 48.6233 8.66170   4
  -1  -3   3 48.1037 8.98866   3
  -1  -3   3 50.8299 8.98833   1
   0   3  -3 -1.1568 0.48788   5
   0   3  -3 -0.1709 0.41195   3
   0   3  -3 1.19798 1.02006   9
   0   3  -3 -0.9167 0.71999   4
   0   3  -3 -0.6764 0.68308   7
   0   3  -3 -1.1300 0.89349   2
   0  -3   3 1.20289 0.80057   4
   0  -3   3 -0.1924 0.70064   6
   0  -3   3 -1.2363 0.86431   8
   0  -3   3 -0.1154 0.46962   1
  -1   3  -3 7.16067 1.61119   5
  -1   3  -3 8.83354 2.07010   4
  -1   3  -3 5.82416 1.97637   2
  -1   3  -3 5.69431 1.78003   7
  -1   3  -3 11.3283 2.19318   9
   1  -3   3 9.93489 1.70854   1
   1  -3   3 3.55998 1.71757   6
   1  -3   3 7.41907 1.56308   8
  -2   3  -3 11.7178 2.49894   5
  -2   3  -3 10.0876 2.78859   2
  -2   3  -3 11.8360 2.68098   6
  -2   3  -3 11.8893 2.82457   4
  -2   3  -3 10.3723 2.41969   3
  -2   3  -3 9.72166 2.83382   9
  -2   3  -3 11.2808 2.63207   7
   2  -3   3 8.98454 2.41987   8
   2  -3   3 15.5572 2.95868   6
   2  -3   3 15.2188 2.60929   1
   2  -3   3 14.0068 2.49002   3
  -3   3  -3 2.02516 0.84031   1
  -3   3  -3 1.12755 1.23662   4
  -3   3  -3 2.53901 1.07719   8
  -3   3  -3 2.64730 1.21148   2
  -3   3  -3 2.16282 1.43483   9
  -3   3  -3 0.42261 0.98230   6
  -3   3  -3 1.44445 1.07357   3
  -3   3  -3 2.16862 0.96308   7
  -3   3  -3 2.27542 1.04731   5
   3  -3   3 2.80768 1.42317   6
   3  -3   3 -0.1974 1.12373   3
   3  -3   3 0.89616 0.82870   1
   3  -3   3 1.44110 1.46369   8
  -4   3  -3 6.99159 1.94738   1
  -4   3  -3 5.38285 1.86893   5
  -4   3  -3 6.32082 2.13048   3
  -4   3  -3 5.81980 2.06283   6
  -4   3  -3 5.47693 2.13930   8
  -4   3  -3 11.3032 2.38349   4
  -4   3  -3 5.61273 2.09283   2
  -4   3  -3 2.38749 1.81816   9
  -4   3  -3 3.43960 1.72914   7
   4  -3   3 7.97618 2.04363   1
   4  -3   3 10.6263 2.20305   5
   4  -3   3 2.64855 2.09278   3
   4  -3   3 6.08629 2.31978   8
  -5   3  -3 1.51114 2.05255   5
  -5   3  -3 3.17541 1.70730   7
  -5   3  -3 1.13203 1.77873   9
  -5   3  -3 0.56828 1.34009   1
  -5   3  -3 -3.6715 1.76714   8
  -5   3  -3 -0.8841 1.60117   6
  -5   3  -3 0.37416 1.55078   4
  -5   3  -3 0.39635 1.41820   2
  -5   3  -3 -1.5582 1.96161   3
   5  -3   3 0.82588 1.88391   5
   5  -3   3 -2.0806 1.64505   3
   5  -3   3 -1.6154 2.32639   7
   5  -3   3 -1.2565 2.27314   8
  -6   3  -3 4.57029 2.57954   4
  -6   3  -3 1.80565 2.34479   2
  -6   3  -3 2.50897 2.80334   8
  -6   3  -3 5.95674 2.11096   1
  -6   3  -3 7.15413 2.91517   3
  -6   3  -3 4.56864 2.26662   6
  -6   3  -3 5.39053 3.77408   7
  -6   3  -3 6.28424 3.29442   9
   6  -3   3 3.90347 2.64244   3
   6  -3   3 -2.1154 3.11106   8
   6  -3   3 -0.6907 2.61580   2
   6  -3   3 3.87063 3.81178   7
   6  -3   3 5.31255 4.55973   9
   6  -3   3 2.18076 2.92116   5
  -7   3  -3 -1.9624 2.15376   6
  -7   3  -3 1.99288 3.57999   8
  -7   3  -3 4.11260 3.15783   3
  -7   3  -3 1.25558 2.25709   1
   7  -3   3 -1.5086 4.85598   5
   7  -3   3 -3.3451 3.83642   8
   7  -3   3 -1.6797 3.16177   3
  -8   3  -3 1.51998 3.67770   6
  -8   3  -3 0.92641 2.98963   1
  -8   3  -3 1.68447 4.92117   8
   8  -3   3 2.95274 4.70016   3
   8  -3   3 -7.9513 5.32741   8
  -9   3  -3 1.02134 3.38196   1
  -9   3  -3 -0.3074 7.69116   8
   9  -3   3 -2.1430 11.0068   8
   9  -3   3 -5.6161 7.71281   3
   7   2  -3 -0.4718 4.92559   5
   7   2  -3 -2.6671 3.88450   3
  -7  -2   3 0.29505 3.72411   1
  -7  -2   3 -5.3947 8.30014   8
   6   2  -3 0.19897 2.95633   3
   6   2  -3 0.39092 3.66363   5
  -6  -2   3 1.82271 2.89073   6
  -6  -2   3 -2.2626 2.70929   1
  -6  -2   3 0.06890 5.47063   8
   5   2  -3 2.37951 2.26272   3
   5   2  -3 0.06248 2.76935   5
   5   2  -3 2.83881 3.54849   7
  -5  -2   3 1.85262 4.41662   8
  -5  -2   3 3.28926 3.48809   3
  -5  -2   3 4.03858 2.25767   1
  -5  -2   3 -2.0988 2.04697   6
   4   2  -3 2.20230 1.88291   3
   4   2  -3 2.26305 2.29272   7
   4   2  -3 -2.3218 1.92544   5
  -4  -2   3 -1.9927 1.57114   1
  -4  -2   3 6.73375 2.86435   3
  -4  -2   3 -1.9404 1.27428   6
  -4  -2   3 -3.1578 3.19490   8
   3   2  -3 17.8451 4.59013   2
   3   2  -3 23.8510 5.01382   5
   3   2  -3 24.3029 4.80436   9
   3   2  -3 24.1571 4.86785   7
   3   2  -3 21.7577 5.15116   3
  -3  -2   3 34.2070 5.14897   6
  -3  -2   3 26.5300 5.60269   3
  -3  -2   3 11.7888 5.25824   8
  -3  -2   3 30.9441 5.27240   1
   2   2  -3 118.803 23.0372   7
   2   2  -3 123.003 22.9446   9
   2   2  -3 120.707 22.9592   2
   2   2  -3 112.076 23.1416   3
   2   2  -3 115.403 23.1171   5
  -2  -2   3 127.267 23.0242   6
  -2  -2   3 115.239 23.2110   3
  -2  -2   3 125.542 23.2553   8
  -2  -2   3 125.619 23.1560   1
   1   2  -3 6.36554 1.43660   7
   1   2  -3 2.36086 1.32074   5
   1   2  -3 4.15244 1.32703   3
   1   2  -3 3.70044 1.20915   2
   1   2  -3 9.16868 1.45827   9
  -1  -2   3 4.23049 1.43716   3
  -1  -2   3 6.98250 1.64001   8
  -1  -2   3 5.00495 1.38586   1
  -1  -2   3 7.25014 1.24396   4
  -1  -2   3 4.84824 1.24288   6
   0   2  -3 0.14287 0.43355   3
   0   2  -3 0.48388 0.67141   2
   0   2  -3 1.02440 0.66869   7
   0   2  -3 -0.4046 0.46488   5
   0   2  -3 -0.7755 0.74714   9
   0   2  -3 -2.0002 0.62096   4
   0  -2   3 -3.0331 0.53273   3
   0  -2   3 0.45632 0.35213   1
   0  -2   3 0.00138 0.57465   8
   0  -2   3 1.68992 0.60023   4
   0  -2   3 2.03407 0.70427   6
  -1   2  -3 972.232 177.661   6
  -1   2  -3 905.672 177.575   5
  -1   2  -3 894.137 177.728   4
  -1   2  -3 987.486 177.748   2
  -1   2  -3 944.645 177.649   7
  -1   2  -3 945.278 177.687   9
   1  -2   3 898.194 177.624   1
   1  -2   3 918.204 177.675   6
   1  -2   3 1028.13 177.553   3
   1  -2   3 868.284 177.529   3
   1  -2   3 969.335 177.577   8
  -2   2  -3 2.29923 0.94913   2
  -2   2  -3 0.27849 0.52751   6
  -2   2  -3 0.54087 0.92944   9
  -2   2  -3 0.86457 0.86307   4
  -2   2  -3 0.16133 0.49263   5
  -2   2  -3 0.78645 0.61546   8
  -2   2  -3 0.24495 0.60884   3
  -2   2  -3 0.74466 0.56579   7
  -2   2  -3 0.77682 0.50952   1
   2  -2   3 -0.3954 0.63028   3
   2  -2   3 1.48267 0.80802   8
   2  -2   3 -0.2989 0.45584   1
  -3   2  -3 2.97972 1.01724   1
  -3   2  -3 0.26419 0.90763   5
  -3   2  -3 0.27781 0.94693   3
  -3   2  -3 0.88186 0.85382   7
  -3   2  -3 1.11563 0.90493   2
  -3   2  -3 1.91508 1.08411   6
  -3   2  -3 2.44755 1.18959   4
  -3   2  -3 1.50105 1.18260   8
  -3   2  -3 5.19987 1.30409   9
   3  -2   3 0.00560 1.02367   3
   3  -2   3 0.88485 1.28488   8
   3  -2   3 -0.2680 0.98202   5
  -4   2  -3 6.92291 3.00657   3
  -4   2  -3 15.6519 3.40360   8
  -4   2  -3 13.4627 3.06413   5
  -4   2  -3 11.8301 2.91785   1
  -4   2  -3 12.1187 2.85435   9
  -4   2  -3 14.5376 3.14853   4
  -4   2  -3 9.37697 2.87607   6
  -4   2  -3 16.8815 2.86166   7
  -4   2  -3 12.3629 2.76284   2
   4  -2   3 12.8471 3.00125   7
   4  -2   3 8.39613 2.87064   5
   4  -2   3 16.6719 3.38011   3
   4  -2   3 5.85599 3.06487   8
  -5   2  -3 -1.1901 1.37045   2
  -5   2  -3 0.47782 1.84881   3
  -5   2  -3 -1.3136 1.22813   1
  -5   2  -3 -2.6993 1.40270   7
  -5   2  -3 0.80716 1.87109   4
  -5   2  -3 2.77938 1.85860   9
  -5   2  -3 1.70041 2.26006   8
  -5   2  -3 -5.3722 1.42273   6
   5  -2   3 0.59916 2.45576   8
   5  -2   3 1.44651 2.34226   5
   5  -2   3 3.35605 2.82841   9
   5  -2   3 -0.4965 1.62193   2
   5  -2   3 2.38942 1.93572   3
   5  -2   3 -1.5643 2.22242   7
  -6   2  -3 8.65594 3.12453   4
  -6   2  -3 2.12878 3.26311   8
  -6   2  -3 0.57328 3.14262   3
  -6   2  -3 6.03741 2.61449   6
  -6   2  -3 10.7949 2.81443   1
   6  -2   3 9.03288 3.36192   3
   6  -2   3 7.53698 3.21212   5
   6  -2   3 5.14449 3.56588   8
  -7   2  -3 -0.8169 3.72706   8
  -7   2  -3 0.51337 2.39901   1
  -7   2  -3 0.65879 2.75554   6
   7  -2   3 -0.1358 4.16073   8
   7  -2   3 2.92799 3.53100   3
   7  -2   3 0.19403 4.41035   5
  -8   2  -3 1.99634 4.61704   6
  -8   2  -3 2.47446 2.85190   1
  -8   2  -3 2.70946 5.48445   8
   8  -2   3 -4.1479 4.33354   3
   8  -2   3 -5.8702 5.68299   8
   8  -2   3 8.33009 8.97635   5
  -9   2  -3 -7.7662 5.26938   1
   8   1  -3 2.75524 10.8423   5
  -8  -1   3 -3.0161 4.04252   1
  -8  -1   3 1.17206 12.7235   8
   7   1  -3 -1.1609 4.26255   5
   7   1  -3 5.46673 3.98702   3
  -7  -1   3 0.61249 4.82677   3
  -7  -1   3 7.07354 3.57578   1
  -7  -1   3 15.3435 7.13381   8
   6   1  -3 -0.8461 4.08134   7
   6   1  -3 -0.3268 3.23649   5
   6   1  -3 6.53724 2.37151   3
  -6  -1   3 -2.3924 2.73581   6
  -6  -1   3 3.30010 3.87537   3
  -6  -1   3 2.25764 4.67540   8
  -6  -1   3 3.21881 2.72524   1
   5   1  -3 2.11988 2.04248   3
   5   1  -3 7.16412 2.57667   5
   5   1  -3 8.02658 2.78622   7
  -5  -1   3 7.70856 3.39245   8
  -5  -1   3 0.10658 1.79836   6
  -5  -1   3 8.12233 2.55333   1
  -5  -1   3 8.61173 3.61044   3
   4   1  -3 18.3680 4.18700   3
   4   1  -3 15.3584 4.21671   5
   4   1  -3 16.2573 3.91806   7
  -4  -1   3 21.8419 4.80161   8
  -4  -1   3 15.1020 4.38514   3
  -4  -1   3 13.6159 3.56773   6
  -4  -1   3 16.6289 3.89431   1
   3   1  -3 0.60230 1.04901   5
   3   1  -3 0.07081 0.53503   2
   3   1  -3 -0.8010 1.19756   3
   3   1  -3 0.53417 1.04142   7
   3   1  -3 0.51690 0.91426   9
  -3  -1   3 0.00184 0.57081   4
  -3  -1   3 1.22795 1.09304   1
  -3  -1   3 -1.7106 0.67854   6
  -3  -1   3 0.35163 1.43115   3
   2   1  -3 12.7801 2.38291   9
   2   1  -3 22.8006 3.07410   5
   2   1  -3 12.8390 2.38213   2
   2   1  -3 12.2120 2.54900   7
   2   1  -3 7.07905 2.61699   3
  -2  -1   3 6.11104 2.65716   3
  -2  -1   3 13.4131 2.72575   1
  -2  -1   3 10.0762 2.46958   6
  -2  -1   3 11.9027 2.28671   4
  -2  -1   3 9.39241 2.71793   8
   1   1  -3 937.198 174.462   9
   1   1  -3 919.981 174.555   5
   1   1  -3 932.829 174.517   7
   1   1  -3 926.236 174.482   2
  -1  -1   3 921.841 174.426   4
  -1  -1   3 920.464 174.547   1
  -1  -1   3 904.619 174.481   6
  -1  -1   3 916.519 174.577   8
  -1  -1   3 918.524 174.595   3
   0   1  -3 -0.1573 0.33102   4
   0   1  -3 0.05311 0.19291   7
   0   1  -3 0.25446 0.24021   5
   0   1  -3 -0.0921 0.31978   9
   0   1  -3 0.48102 0.29964   2
   0  -1   3 -0.1369 0.26416   6
   0  -1   3 0.73793 0.30185   3
   0  -1   3 0.35185 0.29931   8
   0  -1   3 0.05612 0.19195   1
  -1   1  -3 18.0051 3.52372   7
  -1   1  -3 18.4564 3.64674   2
  -1   1  -3 16.4676 3.46294   5
  -1   1  -3 21.7407 3.72797   4
  -1   1  -3 24.7701 3.66340   1
  -1   1  -3 19.6923 3.63686   9
  -1   1  -3 17.8878 3.63375   6
   1  -1   3 18.8500 3.56487   8
   1  -1   3 17.4325 3.49315   3
   1  -1   3 15.4053 3.58324   1
  -2   1  -3 0.49944 0.58753   4
  -2   1  -3 0.50281 0.44239   7
  -2   1  -3 0.68672 0.67029   3
  -2   1  -3 0.11706 0.55262   1
  -2   1  -3 0.78570 0.78443   8
  -2   1  -3 0.34003 0.65440   6
  -2   1  -3 0.50379 0.65344   9
  -2   1  -3 -0.5293 0.54206   5
  -2   1  -3 -0.5007 0.43951   2
   2  -1   3 -0.4713 0.78603   8
   2  -1   3 0.04268 0.57798   5
   2  -1   3 0.85455 0.68383   3
  -3   1  -3 0.17031 0.78731   9
  -3   1  -3 -1.1800 0.63011   7
  -3   1  -3 0.76347 0.96103   6
  -3   1  -3 -3.3747 0.87770   3
  -3   1  -3 -0.6334 1.32930   8
  -3   1  -3 -0.0059 0.78884   4
  -3   1  -3 -0.6248 0.63301   2
  -3   1  -3 0.79619 0.71655   1
   3  -1   3 -0.6632 0.86352   7
   3  -1   3 -0.1435 0.89580   5
   3  -1   3 0.81598 0.97209   3
   3  -1   3 1.57149 1.26492   8
  -4   1  -3 3.22316 1.46743   4
  -4   1  -3 1.53914 1.08120   2
  -4   1  -3 0.40768 1.27028   9
  -4   1  -3 2.02448 1.26932   1
  -4   1  -3 3.97053 1.74476   6
  -4   1  -3 3.17273 2.32420   8
  -4   1  -3 4.79566 1.84450   3
   4  -1   3 5.90510 1.69635   3
   4  -1   3 3.63907 1.68001   7
   4  -1   3 3.46578 1.66415   5
   4  -1   3 1.05915 1.92145   8
  -5   1  -3 4.07917 1.82672   1
  -5   1  -3 2.63999 1.78656   6
  -5   1  -3 1.14776 1.77560   4
  -5   1  -3 2.57525 2.88064   8
  -5   1  -3 3.19212 2.57465   3
   5  -1   3 0.39642 2.20385   5
   5  -1   3 3.57375 2.38335   3
   5  -1   3 5.13630 2.56817   8
   5  -1   3 3.15463 2.64962   7
  -6   1  -3 3.33073 3.38583   8
  -6   1  -3 -0.9510 2.10734   6
  -6   1  -3 3.34741 2.13479   1
   6  -1   3 0.30642 2.84272   5
   6  -1   3 7.68969 3.53573   8
   6  -1   3 -0.4717 2.82853   3
  -7   1  -3 3.93989 2.99853   1
  -7   1  -3 -1.2662 4.17278   8
  -7   1  -3 1.45715 3.00943   6
   7  -1   3 1.05272 5.11776   5
   7  -1   3 -0.5114 3.14645   8
   7  -1   3 -2.4140 3.69088   3
  -8   1  -3 -4.8634 4.58067   6
  -8   1  -3 -2.4419 6.32119   8
  -8   1  -3 -2.1178 2.92715   1
   8  -1   3 1.79719 6.48036   8
   8  -1   3 0.18535 8.06485   5
   8  -1   3 3.38204 4.45914   3
   8   0  -3 -2.2262 7.58398   5
   8   0  -3 3.87483 7.59987   8
   8   0  -3 -0.9367 5.08944   3
  -8   0   3 2.90840 8.32671   8
  -8   0   3 0.07947 3.65521   1
   7   0  -3 -0.9386 4.02486   5
   7   0  -3 7.32429 3.89928   3
  -7   0   3 -0.0120 2.86903   1
  -7   0   3 5.89797 4.07183   3
  -7   0   3 0.64683 3.72324   8
   6   0  -3 5.05647 3.67187   7
   6   0  -3 -1.9603 2.80900   5
   6   0  -3 2.06705 2.65036   3
  -6   0   3 -3.8393 3.28887   8
  -6   0   3 0.55976 2.07759   1
  -6   0   3 -4.2792 3.13906   3
  -6   0   3 -1.6258 2.28762   6
   5   0  -3 11.0313 2.86638   5
   5   0  -3 4.94293 2.54779   3
   5   0  -3 7.50144 2.73092   7
  -5   0   3 7.64140 2.74116   3
  -5   0   3 2.15264 2.57791   8
  -5   0   3 4.64286 2.31651   1
  -5   0   3 6.07855 2.11294   6
   4   0  -3 62.9616 11.3152   5
   4   0  -3 36.4249 11.0207   3
   4   0  -3 57.3402 10.9712   7
   4   0  -3 57.2646 10.7306   9
   4   0  -3 58.2238 10.6571   2
  -4   0   3 52.2563 10.6831   4
  -4   0   3 61.3645 11.4767   8
  -4   0   3 51.5306 10.9370   6
  -4   0   3 60.5364 11.5489   3
  -4   0   3 62.4756 11.2600   1
   3   0  -3 0.72949 0.98512   9
   3   0  -3 2.12284 1.21250   5
   3   0  -3 4.44064 1.42196   7
   3   0  -3 1.99152 0.79046   2
   3   0  -3 -0.2030 1.22547   3
  -3   0   3 2.46894 1.48281   5
  -3   0   3 1.15754 1.84924   8
  -3   0   3 1.87717 0.86560   6
  -3   0   3 2.73552 1.42333   3
  -3   0   3 2.34106 0.85907   4
  -3   0   3 1.82008 1.07212   1
   2   0  -3 1.51240 0.86130   5
   2   0  -3 -0.5055 0.55169   9
   2   0  -3 0.78410 0.43510   2
   2   0  -3 1.15353 0.61965   7
  -2   0   3 -0.1610 0.55896   1
  -2   0   3 0.42393 0.46217   4
  -2   0   3 0.79711 0.71708   5
  -2   0   3 1.27029 0.58384   6
  -2   0   3 0.47206 0.72310   8
  -2   0   3 1.20713 0.87351   3
   1   0  -3 28.5176 3.80444   5
   1   0  -3 19.6816 3.57659   2
   1   0  -3 16.1915 3.46114   4
   1   0  -3 20.1258 3.63186   7
   1   0  -3 19.0530 3.55570   9
  -1   0   3 17.7033 3.47158   6
  -1   0   3 23.9455 3.78478   5
  -1   0   3 19.7457 3.70272   8
  -1   0   3 16.9504 3.57540   1
  -1   0   3 14.7508 3.64688   3
   0   0  -3 0.16009 0.19492   6
   0   0  -3 -0.0771 0.17649   7
   0   0  -3 0.52144 0.18206   4
   0   0  -3 0.83281 0.22294   2
   0   0  -3 -0.0892 0.14090   9
   0   0   3 -0.0046 0.20584   7
   0   0   3 0.07307 0.12898   3
   0   0   3 0.23722 0.17026   8
   0   0   3 0.68225 0.16143   1
   0   0   3 0.21967 0.20338   5
  -1   0  -3 214.772 40.2375   6
  -1   0  -3 202.665 40.2397   8
  -1   0  -3 201.080 40.2451   1
  -1   0  -3 210.325 40.1615   9
  -1   0  -3 214.603 40.1763   2
  -1   0  -3 220.964 40.2339   4
   1   0   3 229.757 40.1541   7
   1   0   3 198.325 40.1938   5
   1   0   3 206.050 40.2383   3
   1   0   3 216.622 40.1353   7
   1   0   3 207.598 40.2316   8
  -2   0  -3 6.61278 1.29464   9
  -2   0  -3 6.21050 1.45374   4
  -2   0  -3 7.18470 1.63596   6
  -2   0  -3 5.69541 1.26515   2
  -2   0  -3 7.09385 1.58238   1
  -2   0  -3 6.39318 1.81298   8
   2   0   3 6.28559 1.31601   7
   2   0   3 6.49929 1.55011   5
   2   0   3 2.88075 1.40390   3
   2   0   3 3.43648 1.56854   8
  -3   0  -3 1.41708 1.83628   8
  -3   0  -3 3.15189 1.26586   6
  -3   0  -3 0.31911 0.85840   4
  -3   0  -3 2.30027 1.42137   3
  -3   0  -3 2.52030 0.75870   9
  -3   0  -3 2.69212 0.69056   2
  -3   0  -3 2.13174 1.19271   1
   3   0   3 -0.8408 1.17241   3
   3   0   3 2.51284 0.77245   2
   3   0   3 2.05423 1.28902   5
   3   0   3 2.04370 1.11574   9
   3   0   3 0.69269 0.97349   7
  -4   0  -3 33.5427 5.63164   8
  -4   0  -3 27.3244 5.23600   1
  -4   0  -3 18.1911 4.94078   6
  -4   0  -3 28.2512 4.99238   4
  -4   0  -3 28.7672 5.50311   3
   4   0   3 20.7887 5.12865   5
   4   0   3 23.0530 4.83939   7
   4   0   3 20.9932 4.52344   2
   4   0   3 22.5934 4.68891   9
   4   0   3 17.8102 5.08596   3
  -5   0  -3 2.57122 2.12832   6
  -5   0  -3 6.56988 2.18524   4
  -5   0  -3 2.32742 2.11398   1
  -5   0  -3 0.54153 3.22862   8
   5   0   3 6.17691 3.05687   7
   5   0   3 3.68463 2.32467   8
   5   0   3 5.52952 2.32975   3
   5   0   3 7.12602 2.76338   5
  -6   0  -3 5.21664 4.52400   8
  -6   0  -3 5.75987 2.74266   6
  -6   0  -3 4.93672 2.86982   1
   6   0   3 8.02418 3.43514   8
   6   0   3 15.0764 4.12842   3
   6   0   3 4.56644 3.65183   5
  -7   0  -3 3.64257 4.25028   8
  -7   0  -3 4.15869 2.75525   1
  -7   0  -3 -1.1550 3.05614   6
   7   0   3 5.11791 4.34413   8
   7   0   3 -3.8557 4.60163   5
   7   0   3 2.14371 3.74608   3
  -8   0  -3 -5.6166 8.09692   8
  -8   0  -3 8.53278 6.17625   6
  -8   0  -3 11.4668 4.45106   1
   8   0   3 5.50201 5.54565   3
   8   0   3 6.24246 8.46128   5
   8   0   3 2.62561 7.40470   8
   8  -1  -3 -4.0107 6.52172   8
   8  -1  -3 2.35802 7.74884   5
   8  -1  -3 -5.6235 4.57153   3
  -8   1   3 3.81915 7.15289   8
  -8   1   3 -4.8946 2.79798   1
  -8   1   3 4.30558 4.34796   3
   7  -1  -3 -3.9240 2.94210   3
   7  -1  -3 -3.6565 3.35926   5
  -7   1   3 4.34636 2.65258   1
  -7   1   3 2.99954 4.68620   8
  -7   1   3 4.19348 3.69417   3
   6  -1  -3 -1.3322 3.03758   7
   6  -1  -3 -3.3602 2.28870   3
   6  -1  -3 0.57030 2.65597   5
  -6   1   3 0.50364 3.12933   3
  -6   1   3 -1.0872 2.28603   6
  -6   1   3 1.65938 2.13460   1
  -6   1   3 -1.3542 3.21600   8
   5  -1  -3 -3.3116 1.76559   3
   5  -1  -3 0.77400 2.17550   7
   5  -1  -3 6.58267 2.25441   5
   5  -1  -3 2.16798 1.77097   2
   5  -1  -3 0.82990 2.79537   9
  -5   1   3 0.27776 2.11997   4
  -5   1   3 1.41244 1.53857   1
  -5   1   3 0.04910 2.10194   3
  -5   1   3 6.92057 1.85704   6
  -5   1   3 2.77037 2.26917   8
   4  -1  -3 2.57005 1.77923   7
   4  -1  -3 3.64845 1.47307   2
   4  -1  -3 9.36603 2.10319   9
   4  -1  -3 4.55248 2.10308   5
   4  -1  -3 4.78660 2.00303   3
  -4   1   3 4.93354 2.10138   5
  -4   1   3 6.19248 2.07743   3
  -4   1   3 3.71866 1.66154   6
  -4   1   3 6.18003 1.77255   4
  -4   1   3 5.36471 2.44501   8
  -4   1   3 8.97288 2.00864   1
   3  -1  -3 1.14046 0.90296   2
   3  -1  -3 3.20641 1.26890   7
   3  -1  -3 2.87031 1.15740   5
   3  -1  -3 2.36725 1.13979   9
  -3   1   3 4.31251 1.06216   9
  -3   1   3 2.18539 1.09041   7
  -3   1   3 -0.2587 1.08499   5
  -3   1   3 1.36801 0.90658   2
  -3   1   3 -0.0125 0.95211   4
  -3   1   3 1.16195 1.47790   8
  -3   1   3 1.29991 1.39776   3
  -3   1   3 3.35018 1.06009   6
  -3   1   3 2.00167 0.99311   1
   2  -1  -3 0.23273 0.58819   2
   2  -1  -3 0.80261 0.71871   4
   2  -1  -3 0.73313 0.73742   7
   2  -1  -3 -0.0429 0.67809   9
  -2   1   3 0.70704 0.58848   4
  -2   1   3 0.28350 0.72774   8
  -2   1   3 0.21709 0.43239   1
  -2   1   3 0.38017 0.50076   2
  -2   1   3 0.06576 0.69090   5
  -2   1   3 1.17483 0.84446   3
  -2   1   3 1.39555 0.67400   7
  -2   1   3 0.12400 0.47724   6
  -2   1   3 0.25668 0.61340   9
   1  -1  -3 216.596 39.5623   6
   1  -1  -3 210.020 39.6060   9
   1  -1  -3 203.262 39.6153   4
   1  -1  -3 200.049 39.6290   2
  -1   1   3 207.407 39.5426   1
  -1   1   3 199.472 39.6014   3
  -1   1   3 213.278 39.5842   8
  -1   1   3 208.762 39.6218   5
  -1   1   3 223.308 39.6092   9
  -1   1   3 206.301 39.6285   2
  -1   1   3 210.300 39.6249   7
   0  -1  -3 -0.0381 0.19936   1
   0  -1  -3 -0.0008 0.30492   6
   0  -1  -3 0.12528 0.27091   2
   0  -1  -3 0.83145 0.31761   4
   0  -1  -3 -0.0488 0.30720   9
   0   1   3 -0.1050 0.19657   8
   0   1   3 0.39715 0.39558   7
   0   1   3 0.01272 0.37658   9
   0   1   3 -0.4874 0.24242   2
   0   1   3 -0.1074 0.22368   5
   0   1   3 -0.1694 0.18129   3
  -1  -1  -3 302.672 57.3842   4
  -1  -1  -3 320.977 57.3202   2
  -1  -1  -3 276.982 57.4293   8
  -1  -1  -3 292.354 57.4375   1
  -1  -1  -3 313.593 57.3077   9
  -1  -1  -3 304.946 57.4176   6
   1   1   3 288.348 57.4057   5
   1   1   3 303.679 57.4216   8
   1   1   3 317.878 57.3608   7
   1   1   3 287.600 57.4338   3
  -2  -1  -3 49.8511 8.01791   6
  -2  -1  -3 39.3268 8.07243   8
  -2  -1  -3 42.1894 8.00110   1
  -2  -1  -3 35.6901 7.66002   4
   2   1   3 44.8348 7.97064   5
   2   1   3 36.7977 7.99172   3
   2   1   3 38.5868 7.64366   7
  -3  -1  -3 2.16386 2.08047   8
  -3  -1  -3 1.70814 0.96284   4
  -3  -1  -3 5.10818 1.48575   6
  -3  -1  -3 -0.0793 0.76674   1
   3   1   3 -0.2021 1.07845   7
   3   1   3 0.43017 1.37272   5
   3   1   3 2.28186 1.52367   3
  -4  -1  -3 4.49114 1.79853   4
  -4  -1  -3 11.7443 2.55565   1
  -4  -1  -3 2.86767 1.98998   6
  -4  -1  -3 12.6962 3.17588   8
   4   1   3 3.04087 2.22912   3
   4   1   3 7.12086 2.38519   7
   4   1   3 7.36514 2.61245   5
  -5  -1  -3 3.56455 2.08045   1
  -5  -1  -3 2.92263 2.27215   6
  -5  -1  -3 -2.0455 3.47392   8
   5   1   3 0.58470 2.28785   3
   5   1   3 2.31367 2.70066   5
   5   1   3 4.96487 2.82065   8
  -6  -1  -3 13.2763 3.87325   6
  -6  -1  -3 12.2166 4.92994   8
  -6  -1  -3 7.33282 3.55943   1
   6   1   3 10.6328 3.89109   3
   6   1   3 8.76930 4.14829   8
   6   1   3 14.2578 4.31745   5
  -7  -1  -3 -1.7131 3.56213   6
  -7  -1  -3 4.69385 5.38304   8
  -7  -1  -3 1.60512 3.09311   1
   7   1   3 3.76731 3.99038   3
   7   1   3 -3.9916 4.47488   8
   7   1   3 3.66362 5.34463   5
  -8  -1  -3 -1.6313 4.68220   1
  -8  -1  -3 13.8857 17.7685   8
   8   1   3 19.5408 10.4416   5
  -9   2   3 -1.2641 4.39468   1
   8  -2  -3 -0.1978 5.61478   5
   8  -2  -3 1.31543 6.13349   8
   8  -2  -3 12.2906 4.69060   3
  -8   2   3 0.13248 2.75098   1
  -8   2   3 8.16616 5.95812   8
  -8   2   3 4.11719 4.52409   3
   7  -2  -3 -0.1956 3.57002   5
   7  -2  -3 -2.8819 3.22350   3
  -7   2   3 -1.9472 3.16964   3
  -7   2   3 0.32992 2.24979   1
  -7   2   3 1.53294 4.05687   8
   6  -2  -3 -1.5284 2.40154   3
   6  -2  -3 1.82286 2.51024   5
   6  -2  -3 1.49493 2.89811   7
  -6   2   3 -2.2457 2.21580   5
  -6   2   3 1.42799 2.20181   6
  -6   2   3 1.98068 2.79341   3
  -6   2   3 -1.1632 2.98697   8
  -6   2   3 -0.4888 1.74622   1
   5  -2  -3 -0.2369 2.46874   9
   5  -2  -3 -0.6911 1.83965   3
   5  -2  -3 2.28556 2.44660   4
   5  -2  -3 -0.6985 2.09637   7
   5  -2  -3 -1.9147 1.54616   2
   5  -2  -3 -0.4097 1.83979   5
  -5   2   3 -0.3615 2.13142   8
  -5   2   3 0.90265 1.79234   5
  -5   2   3 0.80337 1.50923   6
  -5   2   3 2.84800 1.79983   9
  -5   2   3 1.20323 2.03199   3
  -5   2   3 -1.2423 1.46556   2
  -5   2   3 0.51846 1.71833   4
  -5   2   3 0.76687 1.51964   7
  -5   2   3 -0.7939 1.04728   1
   4  -2  -3 12.6939 3.11750   9
   4  -2  -3 10.2429 2.67209   2
   4  -2  -3 10.8598 2.88748   5
   4  -2  -3 15.0344 3.11593   4
   4  -2  -3 8.61959 2.90665   7
  -4   2   3 12.7083 3.28205   3
  -4   2   3 12.6753 2.84994   4
  -4   2   3 8.74062 2.72372   7
  -4   2   3 7.62604 2.71916   9
  -4   2   3 14.0545 3.11063   5
  -4   2   3 13.1151 2.76012   1
  -4   2   3 8.30558 2.53700   6
  -4   2   3 11.0205 2.74773   2
  -4   2   3 14.8183 3.31094   8
   3  -2  -3 0.10019 1.18729   9
   3  -2  -3 -1.3378 1.03536   7
   3  -2  -3 -0.0812 0.86612   2
   3  -2  -3 1.37290 1.30209   4
  -3   2   3 0.15880 1.03939   5
  -3   2   3 -0.4200 0.75039   6
  -3   2   3 -1.3702 0.96073   3
  -3   2   3 0.71707 0.89039   2
  -3   2   3 0.07310 0.87672   7
  -3   2   3 -0.6624 0.59529   1
  -3   2   3 -1.2068 0.86171   4
  -3   2   3 1.40520 1.01386   9
  -3   2   3 0.45583 1.06707   8
   2  -2  -3 4.60995 1.31670   1
   2  -2  -3 8.37022 1.62969   6
   2  -2  -3 6.56930 1.69101   4
   2  -2  -3 5.15579 1.71840   9
   2  -2  -3 4.81345 1.49181   2
  -2   2   3 6.25064 1.33617   1
  -2   2   3 5.50772 1.48656   3
  -2   2   3 5.08643 1.56337   5
  -2   2   3 3.55093 1.40419   8
  -2   2   3 8.25341 1.77287   4
  -2   2   3 5.51201 1.67770   9
  -2   2   3 12.2480 1.85973   7
  -2   2   3 6.13543 1.45354   6
  -2   2   3 5.52825 1.52465   2
   1  -2  -3 324.248 57.6968   4
   1  -2  -3 290.492 57.6414   9
   1  -2  -3 312.053 57.5212   1
   1  -2  -3 317.681 57.6037   6
  -1   2   3 301.718 57.6872   2
  -1   2   3 300.064 57.5676   3
  -1   2   3 295.975 57.6120   5
  -1   2   3 292.296 57.6410   9
  -1   2   3 296.776 57.5162   8
  -1   2   3 305.783 57.6530   7
   0  -2  -3 -0.0241 0.31728   1
   0  -2  -3 -0.2747 0.50569   8
   0  -2  -3 0.18602 0.57458   9
   0  -2  -3 -0.3125 0.37644   4
   0  -2  -3 -0.3109 0.52076   6
   0   2   3 -0.2085 0.29301   3
   0   2   3 0.73379 0.39931   8
   0   2   3 -0.6292 0.50049   2
   0   2   3 -0.7268 0.31450   5
   0   2   3 0.07495 0.65597   7
   0   2   3 -1.9109 0.62082   9
  -1  -2  -3 1.60640 0.56846   2
  -1  -2  -3 1.81356 0.69137   9
  -1  -2  -3 0.81297 1.07351   8
  -1  -2  -3 1.53881 0.70822   4
  -1  -2  -3 1.06181 0.66489   6
  -1  -2  -3 -0.4293 0.70914   1
   1   2   3 1.27694 0.82449   9
   1   2   3 2.18195 0.78666   3
   1   2   3 1.93562 1.01007   7
   1   2   3 0.97384 0.60633   2
   1   2   3 1.11277 0.84342   5
  -2  -2  -3 92.1131 18.7509   6
  -2  -2  -3 85.3901 18.7970   1
  -2  -2  -3 93.4056 19.0245   8
  -2  -2  -3 104.511 18.6683   4
   2   2   3 108.973 18.7218   7
   2   2   3 100.699 18.7911   5
   2   2   3 91.9944 18.8133   3
  -3  -2  -3 80.5863 14.4077   4
  -3  -2  -3 67.0115 14.8085   1
  -3  -2  -3 81.3172 15.1160   8
  -3  -2  -3 83.2419 14.8302   6
   3   2   3 83.0189 14.5155   7
   3   2   3 54.7317 14.6481   5
   3   2   3 71.1354 14.8334   3
  -4  -2  -3 2.76764 1.96055   6
  -4  -2  -3 0.31826 1.64795   4
  -4  -2  -3 3.34890 3.52233   8
  -4  -2  -3 1.28071 1.87760   1
   4   2   3 2.36989 2.26272   5
   4   2   3 5.03382 2.12293   3
   4   2   3 2.08916 2.71971   7
  -5  -2  -3 11.1961 5.34887   8
  -5  -2  -3 9.60825 3.44549   6
  -5  -2  -3 14.1784 3.71435   1
   5   2   3 12.7521 3.98772   5
   5   2   3 6.99379 3.16561   3
   5   2   3 10.4545 3.91731   8
  -6  -2  -3 6.34319 3.14354   1
  -6  -2  -3 0.61085 6.06801   8
  -6  -2  -3 1.11931 3.23680   6
   6   2   3 5.54326 3.70471   8
   6   2   3 -3.7272 3.45303   5
   6   2   3 -3.1329 2.72888   3
  -7  -2  -3 0.83863 8.85588   8
  -7  -2  -3 2.95533 4.57644   6
  -7  -2  -3 -7.7145 3.37442   1
   7   2   3 -1.8412 3.76478   3
   7   2   3 0.88298 6.62138   5
   7   2   3 0.39641 5.18114   8
   9  -3  -3 -1.5917 12.0483   5
   9  -3  -3 -11.507 7.97100   3
   9  -3  -3 -4.8012 11.0707   8
  -9   3   3 -3.2121 6.00048   3
  -9   3   3 1.72879 6.86268   8
  -9   3   3 4.88953 3.84402   1
   8  -3  -3 4.29359 4.25866   3
   8  -3  -3 6.36837 5.98541   8
   8  -3  -3 2.85059 5.29214   5
  -8   3   3 0.44852 5.22815   3
  -8   3   3 5.32108 5.41173   8
  -8   3   3 -0.0446 2.60816   1
   7  -3  -3 -0.5601 3.44318   3
   7  -3  -3 1.65057 4.72091   7
   7  -3  -3 6.26646 3.41087   5
  -7   3   3 6.54182 3.64584   8
  -7   3   3 0.35877 3.20518   5
  -7   3   3 -0.3447 3.09887   3
  -7   3   3 4.10661 3.65222   6
  -7   3   3 -2.0099 2.04757   1
   6  -3  -3 -1.8808 1.92397   2
   6  -3  -3 2.28444 4.02224   9
   6  -3  -3 -2.4218 2.53017   3
   6  -3  -3 4.64079 2.87642   7
   6  -3  -3 4.08396 4.04515   4
   6  -3  -3 -0.2236 2.76918   5
  -6   3   3 1.55892 2.57272   7
  -6   3   3 -1.9806 2.41612   4
  -6   3   3 3.39906 1.81182   1
  -6   3   3 4.91281 2.59511   9
  -6   3   3 -0.8549 2.50541   3
  -6   3   3 1.52227 2.31755   5
  -6   3   3 1.76848 1.79751   6
  -6   3   3 2.31650 2.12914   2
  -6   3   3 2.07583 2.68198   8
   5  -3  -3 -3.9810 2.45491   4
   5  -3  -3 -1.5035 1.65384   2
   5  -3  -3 0.87340 2.27254   5
   5  -3  -3 0.02732 2.42316   9
   5  -3  -3 0.73473 2.25180   7
  -5   3   3 -0.2241 1.99491   3
  -5   3   3 0.90581 1.61154   6
  -5   3   3 -1.4901 2.04413   8
  -5   3   3 -0.7383 1.46461   7
  -5   3   3 -0.9904 1.64676   4
  -5   3   3 -0.3670 1.67223   5
  -5   3   3 3.78406 1.80503   9
  -5   3   3 -1.2225 1.60352   2
  -5   3   3 0.44311 1.05136   1
   4  -3  -3 1.33714 1.48982   2
   4  -3  -3 3.78377 2.03348   7
   4  -3  -3 4.47862 2.07146   9
   4  -3  -3 5.44042 2.08086   4
   4  -3  -3 7.93266 2.18782   6
  -4   3   3 6.10933 1.82726   5
  -4   3   3 1.81695 1.13219   1
  -4   3   3 1.89779 1.42803   2
  -4   3   3 2.37567 1.69390   9
  -4   3   3 1.99586 1.58369   7
  -4   3   3 4.69024 1.80929   3
  -4   3   3 4.07147 1.81618   8
  -4   3   3 3.72493 1.72060   4
  -4   3   3 3.61885 1.38484   6
   3  -3  -3 1.48034 1.41645   6
   3  -3  -3 2.49742 0.89728   1
   3  -3  -3 0.40993 1.58641   9
   3  -3  -3 1.70783 1.12906   2
   3  -3  -3 3.97087 1.57951   4
  -3   3   3 2.11473 1.26142   4
  -3   3   3 1.02056 0.70684   1
  -3   3   3 1.75840 1.20706   8
  -3   3   3 0.84122 1.03757   6
  -3   3   3 1.79515 1.04415   3
  -3   3   3 2.80668 1.38676   2
  -3   3   3 2.72974 1.24595   5
  -3   3   3 2.34157 1.25522   7
  -3   3   3 1.57840 1.44462   9
   2  -3  -3 29.6357 7.09814   6
   2  -3  -3 36.0893 6.86130   1
   2  -3  -3 46.4389 7.55868   4
  -2   3   3 38.6189 7.22548   5
  -2   3   3 43.2305 7.44135   2
  -2   3   3 24.6559 7.12687   9
  -2   3   3 35.1232 7.22369   7
  -2   3   3 37.2077 6.95359   8
  -2   3   3 35.7018 7.31660   4
  -2   3   3 34.3237 7.04868   3
   1  -3  -3 1.22295 0.95090   6
   1  -3  -3 1.83593 0.59057   1
   1  -3  -3 0.78442 1.04890   4
  -1   3   3 1.85784 1.00931   2
  -1   3   3 2.48648 1.16256   9
  -1   3   3 2.50019 0.78018   5
  -1   3   3 0.99020 0.88953   7
  -1   3   3 2.14356 0.60157   3
   0  -3  -3 1.25208 0.67570   1
   0  -3  -3 0.59795 0.80950   4
   0  -3  -3 -0.4620 0.81594   8
   0  -3  -3 0.25947 0.80156   6
   0   3   3 1.30670 0.58543   8
   0   3   3 0.99985 0.76594   5
   0   3   3 -0.2090 1.00376   7
   0   3   3 -1.3142 0.67148   2
   0   3   3 0.33526 0.39695   3
   0   3   3 0.71846 1.20515   9
  -1  -3  -3 5.67228 1.86727   6
  -1  -3  -3 6.80999 1.85352   9
  -1  -3  -3 9.10378 1.80501   4
  -1  -3  -3 5.72395 2.08761   8
  -1  -3  -3 4.86378 1.83153   1
   1   3   3 7.09211 1.77712   3
   1   3   3 11.9578 2.19563   5
   1   3   3 9.69772 2.06726   9
   1   3   3 8.06099 2.30626   7
   1   3   3 5.89958 1.72951   2
  -2  -3  -3 12.8100 2.73001   2
  -2  -3  -3 12.7731 3.30215   1
  -2  -3  -3 12.4721 3.70635   8
  -2  -3  -3 15.9031 2.79977   9
  -2  -3  -3 10.9694 3.05896   6
  -2  -3  -3 16.9452 2.97416   4
   2   3   3 13.2398 2.85410   2
   2   3   3 9.35256 3.05778   3
   2   3   3 15.9327 3.31723   7
   2   3   3 8.58661 2.99632   9
   2   3   3 18.7550 3.50083   5
  -3  -3  -3 7.22749 2.10282   1
  -3  -3  -3 2.56765 1.29200   4
  -3  -3  -3 0.38900 1.56624   6
  -3  -3  -3 3.22012 3.11850   8
   3   3   3 0.86906 1.49380   3
   3   3   3 4.12241 2.33927   7
   3   3   3 2.64708 1.85734   5
  -4  -3  -3 5.98474 2.43214   6
  -4  -3  -3 5.96555 2.84716   1
  -4  -3  -3 5.02259 4.71963   8
   4   3   3 6.56170 3.01715   5
   4   3   3 10.0976 4.30795   7
   4   3   3 9.59090 3.13230   3
  -5  -3  -3 10.3392 6.10480   8
  -5  -3  -3 0.52646 3.01495   6
  -5  -3  -3 2.02074 2.84785   1
   5   3   3 5.18058 3.48591   5
   5   3   3 4.02775 2.62285   3
   5   3   3 6.89905 3.47011   8
  -6  -3  -3 -2.3788 3.54842   1
  -6  -3  -3 -9.0077 7.04206   8
  -6  -3  -3 -3.2381 3.26795   6
   6   3   3 -6.3536 4.06054   5
   6   3   3 -1.1499 3.62600   8
   6   3   3 -2.8436 3.20199   3
  -7  -3  -3 4.05178 13.2727   8
  -7  -3  -3 -10.550 3.86129   1
  -7  -3  -3 5.45085 5.42991   6
   7   3   3 3.42939 6.18552   8
   7   3   3 4.34423 9.24883   5
   7   3   3 3.01579 5.60113   3
   9  -4  -3 28.6809 6.88278   1
   9  -4  -3 -0.7162 7.88898   3
   9  -4  -3 2.52181 12.4419   8
  -9   4   3 -9.3295 6.15081   8
  -9   4   3 4.05706 5.98022   3
   8  -4  -3 4.83249 6.60491   8
   8  -4  -3 0.34889 4.66708   3
   8  -4  -3 3.19042 5.74158   5
   8  -4  -3 6.44847 4.11905   1
  -8   4   3 2.50745 4.42301   8
  -8   4   3 5.00694 2.82748   1
  -8   4   3 -4.9864 4.96453   3
  -8   4   3 -0.1437 4.18970   5
   7  -4  -3 -2.7964 4.76357   7
   7  -4  -3 0.56931 3.81413   5
   7  -4  -3 3.04750 2.67453   1
   7  -4  -3 3.60803 3.27307   3
   7  -4  -3 6.81583 6.86399   6
   7  -4  -3 4.11852 4.44398   8
  -7   4   3 0.84634 2.23589   1
  -7   4   3 2.78315 2.45379   6
  -7   4   3 -2.9988 2.72335   7
  -7   4   3 0.12737 3.04847   3
  -7   4   3 0.50094 2.84726   5
  -7   4   3 -1.4655 3.46410   8
   6  -4  -3 8.32395 3.44891   7
   6  -4  -3 5.20288 3.27957   5
   6  -4  -3 8.91323 3.60610   4
   6  -4  -3 5.58263 3.85480   8
   6  -4  -3 7.49389 4.35471   6
   6  -4  -3 3.32841 2.92858   3
   6  -4  -3 4.49865 4.25959   9
   6  -4  -3 4.81570 2.47688   2
   6  -4  -3 5.60947 2.39698   1
  -6   4   3 8.19095 2.81915   2
  -6   4   3 10.2641 2.44101   1
  -6   4   3 4.78077 2.53734   6
  -6   4   3 10.1316 3.21530   9
  -6   4   3 5.30109 2.86139   5
  -6   4   3 10.5058 3.83423   3
  -6   4   3 4.49950 3.05031   8
  -6   4   3 3.34146 3.01322   4
  -6   4   3 7.31995 2.74091   7
   5  -4  -3 6.78153 1.85069   1
   5  -4  -3 1.63561 3.08125   6
   5  -4  -3 3.07066 2.93835   7
   5  -4  -3 5.91312 2.97795   9
   5  -4  -3 0.46150 1.92564   2
   5  -4  -3 7.18948 2.73243   4
  -5   4   3 1.31369 1.92596   7
  -5   4   3 4.65723 2.15099   5
  -5   4   3 4.67560 2.05596   9
  -5   4   3 4.64473 1.48249   1
  -5   4   3 4.58838 1.93638   2
  -5   4   3 0.72236 2.24910   3
  -5   4   3 4.33500 1.96865   4
  -5   4   3 2.50934 2.11875   8
  -5   4   3 5.06658 2.03729   6
   4  -4  -3 16.4056 4.81866   4
   4  -4  -3 19.8403 4.76281   6
   4  -4  -3 19.6506 4.84420   9
   4  -4  -3 24.7674 4.38784   1
   4  -4  -3 11.6947 4.44560   2
  -4   4   3 18.1889 4.37048   8
  -4   4   3 19.8999 4.74956   4
  -4   4   3 19.2743 4.63473   2
  -4   4   3 23.1287 4.59955   3
  -4   4   3 23.9902 4.31185   1
  -4   4   3 19.3488 4.35038   6
  -4   4   3 23.3134 4.80259   9
  -4   4   3 27.5000 4.84773   7
  -4   4   3 16.5894 4.53875   5
   3  -4  -3 -0.0911 0.63236   1
   3  -4  -3 2.15427 1.82629   4
   3  -4  -3 -0.3496 1.45267   6
   3  -4  -3 3.02404 1.54683   8
  -3   4   3 2.46901 1.10573   3
  -3   4   3 3.31566 1.50471   7
  -3   4   3 0.59072 1.09493   5
  -3   4   3 -0.5017 0.90373   8
  -3   4   3 -0.4986 1.02546   4
  -3   4   3 4.12971 1.64451   9
  -3   4   3 1.49870 1.44107   2
   2  -4  -3 84.2914 19.2935   4
   2  -4  -3 90.7591 18.9621   6
   2  -4  -3 112.719 18.8220   1
  -2   4   3 94.8279 19.0051   7
  -2   4   3 93.9012 19.1334   4
  -2   4   3 110.821 19.2141   2
  -2   4   3 81.1963 19.1864   9
  -2   4   3 95.1178 18.9371   5
  -2   4   3 99.3471 18.8535   3
   1  -4  -3 5.98310 1.63385   1
   1  -4  -3 6.25427 1.90633   4
   1  -4  -3 5.11841 1.96975   6
  -1   4   3 12.6428 2.59003   9
  -1   4   3 5.64637 1.75317   5
  -1   4   3 6.32108 2.19604   7
  -1   4   3 9.89334 1.69298   3
  -1   4   3 10.9952 2.38148   2
   0  -4  -3 0.30207 1.02202   4
   0  -4  -3 -0.7391 1.42801   8
   0  -4  -3 0.86419 0.95955   6
   0  -4  -3 -0.3188 0.69048   1
   0   4   3 -1.1483 1.41996   7
   0   4   3 0.71389 0.57004   3
   0   4   3 0.07870 1.73474   9
   0   4   3 -0.3725 0.99270   5
   0   4   3 1.38281 1.27707   2
   0   4   3 1.52845 0.82171   8
  -1  -4  -3 115.189 23.5719   1
  -1  -4  -3 125.290 23.5471   6
  -1  -4  -3 127.029 23.6443   8
  -1  -4  -3 124.162 23.4874   4
   1   4   3 133.573 23.6927   7
   1   4   3 111.811 23.4721   3
   1   4   3 125.939 23.5690   5
   1   4   3 125.090 23.5439   2
   1   4   3 124.264 23.5398   9
  -2  -4  -3 14.6196 2.58278   4
  -2  -4  -3 10.0395 2.74340   6
  -2  -4  -3 7.14027 3.46542   8
  -2  -4  -3 7.28961 2.77118   1
   2   4   3 10.2129 3.32457   7
   2   4   3 8.54706 2.82161   5
   2   4   3 9.29498 2.58975   3
  -3  -4  -3 5.51228 4.66040   8
  -3  -4  -3 0.24902 1.82378   6
  -3  -4  -3 3.91147 2.28441   1
  -3  -4  -3 0.70999 2.05390   4
   3   4   3 -2.0879 3.46625   7
   3   4   3 0.60228 1.58124   3
   3   4   3 3.43435 2.11275   5
  -4  -4  -3 -0.9606 2.10783   6
  -4  -4  -3 1.44853 2.46407   1
  -4  -4  -3 -1.7316 5.23672   8
   4   4   3 -0.9231 1.76145   3
   4   4   3 -2.9101 2.34321   5
   4   4   3 3.42956 2.81929   8
  -5  -4  -3 -2.3407 2.77527   6
  -5  -4  -3 6.03623 7.47768   8
  -5  -4  -3 0.97826 2.66627   1
   5   4   3 11.4168 3.90927   8
   5   4   3 2.32119 3.62048   5
   5   4   3 -0.3192 2.53842   3
  -6  -4  -3 -0.9558 3.61495   1
  -6  -4  -3 0.96391 4.32382   6
  -6  -4  -3 12.7520 12.2486   8
   6   4   3 -0.8433 5.18761   8
   6   4   3 4.21667 5.88810   5
   6   4   3 -2.6222 3.65503   3
   9  -5  -3 -2.3010 10.1405   3
   9  -5  -3 -6.8667 13.1703   8
  -9   5   3 10.3787 9.37688   3
  -9   5   3 -9.5463 6.16661   8
   8  -5  -3 11.4890 5.49666   1
   8  -5  -3 4.08886 7.04819   5
   8  -5  -3 -6.3781 5.62143   3
   8  -5  -3 -1.0091 7.91202   8
  -8   5   3 -9.1876 4.16014   5
  -8   5   3 -4.5619 4.50673   8
  -8   5   3 -0.0068 4.05447   3
   7  -5  -3 9.95374 6.73098   6
   7  -5  -3 0.62635 5.39156   4
   7  -5  -3 -0.3829 2.62285   1
   7  -5  -3 -0.4534 4.93069   7
   7  -5  -3 2.46509 2.93563   2
   7  -5  -3 -1.3507 4.41296   5
   7  -5  -3 6.16254 5.56264   8
   7  -5  -3 3.76480 4.22015   3
   7  -5  -3 2.20820 5.64716   9
  -7   5   3 1.77842 2.73500   6
  -7   5   3 4.42326 2.56100   2
  -7   5   3 2.13888 2.19723   1
  -7   5   3 -4.4033 2.89158   7
  -7   5   3 -2.5734 3.80657   9
  -7   5   3 0.33249 3.25174   8
  -7   5   3 -0.2938 3.55774   4
  -7   5   3 -3.9097 3.30548   5
  -7   5   3 1.39844 3.06033   3
   6  -5  -3 0.31828 3.92795   8
   6  -5  -3 -1.1888 3.34899   9
   6  -5  -3 2.19915 3.78523   4
   6  -5  -3 -2.8147 3.01374   7
   6  -5  -3 1.36682 2.12287   1
   6  -5  -3 0.09809 2.21813   2
   6  -5  -3 -0.3706 3.02107   3
   6  -5  -3 -2.1125 3.83165   6
  -6   5   3 1.00876 2.38344   8
  -6   5   3 5.27698 2.50297   9
  -6   5   3 -2.9461 2.11311   5
  -6   5   3 -0.7432 2.40562   4
  -6   5   3 0.46056 1.37496   1
  -6   5   3 1.15299 2.26656   2
  -6   5   3 3.93203 2.39184   6
  -6   5   3 5.80827 2.91220   3
  -6   5   3 3.21300 2.21102   7
   5  -5  -3 3.66150 3.39236   8
   5  -5  -3 7.69877 3.55050   9
   5  -5  -3 -1.1893 3.25263   6
   5  -5  -3 3.30011 2.31106   2
   5  -5  -3 9.74849 2.05805   1
   5  -5  -3 8.03190 3.39340   4
  -5   5   3 -2.0654 2.27041   8
  -5   5   3 10.5942 2.11322   1
  -5   5   3 5.49672 2.48433   3
  -5   5   3 5.31171 2.60234   9
  -5   5   3 6.04347 2.68561   2
  -5   5   3 8.28517 2.46596   7
  -5   5   3 7.03674 2.23337   6
  -5   5   3 3.76186 2.60998   5
  -5   5   3 3.45596 2.72634   4
   4  -5  -3 1.51920 2.67769   4
   4  -5  -3 2.86984 2.45353   9
   4  -5  -3 6.37906 2.75771   8
   4  -5  -3 4.99047 3.04045   6
   4  -5  -3 6.31338 1.63540   1
  -4   5   3 7.61692 2.06352   8
  -4   5   3 3.66045 1.98615   3
  -4   5   3 8.21240 2.00445   7
  -4   5   3 5.12450 2.45333   9
  -4   5   3 2.95931 1.89980   5
  -4   5   3 10.2590 2.74164   2
  -4   5   3 2.35569 2.38650   4
   3  -5  -3 75.3972 14.6256   6
   3  -5  -3 88.0630 14.1481   1
   3  -5  -3 76.2314 14.8721   4
  -3   5   3 59.1220 14.1602   3
  -3   5   3 62.7599 14.6906   2
  -3   5   3 77.9837 14.6838   7
  -3   5   3 75.8554 14.9086   4
  -3   5   3 78.8942 14.8046   9
  -3   5   3 69.5728 14.4860   5
   2  -5  -3 17.1509 3.56240   6
   2  -5  -3 14.4000 2.94749   1
   2  -5  -3 14.6691 3.67776   4
  -2   5   3 11.1261 3.62335   9
  -2   5   3 18.4824 3.69541   7
  -2   5   3 14.5208 3.27112   5
  -2   5   3 10.5838 3.49889   2
  -2   5   3 12.2690 2.93507   3
   1  -5  -3 116.239 23.6447   4
   1  -5  -3 132.272 23.4510   1
   1  -5  -3 116.090 23.5352   6
  -1   5   3 128.074 23.6836   7
  -1   5   3 117.104 23.4792   5
  -1   5   3 125.781 23.3390   3
  -1   5   3 111.701 23.8375   9
  -1   5   3 121.898 23.7337   2
   0  -5  -3 -1.1165 1.31053   6
   0  -5  -3 0.98860 1.14573   4
   0  -5  -3 -0.0151 2.22672   8
   0  -5  -3 -1.6987 0.92223   1
   0   5   3 0.32795 1.06075   5
   0   5   3 0.64622 1.57175   2
   0   5   3 0.04001 1.09254   8
   0   5   3 0.51549 2.08581   9
   0   5   3 0.87289 1.99435   7
   0   5   3 -1.0427 0.69044   3
  -1  -5  -3 -1.1354 3.11462   8
  -1  -5  -3 -0.5977 2.12774   9
  -1  -5  -3 0.55839 1.40547   4
  -1  -5  -3 1.21003 1.64667   6
  -1  -5  -3 5.49556 1.86430   1
   1   5   3 5.93647 1.88228   5
   1   5   3 -0.4550 2.44558   7
   1   5   3 4.88414 1.32597   3
   1   5   3 2.49688 2.09482   2
   1   5   3 2.17728 3.06992   9
  -2  -5  -3 1.55713 4.36250   8
  -2  -5  -3 0.05474 1.41145   6
  -2  -5  -3 1.24517 1.50340   4
  -2  -5  -3 3.61985 2.21888   1
   2   5   3 3.49357 3.36238   7
   2   5   3 4.40008 1.96906   5
   2   5   3 4.10643 1.56940   3
  -3  -5  -3 1.70468 2.53661   1
  -3  -5  -3 -3.7246 5.15083   8
  -3  -5  -3 -0.7982 2.02145   6
   3   5   3 3.60151 1.89771   3
   3   5   3 1.04897 4.24794   7
   3   5   3 1.91746 2.47026   5
   3   5   3 -3.2945 2.62962   8
  -4  -5  -3 -2.6288 7.47322   8
  -4  -5  -3 4.24793 3.03185   6
  -4  -5  -3 3.51178 3.32250   1
   4   5   3 10.5647 3.77186   8
   4   5   3 10.4637 4.04339   5
   4   5   3 3.99068 2.68195   3
  -5  -5  -3 4.19552 3.91873   6
  -5  -5  -3 -2.9645 3.44229   1
  -5  -5  -3 -6.7634 10.7849   8
   5   5   3 0.06207 2.96440   3
   5   5   3 -1.9045 4.42826   5
   5   5   3 -1.6015 4.56409   8
  -6  -5  -3 4.02239 17.0866   8
  -6  -5  -3 0.26711 5.56574   6
   8  -6  -3 -3.0147 13.0702   5
   8  -6  -3 1.37663 9.09565   7
  -8   6   3 2.91959 6.60590   7
   7  -6  -3 0.23504 6.63962   6
   7  -6  -3 3.09899 4.91987   5
   7  -6  -3 5.22755 4.89253   7
   7  -6  -3 -3.1514 5.66329   4
   7  -6  -3 -1.9071 6.18050   3
   7  -6  -3 -3.6385 4.86884   9
   7  -6  -3 -3.9413 3.10749   2
  -7   6   3 -1.5504 3.23641   5
  -7   6   3 1.54402 2.94844   6
  -7   6   3 -3.9234 3.29937   4
  -7   6   3 2.72576 3.04734   7
  -7   6   3 6.95525 3.63638   2
  -7   6   3 2.05304 3.43586   9
   6  -6  -3 5.70338 4.28338   9
   6  -6  -3 5.18625 4.41274   4
   6  -6  -3 7.08550 2.70269   1
   6  -6  -3 0.98599 5.05121   6
   6  -6  -3 4.61226 2.72206   2
  -6   6   3 4.51039 2.71618   7
  -6   6   3 11.0904 3.76565   9
  -6   6   3 3.68645 2.77140   5
  -6   6   3 -1.2697 2.90521   2
  -6   6   3 3.39521 1.87947   1
  -6   6   3 -1.0525 2.88400   4
  -6   6   3 3.04549 3.12197   3
  -6   6   3 8.70357 2.74609   6
   5  -6  -3 1.78461 1.44050   1
   5  -6  -3 -2.6291 1.95382   2
   5  -6  -3 2.56855 3.19764   6
   5  -6  -3 0.66861 3.44160   9
   5  -6  -3 -2.5725 2.92463   4
  -5   6   3 0.47774 2.45598   4
  -5   6   3 2.74966 1.97849   2
  -5   6   3 1.54864 2.05423   7
  -5   6   3 -5.3042 1.57436   5
  -5   6   3 6.80220 2.82521   9
  -5   6   3 2.05891 2.57237   3
   4  -6  -3 1.18117 2.72332   6
   4  -6  -3 2.81212 1.18493   1
   4  -6  -3 0.21471 2.29423   4
  -4   6   3 -0.8607 2.21764   9
  -4   6   3 2.01856 2.22095   2
  -4   6   3 -1.5707 1.89098   7
  -4   6   3 2.08446 1.75015   5
  -4   6   3 3.51427 2.08233   3
  -4   6   3 1.87674 2.31693   4
   3  -6  -3 3.28736 2.34768   6
   3  -6  -3 5.48045 2.25880   4
   3  -6  -3 5.18055 1.22046   1
  -3   6   3 3.80581 2.38527   2
  -3   6   3 1.51199 1.51845   3
  -3   6   3 0.59567 2.07207   7
  -3   6   3 4.85221 2.72695   9
  -3   6   3 2.05448 1.59557   5
  -3   6   3 5.03614 2.56195   4
   2  -6  -3 7.18805 2.28454   1
   2  -6  -3 13.3957 3.24443   4
   2  -6  -3 6.33424 2.74351   6
  -2   6   3 16.8206 3.40775   7
  -2   6   3 10.6275 2.33754   3
  -2   6   3 12.9344 3.61498   9
  -2   6   3 11.3585 3.32888   2
  -2   6   3 11.5661 2.69949   5
   1  -6  -3 2.21397 1.97369   6
   1  -6  -3 5.72999 1.99120   4
   1  -6  -3 3.20258 1.61383   1
  -1   6   3 4.79546 2.92031   9
  -1   6   3 5.45133 2.51168   2
  -1   6   3 1.67784 1.30621   5
  -1   6   3 4.14965 1.26201   3
  -1   6   3 1.96470 2.38260   7
   0  -6  -3 0.43945 1.68397   6
   0  -6  -3 1.53695 1.55497   4
   0  -6  -3 1.29781 1.51777   1
   0   6   3 0.39953 2.20335   2
   0   6   3 -1.1787 2.55203   7
   0   6   3 1.81209 1.15595   3
   0   6   3 2.69648 1.72439   5
   0   6   3 -0.7640 2.87112   9
  -1  -6  -3 2.29256 2.33165   1
  -1  -6  -3 4.67690 2.37218   6
  -1  -6  -3 3.71534 1.99730   4
   1   6   3 3.39756 5.49969   9
   1   6   3 8.75710 2.17536   3
   1   6   3 3.02149 3.87637   2
   1   6   3 13.9431 2.66914   5
   1   6   3 2.29694 3.51470   7
  -2  -6  -3 -2.4386 1.87790   6
  -2  -6  -3 -0.5021 2.21909   1
   2   6   3 8.66866 4.42707   7
   2   6   3 6.77832 2.07358   3
   2   6   3 -1.2186 2.26859   5
  -3  -6  -3 -3.5364 2.31148   6
  -3  -6  -3 5.29497 3.17411   1
   3   6   3 0.94463 2.90468   5
   3   6   3 -2.1124 1.99306   3
   3   6   3 -2.7733 7.66200   7
  -4  -6  -3 0.40344 3.44676   1
  -4  -6  -3 3.09182 3.13063   6
   4   6   3 4.56255 3.95782   5
   4   6   3 -3.0622 2.80653   3
  -5  -6  -3 2.55838 5.52536   1
  -5  -6  -3 -1.1079 4.89433   6
   5   6   3 -1.0657 6.51840   5
   5   6   3 -4.0967 3.85078   3
   8  -7  -3 -2.3502 4.26151   2
   8  -7  -3 -3.5712 7.96657   9
   8  -7  -3 -9.9857 8.22011   4
   8  -7  -3 -4.1427 9.14560   7
  -8   7   3 1.90790 4.74716   4
  -8   7   3 -3.6445 4.37530   7
  -8   7   3 0.14577 3.30600   2
  -8   7   3 -1.2943 5.23974   9
   7  -7  -3 -0.3911 2.79685   2
   7  -7  -3 -1.1994 4.91908   4
   7  -7  -3 3.32154 5.27311   9
   7  -7  -3 -1.6551 8.12078   6
  -7   7   3 -1.7795 3.70196   4
  -7   7   3 -0.8367 3.10097   2
  -7   7   3 1.40571 3.44015   7
  -7   7   3 1.10166 3.90798   9
  -7   7   3 0.67703 4.10315   5
   6  -7  -3 12.4829 5.49015   6
   6  -7  -3 6.60205 4.53957   4
   6  -7  -3 13.0184 5.47285   9
   6  -7  -3 15.1685 4.22499   2
  -6   7   3 6.64626 4.16122   9
  -6   7   3 7.14951 4.15536   4
  -6   7   3 16.7214 4.15462   5
  -6   7   3 18.0855 4.14918   7
  -6   7   3 3.96637 3.94118   2
   5  -7  -3 16.8239 4.58321   6
   5  -7  -3 12.2827 4.61779   9
   5  -7  -3 11.9028 4.38240   4
   5  -7  -3 2.44179 3.04864   2
  -5   7   3 6.79227 3.84018   9
  -5   7   3 3.73310 3.54779   4
  -5   7   3 5.34485 3.23929   2
  -5   7   3 10.7698 3.38415   5
  -5   7   3 12.7113 3.42543   7
   4  -7  -3 14.5553 3.78614   4
   4  -7  -3 5.62551 2.21082   1
   4  -7  -3 6.76554 3.75790   6
  -4   7   3 11.6819 3.39477   7
  -4   7   3 8.65740 2.67712   5
  -4   7   3 15.6836 3.65129   4
  -4   7   3 0.16392 3.18788   9
  -4   7   3 10.3819 3.77257   2
   3  -7  -3 1.56991 2.56167   4
   3  -7  -3 2.31099 1.44688   1
   3  -7  -3 2.77230 2.78193   6
  -3   7   3 0.44385 2.50385   9
  -3   7   3 -0.7368 2.19243   7
  -3   7   3 1.83959 1.66778   5
  -3   7   3 3.83025 2.91629   2
   2  -7  -3 -0.8061 2.01397   4
   2  -7  -3 2.96731 1.33886   1
   2  -7  -3 -0.2798 2.35389   6
  -2   7   3 0.77873 2.15367   7
  -2   7   3 3.92331 3.32751   9
  -2   7   3 4.98744 2.86356   2
  -2   7   3 4.31150 1.72022   5
   1  -7  -3 6.02279 2.00075   1
   1  -7  -3 3.56010 2.62929   6
   1  -7  -3 4.25213 2.17587   4
  -1   7   3 7.58821 2.31859   5
  -1   7   3 0.99054 3.81354   9
  -1   7   3 3.53863 2.89992   2
  -1   7   3 7.09489 3.54323   7
   0  -7  -3 -0.6582 1.65156   1
   0  -7  -3 -1.5430 2.07599   4
   0  -7  -3 2.28536 2.11082   6
   0   7   3 -1.0998 3.08039   7
   0   7   3 -0.1481 2.61639   2
   0   7   3 -0.4246 1.62542   5
   0   7   3 -1.0493 4.93645   9
  -1  -7  -3 -1.6593 2.03607   6
  -1  -7  -3 0.09475 1.68210   4
  -1  -7  -3 -2.6073 2.32541   1
   1   7   3 -0.9979 4.44233   7
   1   7   3 -4.1482 1.95960   5
  -2  -7  -3 1.17617 2.66134   6
  -2  -7  -3 -2.9777 2.51640   1
   2   7   3 1.87223 2.89438   3
   2   7   3 2.42904 6.33404   7
   2   7   3 3.72975 2.43022   5
  -3  -7  -3 -1.3584 3.35475   1
  -3  -7  -3 -6.6003 3.28525   6
   3   7   3 1.88397 3.02681   5
   3   7   3 0.97699 3.31401   3
  -4  -7  -3 7.99261 5.78155   1
  -4  -7  -3 1.34874 4.34322   6
   4   7   3 -1.2567 5.03233   5
   8  -8  -3 -3.5040 9.15203   9
   8  -8  -3 -0.1733 9.59059   7
   8  -8  -3 -5.4122 9.17384   4
   8  -8  -3 -0.8628 5.05987   2
  -8   8   3 6.67482 5.97606   9
  -8   8   3 8.74783 5.27056   4
  -8   8   3 5.07044 4.83787   2
  -8   8   3 1.63933 5.69596   7
   7  -8  -3 -3.0702 3.42345   2
   7  -8  -3 6.16225 6.55962   9
   7  -8  -3 -1.7094 8.13957   6
   7  -8  -3 -0.7902 4.75112   4
  -7   8   3 11.4658 3.87168   7
  -7   8   3 6.66592 5.42442   9
  -7   8   3 -2.5408 3.36780   2
  -7   8   3 -2.7114 4.23156   4
   6  -8  -3 0.22454 4.78462   9
   6  -8  -3 -0.2410 2.97016   2
   6  -8  -3 -3.2747 3.98609   4
   6  -8  -3 5.95907 5.69593   6
  -6   8   3 3.79024 4.07790   9
  -6   8   3 -2.6339 3.29555   4
  -6   8   3 0.94260 3.23636   5
  -6   8   3 -1.7999 3.12702   2
  -6   8   3 0.23700 3.01883   7
   5  -8  -3 2.62959 4.38632   9
   5  -8  -3 -1.6098 3.48475   4
   5  -8  -3 1.31711 3.17437   2
   5  -8  -3 11.0198 4.46558   6
  -5   8   3 2.20214 3.44430   2
  -5   8   3 7.10927 3.85304   9
  -5   8   3 -0.9306 3.13330   4
  -5   8   3 -2.3456 2.68595   7
  -5   8   3 8.42686 3.16976   5
   4  -8  -3 -1.8127 2.83126   4
   4  -8  -3 1.64595 3.31663   6
  -4   8   3 0.49193 2.98256   2
  -4   8   3 2.90616 2.31881   5
  -4   8   3 4.87793 3.16887   7
  -4   8   3 -4.1298 3.59501   9
   3  -8  -3 -0.1148 1.91080   4
   3  -8  -3 0.29645 2.95769   6
  -3   8   3 0.80208 2.01832   5
  -3   8   3 -4.6518 2.66474   2
  -3   8   3 6.91787 3.07835   7
  -3   8   3 1.02749 3.98726   9
   2  -8  -3 1.16178 2.20716   1
   2  -8  -3 -1.9374 2.55636   6
   2  -8  -3 1.22249 2.20764   4
  -2   8   3 -1.4854 3.37095   7
  -2   8   3 2.47406 3.20850   2
  -2   8   3 4.19150 2.19367   5
  -2   8   3 -0.3991 4.20710   9
   1  -8  -3 -7.5569 1.90090   4
   1  -8  -3 -0.4998 2.38283   1
   1  -8  -3 1.11711 2.09739   6
  -1   8   3 -4.9521 3.58635   7
  -1   8   3 3.48484 5.06583   9
  -1   8   3 1.21350 1.96356   5
  -1   8   3 2.34996 3.26096   2
   0  -8  -3 2.88162 2.27110   4
   0  -8  -3 -1.0361 1.66397   6
   0  -8  -3 -1.8863 2.42478   1
   0   8   3 2.31052 4.63875   7
   0   8   3 0.48775 2.26470   5
  -1  -8  -3 0.72561 3.97198   1
  -1  -8  -3 1.23182 2.87819   6
   1   8   3 6.09072 6.23216   7
   1   8   3 -0.6934 2.57766   5
  -2  -8  -3 -0.8648 3.84383   1
  -2  -8  -3 5.24943 3.71846   6
   2   8   3 -1.1890 9.29498   7
   2   8   3 -5.2670 3.22080   5
  -3  -8  -3 2.63534 5.97543   1
  -3  -8  -3 2.27491 5.09921   6
   3   8   3 9.05266 4.48994   5
   8  -9  -3 -1.9430 9.90971   7
   8  -9  -3 -13.295 9.82601   4
   8  -9  -3 -10.637 13.9379   9
   8  -9  -3 6.43559 7.09547   2
  -8   9   3 6.41139 5.35942   2
  -8   9   3 -6.5073 5.77919   7
   7  -9  -3 -3.7980 6.10055   4
   7  -9  -3 -3.9897 8.88364   6
   7  -9  -3 0.54156 4.21277   2
   7  -9  -3 11.8485 8.51135   9
  -7   9   3 8.85136 5.92089   9
  -7   9   3 0.25058 4.57035   4
  -7   9   3 -3.1266 4.44969   2
  -7   9   3 -4.4340 3.84620   7
   6  -9  -3 -7.2603 4.54537   4
   6  -9  -3 3.63955 6.30181   9
   6  -9  -3 1.65216 3.66471   2
   6  -9  -3 -2.2055 6.04262   6
  -6   9   3 -2.5951 4.01272   7
  -6   9   3 -0.3516 4.91412   9
  -6   9   3 -1.5507 3.64585   2
   5  -9  -3 4.00402 3.95515   2
   5  -9  -3 -2.7807 4.79933   9
   5  -9  -3 -0.8501 4.54818   6
   5  -9  -3 3.24654 4.49839   4
  -5   9   3 6.49370 3.76489   7
  -5   9   3 1.57176 4.10807   2
  -5   9   3 6.64526 3.45845   5
  -5   9   3 3.99203 5.25144   9
   4  -9  -3 0.98960 4.26915   9
   4  -9  -3 -0.4353 2.98377   4
   4  -9  -3 5.71289 4.19794   6
  -4   9   3 5.31167 2.92506   5
  -4   9   3 2.85946 3.52493   7
  -4   9   3 0.93263 4.05769   9
  -4   9   3 3.67893 4.04396   2
   3  -9  -3 -7.3936 4.05695   9
   3  -9  -3 -3.2582 2.82017   4
   3  -9  -3 0.19822 3.48933   6
  -3   9   3 -5.1002 2.32582   5
  -3   9   3 0.21558 5.19435   9
  -3   9   3 2.19660 4.20279   7
  -3   9   3 1.54692 3.77764   2
   2  -9  -3 -4.3757 5.06564   9
   2  -9  -3 -4.4560 3.01259   6
   2  -9  -3 0.58332 2.79525   4
  -2   9   3 -2.2094 3.23578   7
  -2   9   3 -1.6549 3.62726   2
  -2   9   3 0.72797 5.82516   9
  -2   9   3 0.74501 2.27109   5
   1  -9  -3 -1.9592 3.90295   2
   1  -9  -3 -2.6545 3.11247   6
   1  -9  -3 -0.7072 2.78614   4
   1  -9  -3 -3.1845 5.36554   9
  -1   9   3 5.76145 5.47132   2
  -1   9   3 4.10860 2.75199   5
  -1   9   3 6.57934 8.98275   9
  -1   9   3 2.81161 5.32688   7
   0  -9  -3 1.01543 3.09498   6
   0  -9  -3 -0.4853 3.94200   1
   0  -9  -3 0.51861 2.88125   4
   0   9   3 -0.2219 2.45060   5
   0   9   3 9.27651 6.48566   7
  -1  -9  -3 3.26195 5.39473   1
  -1  -9  -3 -5.8727 3.18162   6
   1   9   3 4.70981 3.47472   5
   1   9   3 4.64043 8.71067   7
  -2  -9  -3 2.28092 6.27311   1
  -2  -9  -3 -4.6854 4.87173   6
   2   9   3 5.03748 14.4837   7
   2   9   3 3.24646 4.73853   5
   7 -10  -3 3.44527 11.0983   6
   7 -10  -3 -2.7449 5.50683   2
   7 -10  -3 -1.6581 7.94622   4
  -7  10   3 -1.3449 5.81814   2
  -7  10   3 2.06119 5.43481   7
   6 -10  -3 0.98824 7.95488   6
   6 -10  -3 5.73175 4.89340   2
   6 -10  -3 -0.5719 5.16218   4
   6 -10  -3 -1.7104 7.66652   9
  -6  10   3 11.0375 5.60258   7
  -6  10   3 -6.9942 4.83608   2
  -6  10   3 -0.9007 7.05501   9
   5 -10  -3 3.30513 4.29589   2
   5 -10  -3 -0.3035 4.86041   4
   5 -10  -3 -3.4602 6.02716   6
   5 -10  -3 5.36400 6.17099   9
  -5  10   3 3.37335 5.12232   7
  -5  10   3 -4.2560 6.42345   9
  -5  10   3 4.53034 5.31994   2
  -5  10   3 -2.7488 3.63000   5
   4 -10  -3 -5.0685 5.60096   9
   4 -10  -3 4.74783 4.99495   6
   4 -10  -3 -3.8290 3.54445   4
   4 -10  -3 -1.8098 4.01458   2
  -4  10   3 1.79243 3.21855   5
  -4  10   3 -3.1845 6.39871   9
  -4  10   3 0.84992 4.60663   2
  -4  10   3 1.14686 5.00796   7
   3 -10  -3 6.28344 4.22281   2
   3 -10  -3 3.54011 3.37603   4
   3 -10  -3 -5.9999 5.45160   9
   3 -10  -3 -4.1305 4.35182   6
  -3  10   3 0.13958 3.43171   5
  -3  10   3 0.89394 4.60991   2
  -3  10   3 1.50261 4.11844   7
  -3  10   3 2.67792 7.55719   9
   2 -10  -3 -0.7325 5.72872   9
   2 -10  -3 0.17918 3.64848   4
   2 -10  -3 -1.6470 4.75994   2
   2 -10  -3 -0.3041 3.20097   6
  -2  10   3 3.53435 9.15589   9
  -2  10   3 6.36805 5.61484   2
  -2  10   3 8.04423 3.45141   5
  -2  10   3 4.00900 6.27653   7
   1 -10  -3 -1.0142 3.28812   4
   1 -10  -3 7.25795 4.86707   6
  -1  10   3 -3.0867 3.20207   5
  -1  10   3 4.86088 7.58304   7
   0 -10  -3 -4.9359 4.73556   6
   0  10   3 1.49948 4.00568   5
   0  10   3 2.41442 13.3636   7
   1  10   3 -2.8437 14.4650   7
   6 -11  -3 8.65885 11.1914   6
   5 -11  -3 -0.1873 5.47450   2
   5 -11  -3 4.86058 9.65712   6
   5 -11  -3 -2.6845 4.56377   4
  -5  11   3 11.9174 7.16816   2
  -5  11   3 -6.9056 5.00547   7
   4 -11  -3 1.84528 5.69860   2
   4 -11  -3 -6.6894 7.63502   9
   4 -11  -3 5.65606 4.98880   4
   4 -11  -3 3.63787 7.62165   6
  -4  11   3 0.27723 7.36751   7
  -4  11   3 8.49924 4.92933   5
  -4  11   3 2.02554 11.1277   9
  -4  11   3 10.1766 7.61608   2
   3 -11  -3 0.16438 6.38620   6
   3 -11  -3 -5.2911 7.50838   9
   3 -11  -3 -0.1232 6.47154   2
   3 -11  -3 4.36768 4.69919   4
  -3  11   3 15.9251 9.83673   2
  -3  11   3 -0.2351 4.41676   5
  -3  11   3 1.82504 8.76586   7
  -3  11   3 -4.0095 12.1730   9
   2 -11  -3 1.98772 6.26948   6
   2 -11  -3 6.02215 4.49235   4
  -2  11   3 -1.4103 4.51498   5
  -2  11   3 4.39418 10.4198   7
  -1  11   3 8.46717 17.2596   7
  -1  11  -4 6.09306 5.00988   5
  -2  11  -4 -4.7354 13.4920   9
  -2  11  -4 4.55275 11.4905   2
  -2  11  -4 -0.4453 8.11897   7
   2 -11   4 8.92018 4.67115   4
   2 -11   4 1.80173 5.43762   6
  -3  11  -4 -3.3476 11.9679   9
  -3  11  -4 4.30534 7.35606   7
  -3  11  -4 -5.6464 7.95017   2
   3 -11   4 -3.2636 4.06037   4
   3 -11   4 0.25899 5.67571   6
  -4  11  -4 -7.7650 6.64449   2
  -4  11  -4 8.36552 6.75097   7
  -4  11  -4 3.42492 12.4978   9
   4 -11   4 -6.7024 5.92109   6
   4 -11   4 10.0362 5.57205   4
  -5  11  -4 0.77386 6.28171   2
  -5  11  -4 18.3872 7.06468   7
   5 -11   4 -8.5392 5.23396   4
   5 -11   4 1.63069 7.21421   6
  -6  11  -4 -2.1582 6.19574   7
   6 -11   4 0.79135 10.5863   6
   1  10  -4 2.67353 4.56325   5
   1  10  -4 3.88756 13.0090   7
  -1 -10   4 6.25765 7.93142   6
  -1 -10   4 0.93269 6.07207   1
   0  10  -4 9.12399 4.03036   5
   0  10  -4 -2.3590 8.20228   7
   0 -10   4 3.71972 4.13476   6
   0 -10   4 1.84219 4.75027   1
  -1  10  -4 -4.4353 3.06919   5
  -1  10  -4 -0.3482 5.80403   7
   1 -10   4 -1.9106 3.43844   6
   1 -10   4 -1.2260 4.21714   1
  -2  10  -4 -8.2510 7.70656   9
  -2  10  -4 -1.9565 3.21891   5
  -2  10  -4 2.14246 5.33974   2
  -2  10  -4 10.1774 5.44225   7
   2 -10   4 -2.6540 3.36006   4
   2 -10   4 0.22184 3.76835   1
   2 -10   4 3.03936 3.53426   6
  -3  10  -4 3.02357 4.63041   7
  -3  10  -4 2.99430 7.26332   9
  -3  10  -4 -7.2151 4.35678   2
   3 -10   4 -1.5001 3.59849   6
   3 -10   4 -0.3712 3.42922   1
   3 -10   4 -0.4386 3.66769   4
  -4  10  -4 -7.0475 4.30717   4
  -4  10  -4 -7.5806 3.89378   7
  -4  10  -4 4.43736 4.64808   2
  -4  10  -4 -4.2644 5.73197   9
   4 -10   4 1.87958 3.33710   6
   4 -10   4 -0.9039 2.75926   4
  -5  10  -4 0.97328 4.79046   4
  -5  10  -4 1.69015 4.00558   2
  -5  10  -4 2.61378 6.26522   9
  -5  10  -4 -0.1566 4.39743   7
   5 -10   4 1.85523 5.06215   6
   5 -10   4 -4.1604 3.52369   4
  -6  10  -4 1.27061 4.92904   2
  -6  10  -4 -0.4087 4.74729   4
  -6  10  -4 3.80172 5.02268   7
  -6  10  -4 11.7684 7.14824   9
   6 -10   4 0.45814 6.88394   6
   6 -10   4 3.62970 5.46889   4
  -7  10  -4 -1.7811 5.38733   4
  -7  10  -4 -1.9678 5.82352   7
  -7  10  -4 -1.9957 5.56063   2
   7 -10   4 11.4807 11.1972   6
   7 -10   4 -3.5481 7.13690   4
   2   9  -4 4.32991 3.63388   5
   2   9  -4 -6.1610 11.5608   7
  -2  -9   4 12.5448 5.74523   1
  -2  -9   4 -8.1477 3.69803   6
   1   9  -4 4.48932 7.11651   7
   1   9  -4 -5.5393 2.89289   5
  -1  -9   4 1.28225 3.32285   6
  -1  -9   4 3.24605 3.49252   1
   0   9  -4 -2.2056 3.95892   7
   0   9  -4 -1.8383 2.61010   5
   0  -9   4 1.60800 2.64990   6
   0  -9   4 0.70455 2.84201   1
  -1   9  -4 -4.9905 7.75849   9
  -1   9  -4 6.04441 2.79936   5
  -1   9  -4 -0.6989 4.16285   2
  -1   9  -4 5.02879 4.58288   7
   1  -9   4 0.06472 3.42699   4
   1  -9   4 1.81185 2.16820   6
   1  -9   4 -2.5122 2.13970   1
  -2   9  -4 2.03444 3.57264   7
  -2   9  -4 -0.8388 5.07284   9
  -2   9  -4 -4.2624 3.30265   2
  -2   9  -4 0.35395 2.58112   5
   2  -9   4 3.92893 3.11445   6
   2  -9   4 -2.7699 2.79431   4
   2  -9   4 -1.3118 1.75215   1
  -3   9  -4 -0.0348 3.91342   4
  -3   9  -4 -1.0008 2.63053   7
  -3   9  -4 2.57356 4.94309   9
  -3   9  -4 -0.6665 3.51780   2
  -3   9  -4 -2.6855 2.55391   5
   3  -9   4 -1.1254 2.12659   1
   3  -9   4 1.92750 3.34600   6
   3  -9   4 1.68104 2.75602   4
  -4   9  -4 -5.7595 3.22613   2
  -4   9  -4 5.25807 4.83019   9
  -4   9  -4 -0.4562 3.19938   7
  -4   9  -4 -0.0834 2.78460   4
   4  -9   4 0.86225 2.06061   1
   4  -9   4 1.98191 3.33599   4
   4  -9   4 1.24887 3.65789   6
  -5   9  -4 -2.7911 2.73562   4
  -5   9  -4 -1.5037 4.34110   9
  -5   9  -4 1.51388 3.50279   7
  -5   9  -4 0.32455 3.40522   2
   5  -9   4 -0.7334 1.81802   1
   5  -9   4 3.32229 4.20422   6
   5  -9   4 -9.9134 3.77147   4
  -6   9  -4 -5.4964 3.96144   2
  -6   9  -4 -1.9524 3.30203   7
  -6   9  -4 -4.1882 4.16503   4
  -6   9  -4 5.82644 5.12795   9
   6  -9   4 1.50818 4.52418   4
   6  -9   4 0.77686 4.88359   6
  -7   9  -4 -2.7417 4.80191   2
  -7   9  -4 -5.5443 4.13428   4
  -7   9  -4 -1.1877 3.94734   7
  -7   9  -4 4.90873 6.17020   9
   7  -9   4 -7.8355 5.22060   4
   7  -9   4 -2.9636 7.19393   6
  -8   9  -4 10.8445 8.37898   9
  -8   9  -4 -2.4857 6.03616   2
  -8   9  -4 -0.9236 5.46394   4
   8  -9   4 2.06807 6.85520   2
   8  -9   4 -3.5670 9.79947   4
   8  -9   4 -5.3565 10.3340   6
   8  -9   4 6.93640 12.7018   9
   3   8  -4 -4.7967 3.81811   5
   3   8  -4 -6.6446 10.1370   7
  -3  -8   4 2.01668 4.47633   6
  -3  -8   4 -4.0069 4.87167   1
   2   8  -4 -0.0290 2.75634   5
   2   8  -4 -3.2856 6.79130   7
  -2  -8   4 0.89857 2.57005   6
  -2  -8   4 -5.4525 2.67337   1
   1   8  -4 1.84326 2.16621   5
   1   8  -4 -4.5803 4.36070   7
  -1  -8   4 -2.3979 2.25860   6
  -1  -8   4 0.73083 2.54192   1
   0   8  -4 1.31225 4.20717   2
   0   8  -4 3.20253 7.26183   9
   0   8  -4 1.21827 1.99329   5
   0   8  -4 4.35612 4.34892   7
   0  -8   4 2.80244 2.42191   4
   0  -8   4 4.11251 2.41069   1
   0  -8   4 3.28498 2.37724   6
  -1   8  -4 -1.8126 4.53515   9
  -1   8  -4 -1.0241 1.72388   5
  -1   8  -4 -1.6886 3.30839   7
  -1   8  -4 -2.7061 3.34434   2
   1  -8   4 2.53997 1.80267   1
   1  -8   4 0.86152 2.16363   6
   1  -8   4 4.99693 2.78954   4
  -2   8  -4 10.1026 3.69735   2
  -2   8  -4 5.41973 3.04027   7
  -2   8  -4 5.59042 4.04714   9
  -2   8  -4 3.60640 3.51325   4
  -2   8  -4 0.96008 1.97247   5
   2  -8   4 7.14734 2.85385   4
   2  -8   4 1.39467 1.57905   1
   2  -8   4 4.21976 2.55578   6
  -3   8  -4 -4.5951 3.40496   9
  -3   8  -4 1.11128 1.81460   5
  -3   8  -4 -1.0786 2.94828   2
  -3   8  -4 0.51827 2.91668   4
  -3   8  -4 2.75831 2.88161   7
   3  -8   4 -2.0624 2.32933   6
   3  -8   4 -2.1051 2.00133   4
   3  -8   4 2.12724 1.34615   1
  -4   8  -4 1.43883 3.05995   4
  -4   8  -4 -0.6478 1.96995   7
  -4   8  -4 -4.6577 2.82079   2
  -4   8  -4 1.61574 3.56100   9
   4  -8   4 -1.9697 2.10373   6
   4  -8   4 1.86209 2.40018   4
   4  -8   4 1.88069 1.38808   1
  -5   8  -4 0.34923 3.23882   2
  -5   8  -4 5.38857 2.97509   7
  -5   8  -4 -6.8334 2.99020   4
  -5   8  -4 -1.7819 3.25038   9
   5  -8   4 -1.8190 2.70895   6
   5  -8   4 1.68979 3.08418   4
   5  -8   4 -2.3049 1.47632   1
  -6   8  -4 -0.5321 2.83453   7
  -6   8  -4 1.71870 2.49413   4
  -6   8  -4 -3.2974 3.33818   2
  -6   8  -4 2.37731 3.80887   9
   6  -8   4 -0.5046 2.20634   1
   6  -8   4 3.93373 4.35881   6
   6  -8   4 7.09722 4.01576   4
  -7   8  -4 0.86560 4.47067   2
  -7   8  -4 4.58781 4.25509   4
  -7   8  -4 5.73178 4.98380   9
  -7   8  -4 6.98101 4.78916   7
   7  -8   4 8.42890 3.83410   1
   7  -8   4 -3.8913 5.54705   6
   7  -8   4 12.5109 5.16928   4
  -8   8  -4 -1.9481 4.36465   4
  -8   8  -4 -2.0724 8.43004   9
  -8   8  -4 -2.2104 4.48839   2
  -8   8  -4 -0.5065 4.38256   6
   8  -8   4 -7.0027 4.93029   2
   8  -8   4 -3.0428 9.44631   6
   8  -8   4 5.56877 10.3518   9
   8  -8   4 10.2376 8.62252   4
   4   7  -4 -15.426 11.6294   7
   4   7  -4 -3.3720 4.54462   5
  -4  -7   4 -1.2957 3.73380   1
  -4  -7   4 2.44506 4.50185   6
   3   7  -4 2.10742 3.54313   5
   3   7  -4 -1.7246 6.90427   7
  -3  -7   4 -2.9801 2.98123   1
  -3  -7   4 -3.9962 2.58030   6
   2   7  -4 -1.5307 2.52368   5
   2   7  -4 -2.7030 4.41460   7
  -2  -7   4 -1.4135 2.20749   6
  -2  -7   4 7.23692 3.09315   1
   1   7  -4 -1.9294 1.93895   5
   1   7  -4 5.78072 3.71621   7
  -1  -7   4 -1.3503 2.05060   1
  -1  -7   4 -1.4260 1.23190   6
   0   7  -4 -2.5073 2.49962   2
   0   7  -4 -1.4336 2.95605   7
   0   7  -4 2.20678 1.58567   5
   0   7  -4 -0.2427 4.26091   9
   0  -7   4 -0.7721 1.62928   1
   0  -7   4 -0.4041 1.77151   6
   0  -7   4 -0.5105 1.87668   4
  -1   7  -4 0.62707 2.14721   7
  -1   7  -4 1.03648 2.54956   2
  -1   7  -4 1.48675 3.06396   9
  -1   7  -4 1.08391 1.28311   5
   1  -7   4 -0.7364 1.17563   1
   1  -7   4 -0.1632 1.80081   6
   1  -7   4 -6.1336 1.78846   4
  -2   7  -4 -0.7751 2.12554   7
  -2   7  -4 -0.5473 2.47555   4
  -2   7  -4 2.51061 2.95659   9
  -2   7  -4 -1.2009 1.70827   2
  -2   7  -4 -0.3460 1.17215   5
   2  -7   4 1.38861 2.02138   6
   2  -7   4 -1.0334 1.99220   4
   2  -7   4 -0.2799 1.02886   1
  -3   7  -4 1.15534 2.75044   4
  -3   7  -4 2.97676 1.81944   5
  -3   7  -4 8.05259 2.74879   7
  -3   7  -4 5.85546 3.15616   9
  -3   7  -4 2.21440 2.27983   2
   3  -7   4 4.04351 1.43876   1
   3  -7   4 9.16150 2.95982   4
   3  -7   4 -1.6456 2.43975   6
  -4   7  -4 1.23559 1.98073   7
  -4   7  -4 2.57968 2.65860   4
  -4   7  -4 1.67905 1.65900   5
  -4   7  -4 -0.2394 1.70397   2
  -4   7  -4 3.75515 2.91539   9
   4  -7   4 -1.3132 1.02017   1
   4  -7   4 -1.3168 1.94186   6
   4  -7   4 3.37948 2.68017   4
  -5   7  -4 0.22691 2.89569   9
  -5   7  -4 0.28210 2.20994   7
  -5   7  -4 0.27875 2.80891   4
  -5   7  -4 0.10468 1.93852   2
   5  -7   4 1.57013 3.09991   6
   5  -7   4 0.08071 3.32544   4
   5  -7   4 -0.9734 1.29672   1
  -6   7  -4 -0.2235 2.99459   4
  -6   7  -4 -0.4706 3.09916   2
  -6   7  -4 2.34096 3.46340   9
  -6   7  -4 2.20323 2.38000   6
  -6   7  -4 0.98205 3.00260   7
   6  -7   4 -5.6065 2.79334   4
   6  -7   4 2.39971 1.74888   1
   6  -7   4 -5.7884 3.60116   6
  -7   7  -4 -3.1352 2.87919   6
  -7   7  -4 3.08330 3.76993   4
  -7   7  -4 7.65297 4.11785   9
  -7   7  -4 2.27570 3.66677   2
   7  -7   4 0.97293 2.53536   1
   7  -7   4 2.74498 4.71657   4
   7  -7   4 3.05896 5.24337   6
  -8   7  -4 -4.5640 5.15990   2
  -8   7  -4 -7.6700 4.19129   4
  -8   7  -4 -1.1679 3.95374   6
  -8   7  -4 3.81053 6.42040   9
   8  -7   4 0.33708 4.26244   1
   8  -7   4 -3.7475 6.16387   2
   8  -7   4 -5.0426 9.80257   9
   8  -7   4 -1.6874 8.00487   4
   8  -7   4 -4.1136 9.22462   6
  -9   7  -4 4.84415 6.10028   6
   9  -7   4 3.75118 14.6163   6
   5   6  -4 1.95101 5.01468   5
   5   6  -4 -0.5467 4.00250   3
  -5  -6   4 -3.6725 16.3302   8
  -5  -6   4 -0.9196 4.07237   1
  -5  -6   4 6.85265 7.26653   6
   4   6  -4 -1.6360 7.22769   7
   4   6  -4 -3.3265 2.78353   3
   4   6  -4 2.85902 3.66412   5
  -4  -6   4 8.23354 11.0372   8
  -4  -6   4 0.34305 3.13996   1
  -4  -6   4 -2.9834 3.08140   6
   3   6  -4 -2.3305 4.20114   7
   3   6  -4 -1.8058 2.53118   5
   3   6  -4 -1.3051 2.00468   3
  -3  -6   4 0.10669 2.25542   6
  -3  -6   4 3.11672 2.78525   1
  -3  -6   4 -0.3967 7.57686   8
   2   6  -4 4.03894 3.54893   7
   2   6  -4 0.56329 2.21592   5
   2   6  -4 3.11393 1.91858   3
  -2  -6   4 3.44080 6.01306   8
  -2  -6   4 4.49216 2.54303   1
  -2  -6   4 2.96514 1.95219   6
   1   6  -4 -2.9196 1.42684   5
   1   6  -4 -0.4907 1.20213   3
   1   6  -4 -3.3906 2.41391   7
   1   6  -4 2.31902 2.82494   2
   1   6  -4 -0.7877 3.92308   9
  -1  -6   4 -2.2992 1.32656   6
  -1  -6   4 -0.5628 3.74225   8
  -1  -6   4 -0.5011 1.52398   4
  -1  -6   4 1.08602 1.66136   1
   0   6  -4 7.81858 2.04970   5
   0   6  -4 8.30054 3.18081   7
   0   6  -4 8.07644 3.42608   9
   0   6  -4 3.63309 2.56880   2
   0  -6   4 6.86267 2.24513   6
   0  -6   4 5.22631 2.06173   4
   0  -6   4 6.51286 2.03745   1
   0  -6   4 5.65231 3.83171   8
  -1   6  -4 -0.9584 1.20607   5
  -1   6  -4 4.42640 2.25224   4
  -1   6  -4 1.09715 2.19737   2
  -1   6  -4 2.35048 2.57893   9
  -1   6  -4 3.40967 2.15121   7
   1  -6   4 0.10662 1.25414   6
   1  -6   4 3.35999 2.06062   4
   1  -6   4 3.42486 3.04243   8
   1  -6   4 2.13007 1.21270   1
  -2   6  -4 26.4122 6.07133   7
  -2   6  -4 26.8897 6.33300   9
  -2   6  -4 16.6961 6.14204   4
  -2   6  -4 29.1507 5.74446   5
  -2   6  -4 32.5588 6.45909   2
   2  -6   4 37.3329 6.45843   4
   2  -6   4 25.8652 5.97986   6
   2  -6   4 18.7974 5.93402   8
   2  -6   4 33.0990 5.77443   1
  -3   6  -4 1.89735 2.19613   2
  -3   6  -4 3.71229 2.11952   4
  -3   6  -4 6.16761 1.63148   5
  -3   6  -4 12.6459 2.86239   9
  -3   6  -4 1.73733 1.95981   7
   3  -6   4 4.53124 2.64095   4
   3  -6   4 4.23087 2.28509   6
   3  -6   4 5.19572 1.54901   1
   3  -6   4 3.25615 1.89375   8
  -4   6  -4 6.02969 2.28148   9
  -4   6  -4 1.08995 1.79962   6
  -4   6  -4 -1.9861 1.98507   2
  -4   6  -4 0.23121 1.60841   7
  -4   6  -4 -0.8161 1.94837   4
  -4   6  -4 2.13580 1.53538   5
   4  -6   4 1.25459 2.30505   8
   4  -6   4 1.16036 1.82844   4
   4  -6   4 -1.2980 1.06596   1
   4  -6   4 -2.0918 2.14335   6
  -5   6  -4 -0.4716 2.25689   2
  -5   6  -4 -1.6543 2.43944   4
  -5   6  -4 3.83595 1.93118   7
  -5   6  -4 -3.5826 2.35895   9
  -5   6  -4 1.10204 2.16062   6
  -5   6  -4 -4.3498 1.83639   5
   5  -6   4 0.65580 1.37725   1
   5  -6   4 -0.9887 3.39535   8
   5  -6   4 -1.1815 2.82275   6
   5  -6   4 -2.3683 2.70235   4
  -6   6  -4 12.9509 3.89761   9
  -6   6  -4 8.51580 3.44912   2
  -6   6  -4 10.6580 3.32350   7
  -6   6  -4 15.5365 3.15041   1
  -6   6  -4 10.0386 3.03174   6
  -6   6  -4 4.46649 2.98344   4
   6  -6   4 7.87235 5.25291   8
   6  -6   4 8.78754 4.19146   4
   6  -6   4 7.71378 2.91753   1
   6  -6   4 4.60875 4.44457   6
  -7   6  -4 -1.5592 2.11582   1
  -7   6  -4 -2.2410 3.30993   4
  -7   6  -4 -2.2695 2.71294   6
  -7   6  -4 -3.9049 2.62960   2
  -7   6  -4 -4.2495 3.83385   9
   7  -6   4 -2.1377 6.07947   8
   7  -6   4 -1.0690 2.11136   1
   7  -6   4 3.99298 4.28533   4
   7  -6   4 -0.1810 4.64529   6
  -8   6  -4 5.75261 4.56301   4
  -8   6  -4 1.57549 4.38442   6
  -8   6  -4 1.36501 2.70148   1
   8  -6   4 -0.1373 2.87358   1
   8  -6   4 -0.6804 8.54941   8
   8  -6   4 6.90755 7.69010   4
   8  -6   4 -4.6708 7.32436   6
  -9   6  -4 -1.0759 6.04742   6
  -9   6  -4 -0.9731 3.50882   1
   9  -6   4 -6.4764 13.3455   6
   9  -6   4 0.00758 4.75290   1
   6   5  -4 4.15183 4.70829   3
  -6  -5   4 -3.1353 20.3789   8
   5   5  -4 3.01924 4.29001   5
   5   5  -4 -2.8590 3.10246   3
  -5  -5   4 -1.8384 4.20563   6
  -5  -5   4 -1.0372 2.90877   1
  -5  -5   4 -2.8978 8.90900   8
   4   5  -4 -2.5207 2.55100   5
   4   5  -4 -0.2941 5.88883   7
   4   5  -4 4.22705 2.79859   3
  -4  -5   4 7.28711 3.29440   1
  -4  -5   4 -1.8728 6.88130   8
  -4  -5   4 -1.3320 2.36896   6
   3   5  -4 0.61676 2.47268   5
   3   5  -4 -1.0024 3.32529   7
   3   5  -4 3.15200 1.98325   3
  -3  -5   4 0.98778 1.42444   1
  -3  -5   4 3.46879 4.89162   8
  -3  -5   4 1.08525 1.87239   6
   2   5  -4 2.53724 1.53418   3
   2   5  -4 1.44358 1.78077   5
   2   5  -4 -0.4102 2.32746   7
  -2  -5   4 0.51291 1.36670   6
  -2  -5   4 3.07293 1.85932   1
   1   5  -4 4.27319 1.74461   5
   1   5  -4 1.53572 2.20515   7
   1   5  -4 2.01066 1.99237   2
   1   5  -4 5.44134 3.10289   9
   1   5  -4 0.91557 1.15493   3
  -1  -5   4 1.32289 1.27225   6
  -1  -5   4 3.56158 1.41060   4
  -1  -5   4 3.30752 1.41834   1
  -1  -5   4 -0.5796 2.67171   8
   0   5  -4 47.9997 11.6100   9
   0   5  -4 46.1686 11.4572   4
   0   5  -4 48.3281 11.5396   2
   0   5  -4 51.3766 11.5167   7
   0   5  -4 64.2982 11.0814   3
   0   5  -4 61.6637 11.4197   5
   0  -5   4 53.9056 11.4816   4
   0  -5   4 65.1708 11.5173   1
   0  -5   4 51.7898 11.4340   8
   0  -5   4 68.9479 11.5303   6
  -1   5  -4 3.44002 1.79792   7
  -1   5  -4 2.48930 1.00612   5
  -1   5  -4 1.46932 1.72694   4
  -1   5  -4 1.57992 1.64937   2
  -1   5  -4 1.82749 2.12991   9
  -1   5  -4 1.88381 0.58782   3
   1  -5   4 2.22345 1.67747   8
   1  -5   4 1.87195 1.21176   6
   1  -5   4 1.49600 1.41717   4
   1  -5   4 3.52457 1.04455   1
  -2   5  -4 -0.0916 1.27863   7
  -2   5  -4 -2.1940 1.81110   9
  -2   5  -4 0.05762 1.60946   2
  -2   5  -4 -0.2614 0.72084   5
  -2   5  -4 0.09661 1.69710   4
   2  -5   4 -0.0167 1.42020   6
   2  -5   4 0.88669 0.76847   1
   2  -5   4 1.17605 1.04830   8
   2  -5   4 0.56369 1.52921   4
  -3   5  -4 0.78213 0.83050   3
  -3   5  -4 -0.7943 1.25670   2
  -3   5  -4 -0.6287 1.31937   7
  -3   5  -4 -0.4080 0.83843   5
  -3   5  -4 -0.3259 0.97242   6
  -3   5  -4 -2.9310 1.47606   4
  -3   5  -4 -0.4569 1.68659   9
   3  -5   4 -0.7929 0.74450   1
   3  -5   4 0.03625 1.25211   8
   3  -5   4 2.90439 1.38015   3
   3  -5   4 -0.4284 1.76234   6
  -4   5  -4 0.91967 1.59095   6
  -4   5  -4 8.08775 2.25641   9
  -4   5  -4 0.98859 1.55958   7
  -4   5  -4 2.95202 2.25106   4
  -4   5  -4 -0.8408 1.50088   5
  -4   5  -4 1.62925 1.57475   3
  -4   5  -4 0.74430 1.97599   2
   4  -5   4 4.61840 1.37447   1
   4  -5   4 3.45944 2.36964   6
   4  -5   4 2.13857 2.17580   8
   4  -5   4 4.36860 1.97855   3
  -5   5  -4 1.28806 1.30741   1
  -5   5  -4 0.95689 2.30532   9
  -5   5  -4 1.69812 1.98039   5
  -5   5  -4 4.53147 1.97697   6
  -5   5  -4 0.04186 1.72353   7
  -5   5  -4 0.64006 2.09362   4
  -5   5  -4 4.11595 2.38194   2
  -5   5  -4 0.35718 2.07459   3
   5  -5   4 1.92314 1.56608   1
   5  -5   4 -0.5867 2.86589   8
   5  -5   4 -0.2918 2.56404   6
   5  -5   4 4.57085 2.67273   3
  -6   5  -4 6.00807 2.15841   1
  -6   5  -4 -1.0297 2.22995   2
  -6   5  -4 7.90051 3.34320   9
  -6   5  -4 1.04959 2.58185   4
  -6   5  -4 6.43617 2.70676   7
  -6   5  -4 6.24212 3.12641   3
  -6   5  -4 2.10077 2.44646   6
  -6   5  -4 0.41051 2.99965   8
   6  -5   4 6.31811 4.30727   5
   6  -5   4 7.81519 3.80926   6
   6  -5   4 1.79442 1.95572   1
   6  -5   4 4.27742 3.29242   3
   6  -5   4 3.33667 4.14504   8
  -7   5  -4 7.32151 3.72875   3
  -7   5  -4 -2.0321 2.90904   4
  -7   5  -4 -2.3661 1.91137   1
  -7   5  -4 -0.1585 3.16651   8
  -7   5  -4 -1.8243 3.23450   9
  -7   5  -4 -3.0179 2.38980   2
  -7   5  -4 1.29510 2.42357   6
   7  -5   4 3.48992 3.76741   2
   7  -5   4 1.09080 7.25109   9
   7  -5   4 -8.2642 4.45704   3
   7  -5   4 0.82634 2.13914   1
   7  -5   4 2.32078 4.64161   6
   7  -5   4 0.04363 4.82349   8
  -8   5  -4 -0.6439 4.21735   8
  -8   5  -4 1.81463 2.64718   1
  -8   5  -4 9.42225 3.79187   6
   8  -5   4 1.58944 6.67208   8
   8  -5   4 -2.0313 7.12302   6
   8  -5   4 5.54267 3.15841   1
  -9   5  -4 -5.9686 6.13181   8
  -9   5  -4 4.10050 3.72341   1
   9  -5   4 -6.4845 10.2789   8
   9  -5   4 11.4977 5.65394   1
   9  -5   4 3.63681 17.1815   6
   6   4  -4 5.16221 3.98791   3
   6   4  -4 12.0983 5.79233   5
  -6  -4   4 -7.7251 3.59742   1
  -6  -4   4 1.37102 11.2302   8
   5   4  -4 2.95641 3.16734   5
   5   4  -4 6.49189 3.16834   3
   5   4  -4 -1.9710 6.02011   7
  -5  -4   4 -2.8236 3.32419   6
  -5  -4   4 -1.0815 6.54523   8
  -5  -4   4 2.54828 3.24330   1
   4   4  -4 -0.0294 2.49429   5
   4   4  -4 1.48040 2.32596   3
   4   4  -4 -0.3948 3.54501   7
  -4  -4   4 7.10200 2.72123   1
  -4  -4   4 5.93296 5.32856   8
  -4  -4   4 5.56297 2.63199   6
   3   4  -4 3.68947 2.06918   5
   3   4  -4 4.19632 2.84222   7
   3   4  -4 4.38513 2.44888   3
  -3  -4   4 2.09590 3.68748   8
  -3  -4   4 7.68971 2.27173   1
  -3  -4   4 4.97317 1.89986   6
   2   4  -4 23.8557 6.15900   7
   2   4  -4 36.0863 6.21682   2
   2   4  -4 26.1658 5.97454   3
   2   4  -4 21.1562 6.27953   9
   2   4  -4 33.3070 6.22923   5
  -2  -4   4 26.7421 6.47733   8
  -2  -4   4 33.6447 6.22753   1
  -2  -4   4 21.7047 5.80981   6
  -2  -4   4 30.1430 5.66160   4
   1   4  -4 -0.3233 1.75176   9
   1   4  -4 -1.0243 1.09177   5
   1   4  -4 0.97614 1.43300   2
   1   4  -4 2.70770 1.02789   3
   1   4  -4 1.63039 1.67596   7
  -1  -4   4 5.30808 1.32022   1
  -1  -4   4 2.13732 1.00159   4
  -1  -4   4 0.88827 2.05646   8
  -1  -4   4 0.89554 0.98772   6
   0   4  -4 5.76776 1.81136   2
   0   4  -4 7.51378 1.91651   7
   0   4  -4 6.00667 1.25619   3
   0   4  -4 3.78076 1.64434   4
   0   4  -4 10.1830 2.36797   9
   0   4  -4 4.83704 1.44110   5
   0  -4   4 2.87178 1.40086   6
   0  -4   4 3.61650 1.61038   4
   0  -4   4 3.21654 1.82285   8
   0  -4   4 3.71867 1.28785   1
  -1   4  -4 48.6852 8.56602   3
  -1   4  -4 38.7910 9.10468   4
  -1   4  -4 39.8298 9.04972   9
  -1   4  -4 47.4326 9.22474   2
  -1   4  -4 45.4764 8.72061   5
  -1   4  -4 42.8184 9.04391   7
   1  -4   4 30.7411 8.76884   1
   1  -4   4 52.9424 9.12641   6
   1  -4   4 39.8262 8.75099   8
   1  -4   4 57.9666 9.37957   4
  -2   4  -4 16.9985 3.88286   4
  -2   4  -4 8.66536 3.53852   9
  -2   4  -4 13.1092 3.69193   2
  -2   4  -4 15.5506 3.26093   5
  -2   4  -4 21.6993 3.63331   7
  -2   4  -4 13.6007 3.44045   6
   2  -4   4 15.2219 3.16218   8
   2  -4   4 16.5079 3.70228   6
   2  -4   4 18.2738 3.36532   1
  -3   4  -4 64.0035 10.8447   2
  -3   4  -4 51.0296 10.5779   9
  -3   4  -4 55.0899 10.4481   6
  -3   4  -4 53.8066 10.1602   5
  -3   4  -4 49.8396 10.3413   7
  -3   4  -4 44.2486 10.5941   4
  -3   4  -4 54.5669 10.1333   3
   3  -4   4 53.9263 10.2352   8
   3  -4   4 51.0854 10.5974   6
   3  -4   4 53.1982 10.3564   1
   3  -4   4 47.8404 10.1207   3
  -4   4  -4 10.1418 2.57910   4
  -4   4  -4 8.50437 2.39233   3
  -4   4  -4 10.6348 2.36387   7
  -4   4  -4 7.24724 2.49528   2
  -4   4  -4 13.1352 2.62762   8
  -4   4  -4 9.00489 2.43265   5
  -4   4  -4 8.89857 2.43396   9
  -4   4  -4 7.58090 2.24937   6
  -4   4  -4 6.34506 2.06617   1
   4  -4   4 7.51865 2.24354   1
   4  -4   4 14.5671 3.23723   6
   4  -4   4 7.65083 2.59943   8
   4  -4   4 6.12685 2.49095   3
  -5   4  -4 0.62129 1.61417   6
  -5   4  -4 0.34503 1.92410   3
  -5   4  -4 3.45055 1.75711   4
  -5   4  -4 -0.2262 1.88311   9
  -5   4  -4 0.34183 1.68852   7
  -5   4  -4 -1.7076 1.26942   1
  -5   4  -4 5.23241 1.86397   2
  -5   4  -4 -1.9360 1.60128   5
  -5   4  -4 1.64617 1.94906   8
   5  -4   4 2.69650 2.44238   5
   5  -4   4 3.58939 2.20157   3
   5  -4   4 -0.2541 2.49773   8
   5  -4   4 0.43873 1.46175   1
  -6   4  -4 25.8492 7.84695   9
  -6   4  -4 42.9620 8.44570   3
  -6   4  -4 39.4065 7.97931   1
  -6   4  -4 34.0550 8.12424   5
  -6   4  -4 25.0177 7.75138   6
  -6   4  -4 53.1432 8.23932   2
  -6   4  -4 33.5217 7.87162   7
  -6   4  -4 37.9609 8.15170   8
  -6   4  -4 50.1378 8.50153   4
   6  -4   4 42.6329 8.28578   3
   6  -4   4 29.0209 8.35350   7
   6  -4   4 32.8685 8.29076   8
   6  -4   4 44.3382 8.19382   1
   6  -4   4 30.0791 8.27978   5
  -7   4  -4 3.04082 2.03815   1
  -7   4  -4 2.83435 3.09624   3
  -7   4  -4 0.51302 2.75089   4
  -7   4  -4 -3.9603 2.75733   8
  -7   4  -4 -0.1243 2.18841   6
   7  -4   4 0.25137 3.85286   8
   7  -4   4 1.38155 2.43782   1
   7  -4   4 -1.0894 3.94943   3
  -8   4  -4 2.13381 2.52576   1
  -8   4  -4 -3.2426 3.52242   6
  -8   4  -4 -1.6326 4.16695   8
   8  -4   4 -6.3397 4.75597   3
   8  -4   4 -2.7650 2.70070   1
   8  -4   4 -9.9330 5.25170   8
  -9   4  -4 1.95633 3.76682   1
  -9   4  -4 -11.228 5.91123   8
   9  -4   4 -0.5964 9.08985   3
   9  -4   4 9.21833 5.56291   1
   9  -4   4 -11.453 10.4683   8
   7   3  -4 -1.7710 3.70721   3
   7   3  -4 -1.3927 6.51829   5
  -7  -3   4 -6.7070 3.78592   1
  -7  -3   4 -14.450 12.3129   8
   6   3  -4 4.35555 4.19438   5
   6   3  -4 -2.2454 3.63765   3
  -6  -3   4 -1.8004 7.00429   8
  -6  -3   4 1.13749 3.24619   1
   5   3  -4 2.91440 3.92557   7
   5   3  -4 3.46659 2.90269   5
   5   3  -4 -0.5952 2.41556   3
  -5  -3   4 2.21521 5.49703   8
  -5  -3   4 -1.3688 2.36575   6
  -5  -3   4 0.18485 2.09170   1
   4   3  -4 1.29372 2.25715   5
   4   3  -4 -0.9253 1.77133   3
   4   3  -4 1.74343 2.57071   7
  -4  -3   4 -0.5719 1.50792   6
  -4  -3   4 0.32196 1.66102   1
  -4  -3   4 -4.0548 3.91175   8
  -4  -3   4 0.94698 3.07137   3
   3   3  -4 3.58132 1.64997   3
   3   3  -4 1.19389 1.76860   5
   3   3  -4 1.43256 1.95262   7
  -3  -3   4 -0.4021 3.09919   8
  -3  -3   4 1.11247 1.23428   6
  -3  -3   4 2.80935 1.73195   1
  -3  -3   4 0.77993 2.17246   3
   2   3  -4 0.77442 1.37182   7
   2   3  -4 0.19576 1.15777   3
   2   3  -4 -1.8078 1.03490   2
   2   3  -4 1.18182 1.15002   5
   2   3  -4 -1.2201 1.72086   9
  -2  -3   4 1.29825 1.11234   1
  -2  -3   4 -1.3547 1.56282   3
  -2  -3   4 -0.0019 0.58983   4
  -2  -3   4 -0.6432 0.86635   6
  -2  -3   4 2.21891 2.25619   8
   1   3  -4 48.5512 8.69836   7
   1   3  -4 39.2357 8.57613   3
   1   3  -4 42.2439 8.56618   9
   1   3  -4 36.2394 8.52168   2
   1   3  -4 48.0992 8.73012   5
  -1  -3   4 49.8015 8.68751   1
  -1  -3   4 38.5408 8.35739   4
  -1  -3   4 53.8567 8.82324   3
  -1  -3   4 48.0760 8.78431   8
  -1  -3   4 44.6475 8.53779   6
   0   3  -4 4.74991 1.38337   3
   0   3  -4 5.89598 1.69970   2
   0   3  -4 7.39363 1.52204   5
   0   3  -4 3.83183 1.69031   9
   0   3  -4 7.14678 1.77014   7
   0   3  -4 6.84943 1.74082   4
   0  -3   4 4.86346 1.57285   6
   0  -3   4 6.26561 1.47901   1
   0  -3   4 6.53775 1.70424   8
   0  -3   4 7.88806 1.79155   4
  -1   3  -4 17.8486 3.56583   7
  -1   3  -4 15.4978 3.64051   4
  -1   3  -4 20.0341 3.37151   5
  -1   3  -4 14.9371 3.60615   9
  -1   3  -4 17.4868 3.70541   2
   1  -3   4 17.4621 3.41636   1
   1  -3   4 14.3677 3.28924   8
   1  -3   4 13.8035 3.54322   6
  -2   3  -4 34.0139 6.50530   2
  -2   3  -4 36.9922 6.50284   9
  -2   3  -4 29.4480 6.07494   5
  -2   3  -4 37.8330 6.61146   4
  -2   3  -4 27.3920 6.16605   7
  -2   3  -4 32.9720 6.32152   6
   2  -3   4 43.2932 6.31861   1
   2  -3   4 29.0395 6.06263   8
   2  -3   4 29.1794 6.34502   6
   2  -3   4 27.7682 5.98450   3
  -3   3  -4 371.538 74.0769   2
  -3   3  -4 416.219 73.9914   1
  -3   3  -4 360.225 73.9805   6
  -3   3  -4 401.555 74.1467   4
  -3   3  -4 370.007 73.9211   7
  -3   3  -4 400.730 73.9711   3
  -3   3  -4 399.059 73.9256   5
  -3   3  -4 400.488 74.0130   9
  -3   3  -4 424.327 73.9691   8
   3  -3   4 410.692 73.9914   1
   3  -3   4 380.714 73.9238   8
   3  -3   4 350.262 73.9112   3
  -4   3  -4 1.31587 1.40017   5
  -4   3  -4 5.02994 1.49978   9
  -4   3  -4 5.26184 1.41104   1
  -4   3  -4 3.41608 1.71676   8
  -4   3  -4 2.51221 1.63257   3
  -4   3  -4 -0.0947 1.30254   2
  -4   3  -4 3.63957 1.63362   6
  -4   3  -4 0.31609 1.14256   7
  -4   3  -4 4.20263 1.81010   4
   4  -3   4 1.71438 1.42565   3
   4  -3   4 2.17458 1.91845   8
   4  -3   4 -0.2023 1.20194   1
   4  -3   4 1.23178 1.45249   5
  -5   3  -4 1.19701 1.34117   1
  -5   3  -4 3.59156 1.62500   6
  -5   3  -4 -0.9102 1.44661   2
  -5   3  -4 2.69244 1.73512   4
  -5   3  -4 -3.5515 1.69739   5
  -5   3  -4 0.84132 1.50214   7
  -5   3  -4 2.62025 1.75315   9
  -5   3  -4 0.74436 2.01843   3
  -5   3  -4 0.10436 1.87005   8
   5  -3   4 -1.0727 1.60182   1
   5  -3   4 0.58692 2.35747   8
   5  -3   4 -0.1557 2.34595   7
   5  -3   4 7.85543 2.33590   3
   5  -3   4 -1.1026 1.74872   5
  -6   3  -4 1.92750 2.11071   4
  -6   3  -4 9.22959 2.26960   1
  -6   3  -4 2.49402 2.89562   3
  -6   3  -4 0.79318 1.95015   6
  -6   3  -4 3.27798 2.90177   8
   6  -3   4 2.28018 2.87480   5
   6  -3   4 -0.3111 2.75233   2
   6  -3   4 2.29555 4.70299   9
   6  -3   4 -0.1108 2.53346   3
   6  -3   4 -1.3017 3.00669   8
  -7   3  -4 -2.9256 1.97307   1
  -7   3  -4 -0.8637 3.33630   8
  -7   3  -4 0.73376 2.55645   6
   7  -3   4 0.04769 3.89488   8
   7  -3   4 -2.0613 5.32143   5
   7  -3   4 4.26512 3.60843   3
  -8   3  -4 -5.2154 4.42696   8
  -8   3  -4 2.62504 3.64801   6
  -8   3  -4 -1.2978 2.65993   1
   8  -3   4 -5.3276 4.42131   3
   8  -3   4 -1.9825 5.57370   8
  -9   3  -4 1.86727 7.91284   8
  -9   3  -4 -4.7444 3.42733   1
   9  -3   4 16.5925 6.11899   1
   9  -3   4 2.29436 7.87055   3
   9  -3   4 -5.6888 12.5376   8
   7   2  -4 -9.6782 3.94254   3
   7   2  -4 1.18076 4.85087   5
  -7  -2   4 -3.2459 8.73490   8
  -7  -2   4 7.36975 4.22064   1
   6   2  -4 -4.0530 2.65626   3
   6   2  -4 -4.5842 3.38410   5
  -6  -2   4 3.52712 4.70880   3
  -6  -2   4 1.26606 5.60240   8
  -6  -2   4 -0.1098 3.00511   1
   5   2  -4 3.27896 2.23755   3
   5   2  -4 -0.7055 2.94431   7
   5   2  -4 -1.2916 2.46289   5
  -5  -2   4 1.73020 2.22293   6
  -5  -2   4 -5.2933 3.99192   8
  -5  -2   4 4.34143 2.30786   1
  -5  -2   4 1.10474 3.51951   3
   4   2  -4 -0.9208 1.92758   7
   4   2  -4 -0.4673 1.88843   5
   4   2  -4 -1.0078 1.91600   3
  -4  -2   4 1.15204 2.47123   8
  -4  -2   4 -0.1804 1.19731   1
  -4  -2   4 1.22802 2.78649   3
  -4  -2   4 0.50958 1.43636   6
   3   2  -4 1.52690 1.09031   2
   3   2  -4 0.32268 1.57498   9
   3   2  -4 -0.0376 1.38262   7
   3   2  -4 0.66257 1.58784   5
   3   2  -4 1.38306 1.42942   3
  -3  -2   4 -1.6658 0.87930   1
  -3  -2   4 -1.6226 1.84409   3
  -3  -2   4 -1.6989 2.20944   8
  -3  -2   4 -0.2352 0.98620   6
   2   2  -4 13.2024 3.63999   5
   2   2  -4 16.7751 3.40677   9
   2   2  -4 25.8147 3.72675   7
   2   2  -4 11.9680 3.52801   3
   2   2  -4 14.9659 3.35348   2
  -2  -2   4 13.1778 3.56372   1
  -2  -2   4 17.5368 3.16302   4
  -2  -2   4 13.2867 3.41259   6
  -2  -2   4 23.7895 4.13859   3
  -2  -2   4 16.4396 3.97786   8
   1   2  -4 12.1127 2.98320   7
   1   2  -4 13.5049 2.93574   9
   1   2  -4 11.7432 3.02045   3
   1   2  -4 15.8217 3.00840   2
   1   2  -4 15.6368 3.13281   5
  -1  -2   4 14.3836 2.93997   6
  -1  -2   4 14.0510 3.17583   3
  -1  -2   4 14.5345 3.22141   8
  -1  -2   4 14.1167 2.88815   4
  -1  -2   4 15.9310 3.08075   1
   0   2  -4 9999.99 1792.91   4
   0   2  -4 9545.93 1792.91   2
   0   2  -4 9522.53 1792.87   7
   0   2  -4 9271.45 1792.84   5
   0   2  -4 9758.07 1792.87   9
   0  -2   4 9121.56 1792.85   6
   0  -2   4 9407.55 1792.84   8
   0  -2   4 9633.59 1792.83   3
   0  -2   4 9061.73 1792.85   1
  -1   2  -4 49.9085 8.64013   9
  -1   2  -4 42.3462 8.41199   7
  -1   2  -4 43.6048 8.43612   6
  -1   2  -4 42.9748 8.32166   5
  -1   2  -4 44.3867 8.64922   2
  -1   2  -4 43.7884 8.68161   4
   1  -2   4 43.6680 8.28370   3
   1  -2   4 42.1336 8.34720   8
   1  -2   4 42.9073 8.39636   1
   1  -2   4 54.0343 8.66861   6
  -2   2  -4 39.3335 7.13567   3
  -2   2  -4 29.7981 6.98132   5
  -2   2  -4 37.2470 7.19504   9
  -2   2  -4 37.4123 7.04956   7
  -2   2  -4 39.3172 7.23681   6
  -2   2  -4 39.9226 7.15885   1
  -2   2  -4 35.5109 7.29932   4
  -2   2  -4 29.8315 7.16300   2
   2  -2   4 36.1454 7.06835   8
   2  -2   4 42.2542 7.19470   1
   2  -2   4 35.1034 7.05982   3
  -3   2  -4 3.40137 2.01351   9
  -3   2  -4 8.49693 2.14258   6
  -3   2  -4 8.79846 2.05592   5
  -3   2  -4 11.5349 2.17051   1
  -3   2  -4 7.52245 2.05170   4
  -3   2  -4 4.22329 2.06439   8
  -3   2  -4 6.64190 1.88800   7
  -3   2  -4 8.85904 2.08671   2
  -3   2  -4 11.8461 2.34789   3
   3  -2   4 13.2020 2.33013   3
   3  -2   4 4.36743 2.13084   8
   3  -2   4 10.0784 2.14785   5
  -4   2  -4 40.0155 7.84810   4
  -4   2  -4 33.2519 7.71207   6
  -4   2  -4 47.4557 7.71351   2
  -4   2  -4 43.6321 7.82338   5
  -4   2  -4 34.4599 7.65747   1
  -4   2  -4 46.3268 7.99550   8
  -4   2  -4 31.6692 7.48526   9
  -4   2  -4 36.1282 7.86984   3
  -4   2  -4 40.0472 7.46951   7
   4  -2   4 31.6226 7.49370   7
   4  -2   4 37.0961 7.63762   5
   4  -2   4 28.5605 7.63459   8
   4  -2   4 42.3534 7.87804   3
  -5   2  -4 3.00355 2.07439   3
  -5   2  -4 3.00499 1.33091   1
  -5   2  -4 -1.0219 1.52667   6
  -5   2  -4 0.67986 1.47722   2
  -5   2  -4 3.33503 1.82988   4
  -5   2  -4 -2.1906 1.52980   8
  -5   2  -4 -0.2668 1.69903   9
   5  -2   4 -0.5702 1.88335   5
   5  -2   4 1.46623 2.44555   7
   5  -2   4 0.63456 1.84332   8
   5  -2   4 -0.1132 1.95837   3
  -6   2  -4 11.5186 3.18827   1
  -6   2  -4 16.0508 4.29377   3
  -6   2  -4 10.1055 3.13185   6
  -6   2  -4 0.93282 3.59668   8
  -6   2  -4 13.8064 3.47760   4
   6  -2   4 11.4587 3.59096   5
   6  -2   4 5.69167 3.96260   8
   6  -2   4 5.90350 3.44074   3
  -7   2  -4 2.14021 2.96637   6
  -7   2  -4 3.66388 2.70301   1
  -7   2  -4 -2.3822 3.51173   8
   7  -2   4 -5.1158 3.90659   8
   7  -2   4 1.87127 3.72871   3
   7  -2   4 2.08829 4.63811   5
  -8   2  -4 0.84998 5.24357   8
  -8   2  -4 0.62581 2.78366   1
  -8   2  -4 -2.6630 3.54167   6
   8  -2   4 5.98274 4.49794   3
   8  -2   4 -0.3234 6.00459   8
  -9   2  -4 -3.0532 4.62175   1
   8   1  -4 -12.684 10.3961   5
  -8  -1   4 10.4872 16.6334   8
  -8  -1   4 -5.1821 3.96500   1
   7   1  -4 -4.7234 3.62395   3
   7   1  -4 3.59208 4.54966   5
  -7  -1   4 7.50516 3.71003   1
  -7  -1   4 9.72882 5.49248   3
  -7  -1   4 2.50480 6.64827   8
   6   1  -4 -2.4306 4.02470   7
   6   1  -4 -7.2635 2.72557   5
   6   1  -4 3.50935 2.86372   3
  -6  -1   4 -4.5270 3.36555   3
  -6  -1   4 -2.1358 2.17584   1
  -6  -1   4 -0.3250 2.45751   6
  -6  -1   4 -2.5969 3.14518   8
   5   1  -4 -3.1078 2.10982   5
   5   1  -4 -2.0339 2.05164   3
   5   1  -4 -2.3195 2.21697   7
  -5  -1   4 -1.0972 2.89680   3
  -5  -1   4 0.44681 3.72447   8
  -5  -1   4 -0.6066 1.79241   6
  -5  -1   4 -1.4017 1.73768   1
   4   1  -4 -1.5250 1.41749   5
   4   1  -4 4.14108 1.83517   7
   4   1  -4 1.15412 1.76663   3
  -4  -1   4 2.17656 2.26697   3
  -4  -1   4 3.86591 1.83042   1
  -4  -1   4 5.76897 2.39527   8
  -4  -1   4 6.07780 1.57349   6
   3   1  -4 52.2379 10.4337   7
   3   1  -4 67.0878 10.8929   5
   3   1  -4 51.0492 10.1509   2
   3   1  -4 53.7042 10.1694   9
   3   1  -4 54.4490 10.7743   3
  -3  -1   4 55.8420 10.9159   3
  -3  -1   4 46.6821 10.7171   8
  -3  -1   4 49.6699 10.6143   1
  -3  -1   4 53.7054 10.4418   6
   2   1  -4 33.2419 6.43687   7
   2   1  -4 29.5462 6.25018   9
   2   1  -4 33.3096 6.62600   5
   2   1  -4 35.7850 6.23320   2
  -2  -1   4 29.6775 6.49822   1
  -2  -1   4 33.6412 6.37468   6
  -2  -1   4 35.6503 6.74762   8
  -2  -1   4 23.4325 6.54811   3
   1   1  -4 40.1583 7.66766   7
   1   1  -4 39.6953 7.71595   5
   1   1  -4 43.5136 7.64410   2
   1   1  -4 40.9923 7.61455   9
   1   1  -4 40.5788 7.57109   4
  -1  -1   4 46.9904 7.90489   8
  -1  -1   4 35.9781 7.56593   4
  -1  -1   4 40.2808 7.61640   6
  -1  -1   4 38.3079 7.68565   1
  -1  -1   4 42.3071 7.92895   3
   0   1  -4 38.6610 7.21672   6
   0   1  -4 38.4316 7.20728   5
   0   1  -4 36.0108 7.23633   2
   0   1  -4 38.0255 7.21695   7
   0   1  -4 37.9347 7.24400   4
   0   1  -4 39.4127 7.22682   9
   0  -1   4 37.4834 7.21079   1
   0  -1   4 37.4017 7.20583   3
   0  -1   4 37.1293 7.21874   6
   0  -1   4 36.9694 7.21490   8
  -1   1  -4 391.564 72.4303   9
  -1   1  -4 379.422 72.4613   2
  -1   1  -4 392.650 72.4518   6
  -1   1  -4 397.204 72.4922   4
  -1   1  -4 395.435 72.4437   1
  -1   1  -4 363.552 72.3826   7
   1  -1   4 368.105 72.3914   3
   1  -1   4 380.020 72.4080   8
   1  -1   4 381.917 72.4414   1
   1  -1   4 383.207 72.3485   5
  -2   1  -4 -0.1263 0.36402   7
  -2   1  -4 0.53852 0.66064   9
  -2   1  -4 -0.4973 0.51813   4
  -2   1  -4 0.59776 0.55990   1
  -2   1  -4 -0.0032 0.54216   2
  -2   1  -4 -1.5681 0.69406   8
  -2   1  -4 1.01252 0.62381   6
   2  -1   4 -1.2301 0.54828   3
   2  -1   4 -0.3506 0.78156   8
   2  -1   4 1.17800 0.61326   5
  -3   1  -4 7.18621 2.64542   6
  -3   1  -4 11.7851 3.12918   8
  -3   1  -4 12.5767 2.61893   9
  -3   1  -4 12.5879 2.61465   2
  -3   1  -4 12.6186 2.77405   4
  -3   1  -4 10.3473 2.49659   7
  -3   1  -4 12.9568 2.79065   1
  -3   1  -4 11.3246 2.90049   3
   3  -1   4 15.2022 3.05664   3
   3  -1   4 11.9898 2.58067   7
   3  -1   4 14.4998 3.00640   8
   3  -1   4 12.8826 2.77027   5
  -4   1  -4 3.98987 2.18536   8
  -4   1  -4 2.84685 1.66168   6
  -4   1  -4 3.02535 1.23548   2
  -4   1  -4 1.71550 1.36490   4
  -4   1  -4 5.24003 1.97168   3
  -4   1  -4 5.09900 1.40224   9
  -4   1  -4 3.48184 1.59942   1
   4  -1   4 4.28901 1.60169   7
   4  -1   4 6.18173 2.13152   8
   4  -1   4 0.49601 1.53100   3
   4  -1   4 3.23771 1.78442   5
  -5   1  -4 -0.1374 1.90996   8
  -5   1  -4 0.34699 1.72463   4
  -5   1  -4 3.28487 1.77681   1
  -5   1  -4 -0.2138 1.55560   6
   5  -1   4 -1.2085 2.02824   3
   5  -1   4 -0.7181 2.69648   7
   5  -1   4 -0.2104 2.16444   5
   5  -1   4 0.18757 2.38919   8
  -6   1  -4 1.37074 1.92674   1
  -6   1  -4 0.23570 3.36429   8
  -6   1  -4 -2.7752 1.95077   6
   6  -1   4 -5.0173 2.81887   5
   6  -1   4 1.77210 3.01421   8
   6  -1   4 -1.1056 2.73796   3
  -7   1  -4 -0.1836 4.58233   8
  -7   1  -4 -1.2490 2.67922   6
  -7   1  -4 0.12743 2.46730   1
   7  -1   4 -3.1742 4.15939   8
   7  -1   4 1.09234 3.58077   3
   7  -1   4 -3.0111 5.40402   5
  -8   1  -4 2.58768 4.24861   6
  -8   1  -4 1.92995 6.70354   8
  -8   1  -4 1.24151 3.14417   1
   8  -1   4 2.38471 4.47299   3
   8  -1   4 -11.334 9.24019   5
   8  -1   4 -4.8182 6.62686   8
   8   0  -4 -2.6330 4.92170   3
   8   0  -4 1.24686 7.47756   5
  -8   0   4 1.96370 4.95785   3
  -8   0   4 8.73468 3.60578   1
  -8   0   4 0.50929 5.58942   8
   7   0  -4 -0.2215 3.05174   3
   7   0  -4 4.89700 4.19739   5
  -7   0   4 8.30866 4.44619   3
  -7   0   4 2.55150 5.12467   8
  -7   0   4 -7.1670 2.68911   1
   6   0  -4 10.5154 3.33862   3
   6   0  -4 6.31600 4.20665   7
   6   0  -4 7.40626 3.69322   5
  -6   0   4 6.04623 4.17386   8
  -6   0   4 8.08121 3.18204   6
  -6   0   4 7.01244 3.03147   1
  -6   0   4 18.4285 4.50908   3
   5   0  -4 0.17453 1.49632   3
   5   0  -4 0.63720 2.37806   5
   5   0  -4 -3.6145 1.95543   7
  -5   0   4 -0.8469 2.79361   8
  -5   0   4 -3.3369 2.26059   3
  -5   0   4 0.01140 1.69439   6
  -5   0   4 1.07421 1.88457   1
   4   0  -4 4.92184 2.11379   3
   4   0  -4 6.86924 2.33804   5
   4   0  -4 6.05313 2.03158   9
   4   0  -4 7.28849 2.26488   7
   4   0  -4 9.01488 2.49068   4
   4   0  -4 5.04344 1.54261   2
  -4   0   4 6.64206 2.00095   1
  -4   0   4 0.52576 2.22542   3
  -4   0   4 4.42021 1.57808   4
  -4   0   4 7.87899 1.91331   6
  -4   0   4 4.98544 2.24030   8
   3   0  -4 382.204 73.0161   4
   3   0  -4 404.822 73.1305   7
   3   0  -4 368.761 72.9981   9
   3   0  -4 398.657 73.2324   5
   3   0  -4 387.107 73.0377   2
  -3   0   4 391.567 73.2874   8
  -3   0   4 355.144 73.0698   6
  -3   0   4 366.930 73.3182   3
  -3   0   4 377.371 73.2794   5
  -3   0   4 385.677 73.2036   1
  -3   0   4 416.615 73.0228   4
   2   0  -4 41.0339 6.86547   7
   2   0  -4 38.8941 6.69905   9
   2   0  -4 46.8656 7.07976   5
   2   0  -4 32.7702 6.57664   4
   2   0  -4 30.9514 6.61343   2
  -2   0   4 35.3197 6.57180   4
  -2   0   4 36.6934 6.98374   5
  -2   0   4 30.3957 6.59620   6
  -2   0   4 27.8793 6.87907   8
  -2   0   4 35.6531 6.82887   1
  -2   0   4 39.2086 7.07375   3
   1   0  -4 394.019 72.1415   7
   1   0  -4 396.821 72.0638   4
   1   0  -4 363.081 72.1509   5
   1   0  -4 373.802 72.1128   2
   1   0  -4 373.900 72.0939   9
  -1   0   4 375.063 72.1717   5
  -1   0   4 393.332 72.1597   8
  -1   0   4 384.511 72.1139   1
  -1   0   4 383.941 72.0528   6
  -1   0   4 364.813 72.1694   3
   0   0  -4 51.7194 9.85934   4
   0   0  -4 53.0725 9.86393   2
   0   0  -4 50.3104 9.84365   9
   0   0  -4 58.7974 9.84622   6
   0   0  -4 49.9058 9.84461   7
   0   0   4 50.7636 9.83657   8
   0   0   4 51.1266 9.84836   5
   0   0   4 50.3864 9.84194   3
   0   0   4 50.4620 9.83076   1
  -1   0  -4 65.9151 12.1569   8
  -1   0  -4 60.3367 12.1503   1
  -1   0  -4 64.2008 12.1533   6
  -1   0  -4 66.2429 12.1519   4
  -1   0  -4 61.7745 12.0650   9
  -1   0  -4 63.0154 12.0828   2
   1   0   4 64.0510 12.0916   5
   1   0   4 64.1998 12.1381   3
   1   0   4 63.6635 12.1391   8
  -2   0  -4 468.676 94.4431   2
  -2   0  -4 492.968 94.6044   1
  -2   0  -4 505.403 94.5550   4
  -2   0  -4 494.271 94.5700   6
  -2   0  -4 483.128 94.4259   9
  -2   0  -4 549.599 94.6355   8
   2   0   4 504.134 94.5843   8
   2   0   4 509.903 94.4118   7
   2   0   4 504.242 94.6110   3
   2   0   4 499.189 94.5255   5
  -3   0  -4 11.1916 2.59442   2
  -3   0  -4 11.9181 2.60593   9
  -3   0  -4 9.41814 2.93771   6
  -3   0  -4 14.7336 3.41495   8
  -3   0  -4 19.5000 3.10610   4
  -3   0  -4 16.2826 3.25823   1
   3   0   4 13.9128 3.26262   3
   3   0   4 12.8828 2.75654   7
   3   0   4 15.8685 3.31869   8
   3   0   4 12.7053 3.06726   5
  -4   0  -4 1.35472 1.31037   9
  -4   0  -4 2.05797 1.40603   6
  -4   0  -4 -3.2453 1.27120   1
  -4   0  -4 -0.7296 1.77724   8
  -4   0  -4 0.03371 1.27033   4
   4   0   4 0.38798 1.56894   5
   4   0   4 2.94168 1.58921   7
   4   0   4 0.65095 1.75205   9
   4   0   4 1.59651 1.64799   3
   4   0   4 -0.9858 1.15582   2
   4   0   4 2.86573 1.83497   8
  -5   0  -4 -0.4304 3.08252   8
  -5   0  -4 2.26205 1.90936   1
  -5   0  -4 3.17104 1.75565   4
  -5   0  -4 1.77922 1.69433   6
   5   0   4 1.33097 2.27873   3
   5   0   4 -0.2637 2.34896   5
   5   0   4 4.60334 2.59937   8
  -6   0  -4 5.99811 4.15832   8
  -6   0  -4 -1.4097 1.89217   1
  -6   0  -4 2.57323 2.39655   6
   6   0   4 4.53824 3.59770   5
   6   0   4 1.66422 3.00465   3
   6   0   4 0.34318 2.95717   8
  -7   0  -4 0.17771 2.99242   1
  -7   0  -4 -7.4887 5.16832   8
  -7   0  -4 -4.8376 2.97692   6
   7   0   4 5.12875 4.96376   5
   7   0   4 6.62822 3.87959   3
   7   0   4 -0.0482 3.52487   8
  -8   0  -4 3.72118 5.42523   6
  -8   0  -4 -1.7312 3.58452   1
  -8   0  -4 -12.802 8.30085   8
   8   0   4 -4.0515 6.62310   8
   8   0   4 10.1056 10.5631   5
   8   0   4 0.06575 5.15446   3
   8  -1  -4 3.99253 6.40050   5
   8  -1  -4 5.17780 4.53771   3
  -8   1   4 4.88039 6.74364   8
  -8   1   4 2.71464 3.28077   1
  -8   1   4 4.33808 4.80232   3
   7  -1  -4 1.79429 3.42811   3
   7  -1  -4 4.73669 3.83754   5
  -7   1   4 1.98676 3.84656   3
  -7   1   4 1.16857 2.28806   1
  -7   1   4 -2.5858 4.27852   8
   6  -1  -4 -1.1636 2.52452   5
   6  -1  -4 2.03793 2.70023   3
   6  -1  -4 3.62996 3.58938   7
  -6   1   4 1.14449 2.21898   1
  -6   1   4 1.82637 3.04999   3
  -6   1   4 0.68585 3.31650   8
  -6   1   4 5.71201 2.54731   6
   5  -1  -4 7.84451 2.52782   5
   5  -1  -4 -3.1163 2.01810   7
   5  -1  -4 1.41151 2.55542   9
   5  -1  -4 -2.7758 1.87606   3
   5  -1  -4 -1.1018 1.52680   2
  -5   1   4 3.17916 1.67846   6
  -5   1   4 0.62328 1.42923   1
  -5   1   4 -0.2913 2.41987   8
  -5   1   4 -0.2742 1.80035   3
  -5   1   4 0.39603 2.11075   5
   4  -1  -4 2.81489 1.76566   5
   4  -1  -4 1.92283 1.56459   7
   4  -1  -4 1.59971 1.64481   9
   4  -1  -4 4.60231 1.78121   4
   4  -1  -4 3.07786 1.13522   2
  -4   1   4 3.01505 1.80248   3
  -4   1   4 0.49390 1.07141   1
  -4   1   4 -1.1591 1.19402   4
  -4   1   4 3.01902 2.06440   8
  -4   1   4 0.33848 0.99922   6
  -4   1   4 3.10159 1.54162   5
   3  -1  -4 8.40532 2.04220   7
   3  -1  -4 6.18694 1.96270   5
   3  -1  -4 9.65939 1.88928   2
   3  -1  -4 7.14097 1.95567   9
   3  -1  -4 5.89907 1.86376   4
  -3   1   4 6.96801 1.74784   6
  -3   1   4 4.24409 1.87470   5
  -3   1   4 3.46275 2.04360   8
  -3   1   4 9.92733 2.27666   3
  -3   1   4 6.83599 1.96633   7
  -3   1   4 8.11962 1.82225   2
  -3   1   4 6.85014 1.84827   1
  -3   1   4 8.79416 1.83832   4
   2  -1  -4 0.10469 0.71201   7
   2  -1  -4 0.29807 0.65230   4
   2  -1  -4 -0.3169 0.72651   9
   2  -1  -4 -1.0835 0.49439   2
  -2   1   4 -0.2931 0.63765   5
  -2   1   4 -0.9612 0.43940   7
  -2   1   4 -0.0305 0.39898   6
  -2   1   4 0.38305 0.63946   9
  -2   1   4 1.12444 0.62189   4
  -2   1   4 -0.8747 0.50987   2
  -2   1   4 -1.0648 0.40522   3
  -2   1   4 -1.2326 0.77994   8
  -2   1   4 0.62332 0.49047   1
   1  -1  -4 65.0148 12.1305   9
   1  -1  -4 62.0483 12.1465   2
   1  -1  -4 59.2694 12.1217   4
   1  -1  -4 64.7390 12.0642   6
  -1   1   4 65.5744 12.1038   8
  -1   1   4 63.4492 12.1270   3
  -1   1   4 60.7934 12.1239   9
  -1   1   4 64.4195 12.1496   7
  -1   1   4 64.1012 12.0445   1
  -1   1   4 69.4388 12.1616   5
  -1   1   4 58.9065 12.1389   2
   0  -1  -4 51.2704 9.61385   4
   0  -1  -4 50.5843 9.57319   1
   0  -1  -4 46.6215 9.60406   2
   0  -1  -4 44.3800 9.58454   9
   0  -1  -4 49.7454 9.58950   6
   0   1   4 55.4683 9.55835   8
   0   1   4 51.1988 9.58086   3
   0   1   4 48.4805 9.58680   5
   0   1   4 53.1618 9.62576   7
  -1  -1  -4 280.808 50.3717   2
  -1  -1  -4 261.253 50.4358   4
  -1  -1  -4 266.853 50.3516   9
  -1  -1  -4 266.373 50.4765   8
  -1  -1  -4 270.261 50.4645   6
  -1  -1  -4 241.058 50.4674   1
   1   1   4 283.389 50.3983   7
   1   1   4 252.884 50.4654   3
   1   1   4 267.067 50.4464   5
   1   1   4 260.523 50.4551   8
  -2  -1  -4 19.0829 4.05755   1
  -2  -1  -4 14.0860 3.91849   6
  -2  -1  -4 15.8144 4.11519   8
  -2  -1  -4 23.4509 3.89921   4
   2   1   4 15.8072 3.73016   7
   2   1   4 27.1914 4.16421   5
   2   1   4 19.1676 4.06910   3
   2   1   4 16.1051 4.00497   8
  -3  -1  -4 -0.0265 1.46773   8
  -3  -1  -4 -0.4218 1.19532   6
  -3  -1  -4 0.50916 1.20975   1
  -3  -1  -4 -0.6706 0.87179   4
   3   1   4 1.28348 1.11875   7
   3   1   4 0.52179 1.20499   3
   3   1   4 0.45105 1.12584   5
   3   1   4 -0.5499 0.94224   8
  -4  -1  -4 11.2462 4.32737   8
  -4  -1  -4 13.4467 3.82409   1
  -4  -1  -4 17.5070 3.50904   4
  -4  -1  -4 15.8056 3.68859   6
   4   1   4 13.0277 3.76393   5
   4   1   4 11.9236 3.84072   8
   4   1   4 14.0745 3.74830   3
   4   1   4 18.5717 3.71587   7
  -5  -1  -4 29.4954 7.89983   8
  -5  -1  -4 23.1458 6.84564   6
  -5  -1  -4 31.6146 7.20224   1
   5   1   4 45.7782 7.61725   5
   5   1   4 32.4654 7.25797   3
   5   1   4 33.0628 7.24582   8
  -6  -1  -4 15.0224 4.00004   6
  -6  -1  -4 10.3227 3.85432   1
  -6  -1  -4 15.0368 5.96986   8
   6   1   4 4.54831 3.58339   8
   6   1   4 12.7376 4.27688   3
   6   1   4 20.6483 5.01710   5
  -7  -1  -4 2.12564 4.00644   6
  -7  -1  -4 1.93199 6.77913   8
  -7  -1  -4 -0.4871 2.76183   1
   7   1   4 -1.9337 4.48593   8
   7   1   4 -0.9031 3.43133   3
   7   1   4 5.04223 6.45680   5
  -8  -1  -4 -1.9004 4.76211   1
  -8  -1  -4 -3.5038 5.24484   6
   8   1   4 -4.5637 11.5865   5
  -9   2   4 0.13626 4.01398   1
   8  -2  -4 7.10929 4.36036   3
   8  -2  -4 3.51851 6.36505   8
   8  -2  -4 1.74940 5.37097   5
  -8   2   4 1.29297 5.83483   8
  -8   2   4 0.68397 2.84717   1
  -8   2   4 -0.0234 3.49217   3
   7  -2  -4 -4.3040 3.09608   5
   7  -2  -4 -0.5228 3.03303   3
   7  -2  -4 7.38394 5.66221   7
  -7   2   4 -2.0602 3.38101   3
  -7   2   4 1.28334 3.09100   8
  -7   2   4 -2.3968 1.85544   1
   6  -2  -4 29.8203 6.57602   7
   6  -2  -4 31.2806 6.81515   3
   6  -2  -4 35.5597 6.76075   5
  -6   2   4 21.1892 6.03868   6
  -6   2   4 26.7381 6.77373   5
  -6   2   4 35.5994 6.41004   1
  -6   2   4 19.0021 6.38454   3
  -6   2   4 26.7681 6.83945   8
   5  -2  -4 -1.3566 2.22588   7
   5  -2  -4 1.86261 2.15750   5
   5  -2  -4 -1.1550 2.47181   9
   5  -2  -4 0.93993 2.47133   4
   5  -2  -4 1.76016 1.89631   3
   5  -2  -4 -2.4900 1.39507   2
  -5   2   4 -0.8044 2.34217   8
  -5   2   4 -0.8475 1.56765   4
  -5   2   4 -0.7749 1.45042   6
  -5   2   4 0.28899 1.43373   2
  -5   2   4 -1.2892 1.06477   1
  -5   2   4 -2.2329 1.38494   7
  -5   2   4 -0.1020 1.65617   5
  -5   2   4 0.06855 1.89750   3
   4  -2  -4 40.0406 7.57517   4
   4  -2  -4 31.0575 7.36544   2
   4  -2  -4 35.0817 7.53188   7
   4  -2  -4 34.7339 7.55193   5
   4  -2  -4 38.0179 7.44821   9
  -4   2   4 25.8572 7.36397   8
  -4   2   4 41.4466 7.55292   7
  -4   2   4 30.2650 7.60905   3
  -4   2   4 37.8273 7.46175   2
  -4   2   4 40.3850 7.36221   6
  -4   2   4 36.7938 7.51147   4
  -4   2   4 32.4545 7.59613   5
  -4   2   4 41.3194 7.42859   9
  -4   2   4 43.0030 7.46692   1
   3  -2  -4 14.0865 2.95318   4
   3  -2  -4 16.3473 3.07465   7
   3  -2  -4 22.4579 3.23602   9
   3  -2  -4 11.4245 2.80195   2
   3  -2  -4 15.6999 2.86895   6
  -3   2   4 17.2500 2.96591   2
  -3   2   4 10.7914 2.92044   3
  -3   2   4 16.6497 2.89906   9
  -3   2   4 10.2888 2.89617   8
  -3   2   4 8.13482 2.57369   6
  -3   2   4 9.43532 2.58868   1
  -3   2   4 9.74389 2.82232   5
  -3   2   4 11.8735 2.85746   4
  -3   2   4 9.89391 2.81137   7
   2  -2  -4 490.428 91.5003   6
   2  -2  -4 487.772 91.6195   2
   2  -2  -4 474.755 91.5979   4
   2  -2  -4 504.479 91.5631   9
  -2   2   4 485.994 91.6044   4
  -2   2   4 470.183 91.4498   1
  -2   2   4 493.371 91.5875   7
  -2   2   4 476.381 91.5575   3
  -2   2   4 453.895 91.5670   5
  -2   2   4 498.394 91.6161   2
  -2   2   4 487.171 91.5576   9
  -2   2   4 446.300 91.4972   8
  -2   2   4 517.107 91.4852   6
   1  -2  -4 257.989 49.9250   2
   1  -2  -4 254.296 49.9040   4
   1  -2  -4 279.003 49.7394   1
   1  -2  -4 266.143 49.8220   6
   1  -2  -4 260.781 49.8786   9
  -1   2   4 279.254 49.9059   7
  -1   2   4 256.576 49.8748   9
  -1   2   4 255.066 49.7532   8
  -1   2   4 247.805 49.8482   5
  -1   2   4 267.633 49.8111   3
  -1   2   4 257.392 49.9152   2
   0  -2  -4 1.33851 0.62556   9
   0  -2  -4 0.72743 0.42459   1
   0  -2  -4 0.55055 0.56911   2
   0  -2  -4 -0.2813 0.51939   4
   0  -2  -4 0.16020 0.59582   6
   0   2   4 0.65573 0.34555   8
   0   2   4 0.10843 0.32219   3
   0   2   4 0.78950 0.53425   5
   0   2   4 1.00911 0.66927   7
   0   2   4 0.99570 0.61508   2
   0   2   4 0.21613 0.67923   9
  -1  -2  -4 11.2663 2.87744   4
  -1  -2  -4 11.0269 2.97411   1
  -1  -2  -4 15.5087 2.85988   2
  -1  -2  -4 13.4881 2.82432   9
  -1  -2  -4 11.2870 3.07630   8
  -1  -2  -4 14.7580 3.06966   6
   1   2   4 13.9934 2.85398   2
   1   2   4 15.0210 3.07068   7
   1   2   4 17.0016 3.12111   5
   1   2   4 14.5581 3.01014   3
   1   2   4 15.3304 3.01072   8
   1   2   4 15.3093 2.87253   9
  -2  -2  -4 12.0775 2.57743   4
  -2  -2  -4 11.3897 2.24956   2
  -2  -2  -4 11.0802 2.83801   1
  -2  -2  -4 12.2746 2.78117   6
  -2  -2  -4 11.2782 2.30121   9
  -2  -2  -4 12.5406 2.24896   9
  -2  -2  -4 8.30649 3.11860   8
   2   2   4 10.7565 2.81745   5
   2   2   4 12.3753 2.75119   7
   2   2   4 10.1737 2.80914   3
  -3  -2  -4 2.17692 1.10149   4
  -3  -2  -4 -1.4183 2.32690   8
  -3  -2  -4 -0.4581 1.32179   6
  -3  -2  -4 1.17210 1.41277   1
   3   2   4 1.47688 1.77560   7
   3   2   4 1.63228 1.33283   3
   3   2   4 2.77266 1.71820   5
  -4  -2  -4 20.4238 4.22029   6
  -4  -2  -4 18.4884 4.44120   1
  -4  -2  -4 16.9772 5.29835   8
  -4  -2  -4 13.8238 3.82715   4
   4   2   4 13.8383 3.99627   3
   4   2   4 18.1280 4.45421   8
   4   2   4 22.0686 4.55889   5
   4   2   4 17.0193 4.65985   7
  -5  -2  -4 72.0036 12.0778   8
  -5  -2  -4 45.3350 10.8823   1
  -5  -2  -4 43.3711 10.6624   6
   5   2   4 49.6359 10.8495   8
   5   2   4 61.5912 11.2165   5
  -6  -2  -4 2.35244 3.08990   1
  -6  -2  -4 -4.7363 5.68666   8
  -6  -2  -4 -7.8364 2.43101   6
   6   2   4 -2.7705 3.15709   8
   6   2   4 3.67794 3.91370   5
   6   2   4 0.97261 2.90021   3
  -7  -2  -4 6.69553 4.29446   1
  -7  -2  -4 2.95451 8.85603   8
  -7  -2  -4 -3.2728 4.26525   6
   7   2   4 -4.6491 5.29424   8
   7   2   4 4.64813 8.22924   5
   7   2   4 1.25049 4.35996   3
   9  -3  -4 -4.4512 9.82074   5
   9  -3  -4 4.58150 12.1927   8
   9  -3  -4 13.2213 8.70648   3
  -9   3   4 -1.9632 8.01604   8
  -9   3   4 1.33502 3.49647   1
  -9   3   4 6.04487 5.15206   3
   8  -3  -4 1.67722 4.35886   3
   8  -3  -4 0.80726 4.93824   5
   8  -3  -4 13.6986 6.43305   8
  -8   3   4 -0.0101 2.68621   1
  -8   3   4 -7.3420 3.49574   3
  -8   3   4 4.19199 5.10918   8
   7  -3  -4 -0.8663 3.31569   5
   7  -3  -4 -0.4929 4.29790   7
   7  -3  -4 -0.1232 3.64950   3
  -7   3   4 7.48299 4.04666   8
  -7   3   4 -0.3636 2.11278   1
  -7   3   4 1.39345 3.03434   3
  -7   3   4 5.73299 3.09234   5
   6  -3  -4 7.02221 3.15503   7
   6  -3  -4 2.55444 4.03352   4
   6  -3  -4 1.19138 3.01392   5
   6  -3  -4 2.24094 3.97379   9
   6  -3  -4 2.04464 2.40808   2
   6  -3  -4 1.40679 2.63147   3
  -6   3   4 -0.7156 1.66513   1
  -6   3   4 -0.3577 2.55161   8
  -6   3   4 7.27454 2.43159   2
  -6   3   4 1.08585 2.20419   6
  -6   3   4 0.88245 2.58874   4
  -6   3   4 3.63757 2.69874   9
  -6   3   4 2.96504 2.35496   5
  -6   3   4 4.23778 3.00965   3
  -6   3   4 -1.0705 2.05214   7
   5  -3  -4 2.52748 2.76989   7
   5  -3  -4 3.11578 2.55307   9
   5  -3  -4 5.57276 2.36203   4
   5  -3  -4 1.76504 1.60824   2
   5  -3  -4 2.21694 1.97828   5
  -5   3   4 0.06685 1.78849   5
  -5   3   4 -2.1037 1.66057   4
  -5   3   4 -0.3654 1.51261   6
  -5   3   4 1.86061 2.28060   3
  -5   3   4 1.96079 2.16699   8
  -5   3   4 -1.7838 1.99484   9
  -5   3   4 -0.1125 1.16060   1
  -5   3   4 4.06312 1.72958   7
  -5   3   4 0.40095 1.41468   2
   4  -3  -4 4.31674 1.81281   4
   4  -3  -4 2.01100 2.02239   6
   4  -3  -4 3.34766 1.92133   7
   4  -3  -4 5.70125 1.76030   2
   4  -3  -4 3.36209 2.16388   9
  -4   3   4 2.96471 1.80789   3
  -4   3   4 -0.3152 1.66620   8
  -4   3   4 2.76374 1.62750   7
  -4   3   4 2.01906 1.56189   5
  -4   3   4 3.68047 1.70546   9
  -4   3   4 5.03226 1.30434   1
  -4   3   4 0.95266 1.42649   2
  -4   3   4 3.76834 1.37537   6
  -4   3   4 3.27331 1.87171   4
   3  -3  -4 12.8781 3.18468   9
   3  -3  -4 6.94297 2.72824   2
   3  -3  -4 13.6429 2.66680   1
   3  -3  -4 12.0532 2.99502   6
   3  -3  -4 9.90821 3.04111   4
  -3   3   4 6.87175 2.79273   9
  -3   3   4 18.4154 3.09690   3
  -3   3   4 13.5377 2.62995   1
  -3   3   4 17.7043 3.37071   4
  -3   3   4 9.83716 2.88121   7
  -3   3   4 13.1099 3.01539   2
  -3   3   4 13.0752 2.76757   6
  -3   3   4 17.7016 3.20662   5
  -3   3   4 10.0335 2.79557   8
   2  -3  -4 19.6042 3.75121   1
   2  -3  -4 20.2311 4.04042   6
   2  -3  -4 13.5536 4.04429   4
   2  -3  -4 19.4015 4.22370   9
   2  -3  -4 15.6418 4.04238   2
  -2   3   4 25.1072 4.17382   5
  -2   3   4 15.9075 4.08330   4
  -2   3   4 21.6290 3.96830   3
  -2   3   4 16.0075 4.04462   9
  -2   3   4 19.5508 3.80325   8
  -2   3   4 18.6050 4.15203   2
  -2   3   4 20.6245 4.14957   7
   1  -3  -4 16.3652 3.52507   4
   1  -3  -4 13.7836 3.44297   9
   1  -3  -4 14.3703 3.11723   1
   1  -3  -4 14.4491 3.32428   6
  -1   3   4 14.7299 3.31958   5
  -1   3   4 18.4125 3.21047   3
  -1   3   4 15.5523 3.47787   9
  -1   3   4 19.4250 3.56618   2
  -1   3   4 13.8329 3.39161   7
   0  -3  -4 2.88341 1.22360   8
   0  -3  -4 4.16063 1.42001   9
   0  -3  -4 1.44408 1.21211   2
   0  -3  -4 8.19520 1.57719   4
   0  -3  -4 8.41967 1.52246   6
   0  -3  -4 3.72157 1.21127   1
   0   3   4 6.09054 1.56654   9
   0   3   4 6.56627 1.38020   5
   0   3   4 3.88052 1.27740   2
   0   3   4 6.12388 1.14085   8
   0   3   4 3.90904 1.07594   3
   0   3   4 3.24538 1.45737   7
  -1  -3  -4 35.3403 9.38386   8
  -1  -3  -4 48.6765 9.24925   4
  -1  -3  -4 44.2167 9.43072   6
  -1  -3  -4 48.6231 9.23557   2
  -1  -3  -4 48.4697 9.50992   1
  -1  -3  -4 54.9504 9.31165   9
   1   3   4 46.0830 9.30409   9
   1   3   4 48.0343 9.39613   8
   1   3   4 59.0222 9.61452   5
   1   3   4 45.6509 9.42095   3
   1   3   4 48.3624 9.24520   2
   1   3   4 42.3946 9.44427   7
  -2  -3  -4 58.7699 10.6134   2
  -2  -3  -4 58.1750 10.7299   4
  -2  -3  -4 60.2969 10.6008   9
  -2  -3  -4 54.9302 11.0755   6
  -2  -3  -4 40.1623 11.1359   8
  -2  -3  -4 50.2369 11.1293   1
   2   3   4 46.9303 10.9224   7
   2   3   4 45.5732 11.0143   3
   2   3   4 57.5645 11.1479   5
  -3  -3  -4 7.04500 3.34032   8
  -3  -3  -4 1.73271 1.71006   6
  -3  -3  -4 1.40920 1.65897   1
  -3  -3  -4 0.78408 1.28932   4
   3   3   4 0.41596 1.87331   5
   3   3   4 1.41359 2.52211   7
   3   3   4 2.98843 1.68539   3
  -4  -3  -4 1.41426 4.07664   8
  -4  -3  -4 4.05460 2.05056   1
  -4  -3  -4 0.91661 2.15476   6
   4   3   4 3.55604 2.31194   8
   4   3   4 0.04356 1.87940   3
   4   3   4 -0.0457 4.76575   7
   4   3   4 0.66903 2.44150   5
  -5  -3  -4 1.80569 5.72169   8
  -5  -3  -4 -0.0569 2.91705   1
  -5  -3  -4 -2.1431 2.66287   6
   5   3   4 3.81737 3.06720   8
   5   3   4 1.61644 3.26105   5
   5   3   4 1.46781 2.53763   3
  -6  -3  -4 -1.7555 3.97971   6
  -6  -3  -4 -7.1109 3.26316   1
  -6  -3  -4 3.64549 7.51405   8
   6   3   4 4.55198 4.13556   8
   6   3   4 3.88747 3.31225   3
   6   3   4 -5.4960 4.01009   5
  -7  -3  -4 -2.3144 4.47599   1
  -7  -3  -4 -4.1328 13.8157   8
  -7  -3  -4 0.88587 5.65073   6
   7   3   4 7.40226 6.41277   8
   7   3   4 10.5928 6.17180   3
   7   3   4 -0.0551 9.06737   5
   9  -4  -4 2.14598 10.9882   8
   9  -4  -4 -5.0407 9.71366   5
   9  -4  -4 15.1911 10.0922   3
  -9   4   4 -5.4066 6.62738   8
  -9   4   4 2.38409 4.65556   3
   8  -4  -4 -2.6312 4.56269   3
   8  -4  -4 9.36530 6.79129   8
   8  -4  -4 5.52644 5.21256   5
  -8   4   4 4.09068 4.21808   5
  -8   4   4 -5.1586 4.92879   8
  -8   4   4 -2.9838 3.67871   3
  -8   4   4 2.60847 2.52648   1
   7  -4  -4 2.22006 5.22183   7
   7  -4  -4 5.47129 4.94340   8
   7  -4  -4 -0.8800 7.20684   9
   7  -4  -4 -3.4895 3.14202   3
   7  -4  -4 -5.7519 3.94448   2
   7  -4  -4 -0.8955 3.54195   5
  -7   4   4 0.52428 3.34161   7
  -7   4   4 -0.2471 1.72927   1
  -7   4   4 1.79384 2.93760   5
  -7   4   4 5.99691 3.23087   3
  -7   4   4 2.07073 3.18056   8
   6  -4  -4 22.0463 4.72964   6
   6  -4  -4 8.48263 4.08322   9
   6  -4  -4 8.08060 3.83599   7
   6  -4  -4 8.12044 3.73539   5
   6  -4  -4 6.47366 3.31282   3
   6  -4  -4 17.9209 4.55312   4
   6  -4  -4 11.5896 3.32952   2
   6  -4  -4 13.4335 3.41568   1
  -6   4   4 8.44371 3.40985   3
  -6   4   4 9.26807 3.44077   5
  -6   4   4 11.6164 3.11756   6
  -6   4   4 5.04243 3.55555   4
  -6   4   4 9.53390 3.25761   7
  -6   4   4 7.45855 2.76848   1
  -6   4   4 7.64506 3.50000   8
  -6   4   4 7.65491 3.45147   9
  -6   4   4 20.2934 3.81641   2
   5  -4  -4 -1.2732 2.17002   7
   5  -4  -4 6.43766 2.80245   9
   5  -4  -4 -1.5310 1.85748   2
   5  -4  -4 1.89000 2.47959   4
   5  -4  -4 -0.6272 1.45605   1
   5  -4  -4 2.46282 2.64000   6
  -5   4   4 4.91382 2.20605   8
  -5   4   4 -0.9386 1.60899   5
  -5   4   4 -0.7594 1.88973   2
  -5   4   4 2.84924 1.96400   9
  -5   4   4 2.99306 1.73098   6
  -5   4   4 2.06914 1.83776   7
  -5   4   4 0.76361 1.14072   1
  -5   4   4 1.14138 1.88720   3
  -5   4   4 -0.7208 2.09203   4
   4  -4  -4 0.28947 0.94585   1
   4  -4  -4 2.07129 2.40519   6
   4  -4  -4 1.77492 2.21616   9
   4  -4  -4 1.55845 1.48186   2
   4  -4  -4 -1.4781 2.02388   4
  -4   4   4 -1.0502 1.58995   4
  -4   4   4 -0.4785 1.45067   7
  -4   4   4 2.15286 1.73704   3
  -4   4   4 -1.5031 1.26407   5
  -4   4   4 -0.4124 1.11685   6
  -4   4   4 1.10947 1.56296   8
  -4   4   4 1.57822 1.77075   9
  -4   4   4 0.59814 1.50399   2
  -4   4   4 1.91674 0.86526   1
   3  -4  -4 2.10793 1.37157   4
   3  -4  -4 2.81817 1.20843   2
   3  -4  -4 1.02769 1.58532   6
   3  -4  -4 -0.1297 0.57627   1
   3  -4  -4 1.86654 1.92612   9
  -3   4   4 1.61872 1.47503   7
  -3   4   4 -1.0020 0.94556   5
  -3   4   4 0.06252 0.94549   3
  -3   4   4 -0.2089 1.37112   4
  -3   4   4 -0.5938 1.61436   9
  -3   4   4 0.37595 1.01335   8
  -3   4   4 -0.4748 1.21908   2
   2  -4  -4 10.2659 2.84112   4
   2  -4  -4 15.8876 2.26571   1
   2  -4  -4 7.40446 2.53753   6
   2  -4  -4 7.98322 2.09088   8
  -2   4   4 10.1626 2.79776   2
  -2   4   4 12.6956 2.92082   9
  -2   4   4 11.1160 2.35000   3
  -2   4   4 9.88977 2.72022   7
  -2   4   4 9.60572 2.45024   5
   1  -4  -4 56.8760 9.68928   1
   1  -4  -4 49.9950 10.0964   4
   1  -4  -4 48.8899 9.96883   6
  -1   4   4 45.5245 10.0413   7
  -1   4   4 41.7323 10.0421   2
  -1   4   4 52.1489 10.1263   9
  -1   4   4 52.5583 9.95864   5
  -1   4   4 47.8838 9.63454   3
   0  -4  -4 12.0926 3.15240   6
   0  -4  -4 13.4071 3.21707   4
   0  -4  -4 10.4281 3.03713   8
   0  -4  -4 13.8331 3.07436   1
   0   4   4 22.4413 3.71697   7
   0   4   4 15.2724 2.92502   8
   0   4   4 10.8565 3.10759   2
   0   4   4 15.6912 2.95232   3
   0   4   4 6.54819 3.35440   9
   0   4   4 18.8073 3.25809   5
  -1  -4  -4 27.6204 4.45916   8
  -1  -4  -4 21.5282 3.79811   4
  -1  -4  -4 15.4415 3.81042   1
  -1  -4  -4 19.8294 3.77291   2
  -1  -4  -4 23.9747 3.92622   9
  -1  -4  -4 15.5189 3.82267   6
   1   4   4 14.4544 3.98204   9
   1   4   4 13.3911 3.57211   3
   1   4   4 16.0378 3.70774   8
   1   4   4 14.3810 3.77454   2
   1   4   4 12.0150 4.00458   7
   1   4   4 18.6851 3.95088   5
  -2  -4  -4 0.15223 0.90529   4
  -2  -4  -4 -0.1180 1.51179   1
  -2  -4  -4 0.84365 1.51187   6
  -2  -4  -4 0.57630 2.61950   8
   2   4   4 -0.1803 1.06272   3
   2   4   4 -0.0448 1.75001   8
   2   4   4 -2.9849 1.41026   5
   2   4   4 3.61771 2.42224   7
  -3  -4  -4 -1.6842 2.06902   1
  -3  -4  -4 -2.8860 4.40698   8
  -3  -4  -4 -0.2503 1.45355   4
  -3  -4  -4 -3.9621 1.57102   6
   3   4   4 -0.6565 3.76962   7
   3   4   4 0.04041 2.36970   8
   3   4   4 0.42258 1.70575   3
   3   4   4 1.41664 1.89951   5
  -4  -4  -4 1.32101 2.20484   6
  -4  -4  -4 0.60251 2.34732   1
  -4  -4  -4 6.97090 5.75378   8
   4   4   4 -1.1031 2.14590   3
   4   4   4 -2.4267 2.43530   5
   4   4   4 7.22324 2.92868   8
  -5  -4  -4 -0.1641 7.44448   8
  -5  -4  -4 -2.5082 2.91525   6
  -5  -4  -4 1.02780 3.18746   1
   5   4   4 -0.9288 2.69191   3
   5   4   4 0.15992 3.55416   5
   5   4   4 3.72173 3.82041   8
  -6  -4  -4 -0.4039 3.81548   1
  -6  -4  -4 -2.1844 4.29246   6
  -6  -4  -4 8.04847 13.3437   8
   6   4   4 -6.0378 3.40247   3
   6   4   4 3.02439 6.17039   5
   6   4   4 -0.0844 5.32977   8
   9  -5  -4 -0.6110 8.64637   3
   9  -5  -4 -7.9661 12.0219   8
  -9   5   4 4.43390 5.59966   3
  -9   5   4 -5.7357 7.27824   8
   8  -5  -4 3.92357 9.43673   8
   8  -5  -4 -2.9586 9.38118   7
   8  -5  -4 0.97958 6.79965   5
   8  -5  -4 -7.0336 4.99969   3
  -8   5   4 -1.1880 4.46744   5
  -8   5   4 -6.4091 3.49877   3
  -8   5   4 4.66722 4.63126   8
   7  -5  -4 2.16935 5.77150   8
   7  -5  -4 7.54777 3.50333   1
   7  -5  -4 -5.1343 3.48972   3
   7  -5  -4 -0.1213 6.51797   4
   7  -5  -4 -5.6935 4.31739   7
   7  -5  -4 5.03781 3.07892   2
   7  -5  -4 -9.4429 8.48616   6
   7  -5  -4 4.46829 4.35293   5
   7  -5  -4 -2.0225 5.70481   9
  -7   5   4 1.10332 2.55811   2
  -7   5   4 1.91040 2.05467   1
  -7   5   4 -5.0861 3.05505   8
  -7   5   4 -6.0420 3.10514   3
  -7   5   4 -4.0901 2.84050   5
  -7   5   4 2.08631 3.57255   7
  -7   5   4 -3.4342 2.73159   4
  -7   5   4 4.81274 3.75207   9
   6  -5  -4 0.40151 4.18588   6
   6  -5  -4 -3.0598 3.25428   7
   6  -5  -4 2.75621 3.93574   9
   6  -5  -4 -7.0420 3.75308   4
   6  -5  -4 2.93791 4.07998   8
   6  -5  -4 3.25329 2.02093   1
   6  -5  -4 -0.5352 2.10784   2
  -6   5   4 4.58317 1.77832   1
  -6   5   4 0.33420 2.54379   3
  -6   5   4 -3.3993 2.20881   4
  -6   5   4 -3.7696 2.27667   8
  -6   5   4 -0.0753 2.31766   7
  -6   5   4 -4.9942 2.09694   5
  -6   5   4 0.63005 2.14443   6
  -6   5   4 3.11896 2.51845   9
  -6   5   4 -0.4551 2.15690   2
   5  -5  -4 5.12914 2.92166   9
   5  -5  -4 -1.7825 1.75828   2
   5  -5  -4 1.25411 1.35042   1
   5  -5  -4 -5.3045 2.48310   4
   5  -5  -4 -1.3510 2.68349   6
   5  -5  -4 1.56090 2.98678   8
  -5   5   4 10.4833 2.42706   7
  -5   5   4 -3.3962 2.03430   9
  -5   5   4 0.40763 1.14061   1
  -5   5   4 -2.0764 1.99332   2
  -5   5   4 2.46377 1.98475   8
  -5   5   4 0.41070 1.90328   5
  -5   5   4 5.33780 2.09328   3
  -5   5   4 -2.5724 1.76650   4
  -5   5   4 5.43474 1.83988   6
   4  -5  -4 12.3384 3.91965   9
   4  -5  -4 19.4661 3.12047   1
   4  -5  -4 10.5426 3.74681   8
   4  -5  -4 19.4717 4.22805   4
   4  -5  -4 12.6835 3.61102   2
   4  -5  -4 13.1287 3.82220   6
  -4   5   4 11.5145 3.70519   2
  -4   5   4 21.9423 4.12287   4
  -4   5   4 14.9267 3.52795   5
  -4   5   4 10.1857 3.45177   7
  -4   5   4 10.3609 3.15082   8
  -4   5   4 11.6927 3.31927   3
  -4   5   4 5.33087 3.35588   9
   3  -5  -4 0.91282 0.76566   1
   3  -5  -4 3.97443 2.10529   6
   3  -5  -4 3.62543 2.00518   4
   3  -5  -4 0.21035 1.79371   8
  -3   5   4 0.98489 1.58702   7
  -3   5   4 -1.6370 1.16515   2
  -3   5   4 1.02769 1.18689   5
  -3   5   4 -0.1648 1.59594   4
  -3   5   4 2.34858 1.22357   3
  -3   5   4 0.56418 1.93697   9
   2  -5  -4 62.4391 10.3307   6
   2  -5  -4 52.8118 9.72041   1
   2  -5  -4 56.3313 10.4504   4
  -2   5   4 37.2317 10.1639   2
  -2   5   4 52.5122 10.2425   7
  -2   5   4 53.9433 10.4416   9
  -2   5   4 46.5495 10.0397   5
  -2   5   4 48.1905 9.73020   3
   1  -5  -4 22.5984 4.39527   6
   1  -5  -4 17.2873 3.91410   1
   1  -5  -4 15.9234 4.24367   4
  -1   5   4 19.4039 4.12308   5
  -1   5   4 19.2818 4.58162   7
  -1   5   4 11.3634 4.25295   2
  -1   5   4 11.9495 4.37005   9
  -1   5   4 26.2396 3.95060   3
   0  -5  -4 -1.1997 0.97893   4
   0  -5  -4 1.26702 2.26933   8
   0  -5  -4 -0.9958 1.07594   1
   0  -5  -4 0.93817 1.43911   6
   0   5   4 -0.9200 0.72415   3
   0   5   4 0.97930 2.54865   9
   0   5   4 -0.2049 0.89556   5
   0   5   4 1.13418 1.10421   8
   0   5   4 -1.8868 1.92267   7
   0   5   4 -0.7427 1.38933   2
  -1  -5  -4 0.44765 1.24233   4
  -1  -5  -4 -0.0694 1.55398   2
  -1  -5  -4 0.53578 2.11868   9
  -1  -5  -4 -0.0756 3.25105   8
  -1  -5  -4 1.07093 1.60127   1
  -1  -5  -4 -0.4071 1.51774   6
   1   5   4 2.04599 2.64011   7
   1   5   4 -0.5665 1.02104   3
   1   5   4 1.35228 1.54691   5
   1   5   4 4.69745 1.86115   8
   1   5   4 -0.5261 1.80535   2
   1   5   4 -2.4711 2.97014   9
  -2  -5  -4 -1.7919 1.11859   6
  -2  -5  -4 -0.9984 1.84523   1
  -2  -5  -4 0.00640 3.76712   8
  -2  -5  -4 0.60399 1.24028   4
   2   5   4 1.29812 1.64360   5
   2   5   4 0.95956 1.42285   3
   2   5   4 -4.0830 3.30017   7
   2   5   4 2.53302 2.28366   8
  -3  -5  -4 -2.5659 5.30407   8
  -3  -5  -4 -2.7281 2.34626   1
  -3  -5  -4 -4.0024 1.99014   6
   3   5   4 3.55185 1.85578   3
   3   5   4 2.57214 2.55852   8
   3   5   4 -0.0028 2.50713   5
   3   5   4 2.41839 5.00455   7
  -4  -5  -4 -4.6354 2.53725   6
  -4  -5  -4 2.33561 8.66881   8
  -4  -5  -4 0.42877 2.73299   1
   4   5   4 -1.8912 3.39123   8
   4   5   4 -3.0520 3.15404   5
   4   5   4 4.01075 2.39489   3
  -5  -5  -4 1.58277 3.69516   1
  -5  -5  -4 6.20500 11.1849   8
  -5  -5  -4 -0.0452 3.68746   6
   5   5   4 -6.6161 4.65462   8
   5   5   4 13.6541 5.23249   5
   5   5   4 4.86836 3.32595   3
   8  -6  -4 -9.7070 9.99895   9
   8  -6  -4 3.15063 8.61170   5
   8  -6  -4 -6.6463 6.00006   2
   8  -6  -4 2.68760 7.77518   7
  -8   6   4 3.97882 4.43718   7
  -8   6   4 -5.5627 4.86068   5
   7  -6  -4 -3.0738 4.99800   4
   7  -6  -4 -5.5721 4.91943   3
   7  -6  -4 -2.4117 2.98011   2
   7  -6  -4 -3.6060 4.69079   5
   7  -6  -4 1.34050 7.92829   6
   7  -6  -4 -0.2091 4.74070   7
   7  -6  -4 -0.4260 5.07697   9
  -7   6   4 3.12138 3.65129   6
  -7   6   4 -0.8386 3.97980   4
  -7   6   4 1.28219 2.85047   2
  -7   6   4 -3.1457 3.24342   9
  -7   6   4 0.22817 3.27469   5
  -7   6   4 -1.0393 3.08202   7
   6  -6  -4 8.91334 4.11471   9
   6  -6  -4 -0.1548 2.32430   2
   6  -6  -4 -3.1167 4.86213   6
   6  -6  -4 -4.9939 3.30143   4
  -6   6   4 5.84106 2.67393   7
  -6   6   4 1.93963 2.79650   2
  -6   6   4 -2.4210 2.93929   5
  -6   6   4 4.12282 3.45470   3
  -6   6   4 -1.6308 2.68579   4
  -6   6   4 8.90692 3.21912   9
   5  -6  -4 27.1090 6.62871   2
   5  -6  -4 25.9535 6.96573   4
   5  -6  -4 41.4130 6.14212   1
   5  -6  -4 31.3950 6.82880   6
   5  -6  -4 23.3120 6.76924   9
  -5   6   4 23.1905 6.39809   9
  -5   6   4 26.0434 6.35537   7
  -5   6   4 14.9665 6.14252   5
  -5   6   4 31.0691 6.72692   2
  -5   6   4 29.5547 6.44223   3
  -5   6   4 32.4422 6.82716   4
   4  -6  -4 17.3865 4.69999   9
   4  -6  -4 24.1637 3.52061   1
   4  -6  -4 9.00143 4.09736   4
   4  -6  -4 20.7191 4.51518   6
  -4   6   4 12.2694 4.10068   2
  -4   6   4 9.41789 4.03720   9
  -4   6   4 14.7008 4.25482   4
  -4   6   4 11.5162 3.90006   7
  -4   6   4 16.2821 3.75409   3
  -4   6   4 8.74529 3.57370   5
   3  -6  -4 6.67158 2.39130   6
   3  -6  -4 -0.0448 2.23404   4
   3  -6  -4 -0.1538 0.86245   1
  -3   6   4 4.02264 2.34927   7
  -3   6   4 2.55008 1.53442   5
  -3   6   4 -1.8871 1.81321   9
  -3   6   4 -0.9435 1.36545   3
  -3   6   4 0.68711 2.18865   2
   2  -6  -4 -0.9961 1.49987   6
   2  -6  -4 0.24900 1.86603   4
   2  -6  -4 0.06745 0.95753   1
  -2   6   4 2.58419 1.38782   5
  -2   6   4 0.65017 2.18775   2
  -2   6   4 -1.6661 1.90988   7
  -2   6   4 -0.6339 2.40639   9
  -2   6   4 0.89439 0.99081   3
   1  -6  -4 1.38572 1.41845   6
   1  -6  -4 -2.2272 1.45578   4
   1  -6  -4 0.37256 1.28082   1
  -1   6   4 -1.4632 1.94580   2
  -1   6   4 0.33739 2.83084   9
  -1   6   4 -0.4962 1.16277   5
  -1   6   4 -0.2094 1.88425   7
  -1   6   4 1.85952 0.99343   3
   0  -6  -4 0.26229 1.35401   4
   0  -6  -4 0.53153 1.69949   6
   0  -6  -4 2.06583 2.70598   9
   0  -6  -4 -0.0815 1.33575   1
   0   6   4 2.07207 2.78036   7
   0   6   4 -0.1443 3.31481   9
   0   6   4 2.46736 1.20923   3
   0   6   4 0.04838 1.52832   5
   0   6   4 -1.4878 1.80377   2
  -1  -6  -4 1.13871 1.47188   4
  -1  -6  -4 0.26654 1.65680   1
  -1  -6  -4 -0.1553 1.76273   6
   1   6   4 -1.8685 1.43796   3
   1   6   4 -2.0725 3.42603   7
   1   6   4 4.12175 1.88489   5
  -2  -6  -4 0.12292 2.86189   1
  -2  -6  -4 6.42038 2.17178   4
  -2  -6  -4 0.40928 2.11545   6
   2   6   4 8.35828 5.42099   7
   2   6   4 4.08277 2.15161   5
   2   6   4 6.70266 2.03414   3
  -3  -6  -4 -2.2496 2.50052   6
  -3  -6  -4 -2.4750 2.79529   1
   3   6   4 2.17026 2.21054   3
   3   6   4 5.44575 8.12515   7
   3   6   4 -1.7474 2.56829   5
  -4  -6  -4 0.45319 3.23209   1
  -4  -6  -4 -0.4794 3.42315   6
   4   6   4 -1.6619 2.91332   3
   4   6   4 4.09508 3.97995   5
  -5  -6  -4 1.14993 5.56871   1
  -5  -6  -4 -5.6135 4.68554   6
   5   6   4 -1.9497 3.67142   3
   5   6   4 1.54419 6.47350   5
   8  -7  -4 3.73727 8.04614   9
   8  -7  -4 -0.3768 4.95072   2
   8  -7  -4 -3.9785 7.85564   7
   8  -7  -4 1.83113 8.69845   4
  -8   7   4 -1.0876 4.45429   7
  -8   7   4 0.62131 3.56096   2
  -8   7   4 0.05894 4.69418   4
  -8   7   4 -7.8647 5.77035   9
   7  -7  -4 3.53299 7.52993   6
   7  -7  -4 5.78293 5.15781   9
   7  -7  -4 2.61364 4.97152   7
   7  -7  -4 2.48491 3.35901   2
   7  -7  -4 3.30437 5.47365   4
  -7   7   4 3.09868 3.70498   9
  -7   7   4 4.68547 3.79288   2
  -7   7   4 -2.2502 3.21112   7
  -7   7   4 7.18257 4.38953   5
  -7   7   4 1.17083 3.98091   4
   6  -7  -4 12.7378 5.65490   6
   6  -7  -4 8.55063 4.79130   4
   6  -7  -4 17.2890 5.49675   9
   6  -7  -4 11.1268 3.96564   2
  -6   7   4 3.66913 3.84968   2
  -6   7   4 7.74474 3.48897   7
  -6   7   4 19.0217 4.69673   5
  -6   7   4 6.52083 4.03645   4
  -6   7   4 11.8409 4.11940   9
   5  -7  -4 37.4559 8.93303   4
   5  -7  -4 32.3119 8.70360   9
   5  -7  -4 39.8875 8.98745   6
   5  -7  -4 32.6444 8.68271   2
  -5   7   4 31.7300 8.50248   9
  -5   7   4 40.5515 8.59679   7
  -5   7   4 42.1374 8.98083   4
  -5   7   4 41.1302 8.48819   5
  -5   7   4 48.5009 9.08072   2
   4  -7  -4 4.60757 3.32244   6
   4  -7  -4 3.68605 3.29301   9
   4  -7  -4 -6.4717 2.54401   4
  -4   7   4 1.72000 3.11370   9
  -4   7   4 3.22631 2.08277   7
  -4   7   4 -2.2108 1.63526   5
  -4   7   4 1.91116 2.66094   2
   3  -7  -4 2.11470 2.41842   4
   3  -7  -4 0.80479 1.45254   1
   3  -7  -4 2.83589 2.59071   6
  -3   7   4 -0.3921 1.86399   7
  -3   7   4 0.95534 2.51842   2
  -3   7   4 -0.8630 3.25646   9
  -3   7   4 1.51323 1.71411   5
   2  -7  -4 -2.3359 1.30217   1
   2  -7  -4 -0.0194 2.39966   4
   2  -7  -4 2.09454 2.47396   6
  -2   7   4 -1.7556 2.47293   2
  -2   7   4 0.91254 1.52392   5
  -2   7   4 -2.2343 3.06217   9
  -2   7   4 1.26698 2.59066   7
   1  -7  -4 2.63102 1.66898   4
   1  -7  -4 -4.1907 2.68986   9
   1  -7  -4 -1.3271 1.64889   1
   1  -7  -4 -5.4610 1.96053   6
  -1   7   4 2.51923 2.51477   2
  -1   7   4 1.31238 1.61331   5
  -1   7   4 -4.7659 4.05869   9
  -1   7   4 -4.6233 2.79946   7
   0  -7  -4 4.64053 2.45936   4
   0  -7  -4 6.48125 2.78774   6
   0  -7  -4 6.11628 3.78951   9
   0  -7  -4 8.61394 3.16526   2
   0  -7  -4 10.6544 2.86280   1
   0   7   4 2.42521 3.28507   2
   0   7   4 6.15439 5.19901   9
   0   7   4 11.1262 2.77016   5
   0   7   4 6.60913 4.08832   7
  -1  -7  -4 2.87519 2.00902   4
  -1  -7  -4 0.05374 2.24069   6
  -1  -7  -4 1.93424 2.54611   1
   1   7   4 -3.7950 1.88397   5
   1   7   4 -3.3821 4.57931   7
   1   7   4 4.50816 2.15115   3
  -2  -7  -4 2.42068 2.83932   1
  -2  -7  -4 -1.2743 2.59280   6
   2   7   4 3.18504 2.35453   5
   2   7   4 -1.3384 6.13730   7
   2   7   4 -3.3194 2.32000   3
  -3  -7  -4 0.94393 4.16224   1
  -3  -7  -4 -1.7772 3.50486   6
   3   7   4 9.74480 3.84127   5
   3   7   4 6.23326 2.82883   3
  -4  -7  -4 9.58770 5.09676   6
  -4  -7  -4 -3.8535 5.51067   1
   4   7   4 0.75638 3.11514   3
   4   7   4 -2.4650 4.68652   5
   8  -8  -4 -6.6549 8.42547   4
   8  -8  -4 5.53601 6.02262   2
   8  -8  -4 1.32555 9.65131   9
   8  -8  -4 -3.4754 8.25401   7
  -8   8   4 -7.9424 6.07164   9
  -8   8   4 -1.9145 5.16473   4
  -8   8   4 -7.3234 4.51043   7
  -8   8   4 9.87082 4.91270   2
   7  -8  -4 -5.2804 4.80852   4
   7  -8  -4 -0.3724 3.47238   2
   7  -8  -4 -4.4175 9.79475   6
   7  -8  -4 -6.0162 6.02191   9
  -7   8   4 -6.7256 4.08664   4
  -7   8   4 5.20988 3.60895   7
  -7   8   4 -5.4767 4.57734   9
  -7   8   4 -2.6663 3.81267   2
   6  -8  -4 2.09957 6.35610   6
   6  -8  -4 8.99945 4.37620   9
   6  -8  -4 1.22482 3.16778   2
   6  -8  -4 -1.5906 4.00949   4
  -6   8   4 -8.9678 3.18590   2
  -6   8   4 -3.8587 3.42422   4
  -6   8   4 -4.7933 2.98555   5
  -6   8   4 -1.4532 3.08746   7
  -6   8   4 1.67418 4.04590   9
   5  -8  -4 6.31271 5.10180   6
   5  -8  -4 0.55750 3.54505   9
   5  -8  -4 4.22053 3.24467   2
   5  -8  -4 -0.0784 3.04419   4
  -5   8   4 3.09302 2.97194   7
  -5   8   4 0.14466 3.41032   9
  -5   8   4 2.31276 3.30505   2
  -5   8   4 6.39179 2.81759   5
   4  -8  -4 3.18233 3.93578   9
   4  -8  -4 -0.3870 2.92083   2
   4  -8  -4 -1.9889 3.22270   4
   4  -8  -4 -1.6109 3.50919   6
  -4   8   4 2.25423 2.20076   7
  -4   8   4 -6.3796 2.52154   2
  -4   8   4 -2.6061 3.86310   9
  -4   8   4 3.77804 2.07878   5
   3  -8  -4 3.28743 3.07734   6
   3  -8  -4 -2.8554 2.71389   4
   3  -8  -4 -5.6836 3.45891   9
  -3   8   4 -1.0640 2.32774   7
  -3   8   4 3.28136 3.16994   2
  -3   8   4 -1.6246 3.95501   9
  -3   8   4 -1.1947 1.94757   5
   2  -8  -4 6.25643 2.91864   4
   2  -8  -4 8.47192 3.49099   6
   2  -8  -4 -2.0444 3.45030   9
  -2   8   4 -0.2919 4.26440   9
  -2   8   4 7.53827 2.49841   5
  -2   8   4 3.02349 3.39617   2
  -2   8   4 8.45577 3.94915   7
   1  -8  -4 0.91178 2.73212   1
   1  -8  -4 1.12609 3.72573   9
   1  -8  -4 -2.9162 1.94624   4
   1  -8  -4 -1.3893 2.63030   6
   1  -8  -4 -4.9419 2.70680   2
  -1   8   4 5.19725 2.25776   5
  -1   8   4 -1.7391 3.63889   2
  -1   8   4 -2.1204 3.88238   7
  -1   8   4 -3.1391 4.97934   9
   0  -8  -4 2.03161 2.81380   6
   0  -8  -4 -0.8327 2.30231   4
   0  -8  -4 -2.0035 2.69822   1
   0   8   4 0.22947 4.58073   7
   0   8   4 -0.1568 2.15338   5
  -1  -8  -4 1.35898 2.85552   6
  -1  -8  -4 1.35833 3.23088   1
   1   8   4 -3.8778 2.48512   5
   1   8   4 12.6394 6.46932   7
  -2  -8  -4 2.63819 3.69219   6
  -2  -8  -4 1.48986 4.12422   1
   2   8   4 -2.8556 3.54006   5
   2   8   4 1.63545 9.82084   7
  -3  -8  -4 7.34898 5.90645   1
  -3  -8  -4 -5.7968 4.52585   6
   3   8   4 -1.9491 4.74238   5
   8  -9  -4 -5.5254 6.83477   2
   8  -9  -4 -11.543 9.06654   4
   8  -9  -4 -1.4539 9.63345   7
  -8   9   4 -5.6368 5.47410   7
  -8   9   4 4.16928 4.96743   2
   7  -9  -4 -0.0937 7.93165   9
   7  -9  -4 11.3068 10.1615   6
   7  -9  -4 -10.264 5.73184   4
   7  -9  -4 3.89500 4.03087   2
  -7   9   4 -0.8066 3.96475   7
  -7   9   4 4.87925 6.18416   9
  -7   9   4 -3.1737 4.22334   2
   6  -9  -4 -5.8382 4.28959   4
   6  -9  -4 11.4846 6.59302   9
   6  -9  -4 1.22945 3.53608   2
   6  -9  -4 -8.6266 7.12463   6
  -6   9   4 0.01442 3.87724   7
  -6   9   4 0.93504 4.03497   5
  -6   9   4 -0.1402 4.13955   2
  -6   9   4 6.67488 5.27662   9
   5  -9  -4 5.94305 4.34869   4
   5  -9  -4 4.68175 5.15705   6
   5  -9  -4 2.23920 3.43326   2
   5  -9  -4 -10.813 4.84318   9
  -5   9   4 3.28716 3.02324   5
  -5   9   4 -1.2071 5.17559   9
  -5   9   4 4.13679 4.02767   7
  -5   9   4 3.74307 3.71799   2
   4  -9  -4 -5.0461 3.26517   4
   4  -9  -4 1.32260 4.07970   6
   4  -9  -4 0.93244 3.43577   2
   4  -9  -4 -6.8525 3.96820   9
  -4   9   4 -3.5087 4.58610   9
  -4   9   4 -2.1010 3.44001   2
  -4   9   4 0.72984 3.53051   7
  -4   9   4 2.91369 2.95699   5
   3  -9  -4 2.38258 3.85064   6
   3  -9  -4 2.02138 3.51365   2
   3  -9  -4 7.42430 3.17347   4
   3  -9  -4 -5.2741 4.04340   9
  -3   9   4 -2.2840 5.03325   9
  -3   9   4 2.72965 4.29026   7
  -3   9   4 -2.9316 2.41810   5
  -3   9   4 -3.0349 3.66822   2
   2  -9  -4 -0.8513 3.50383   6
   2  -9  -4 -1.8361 5.01163   9
   2  -9  -4 1.34333 3.62238   2
   2  -9  -4 1.24636 2.95446   4
  -2   9   4 -1.6382 2.18286   5
  -2   9   4 6.36971 4.85039   7
  -2   9   4 -0.4490 4.12810   2
  -2   9   4 -4.7193 6.73959   9
   1  -9  -4 0.17857 3.51141   6
   1  -9  -4 2.79502 3.74519   2
   1  -9  -4 -0.3758 2.81150   4
   1  -9  -4 -2.7910 5.40753   9
  -1   9   4 -8.7626 4.74940   7
  -1   9   4 1.94841 2.82713   5
  -1   9   4 -6.3302 8.89924   9
  -1   9   4 4.66856 5.41595   2
   0  -9  -4 1.22244 3.61669   6
   0  -9  -4 13.3746 3.58316   4
   0   9   4 12.1364 3.78762   5
   0   9   4 -0.7474 6.61520   7
  -1  -9  -4 0.99062 4.10922   6
  -1  -9  -4 2.61057 6.54391   1
   1   9   4 4.81292 8.92699   7
   1   9   4 4.91545 3.87049   5
  -2  -9  -4 6.41818 7.38245   1
  -2  -9  -4 -2.4741 5.21165   6
   2   9   4 2.15234 5.87916   5
   7 -10  -4 3.08463 5.32622   2
   7 -10  -4 4.20870 8.26424   4
   7 -10  -4 10.8670 14.5954   6
  -7  10   4 -6.6178 7.77734   2
  -7  10   4 3.39899 5.47555   7
   6 -10  -4 1.46474 7.94354   6
   6 -10  -4 7.38068 8.51333   9
   6 -10  -4 1.13272 4.24921   2
   6 -10  -4 2.70495 5.07307   4
  -6  10   4 -1.3585 5.07438   7
  -6  10   4 -1.0679 5.05786   2
  -6  10   4 3.81500 7.21104   9
   5 -10  -4 0.45807 7.83487   6
   5 -10  -4 7.80931 4.49077   2
   5 -10  -4 0.74477 6.21837   9
   5 -10  -4 2.26531 4.85039   4
  -5  10   4 9.68700 5.36015   7
  -5  10   4 2.77936 7.04933   9
  -5  10   4 10.4310 5.34131   2
  -5  10   4 1.53763 3.89667   5
   4 -10  -4 3.96443 4.24157   4
   4 -10  -4 7.21145 4.66449   2
   4 -10  -4 0.11061 4.97680   6
   4 -10  -4 -2.3486 5.77766   9
  -4  10   4 1.87991 4.86245   7
  -4  10   4 -7.0794 6.54666   9
  -4  10   4 6.11833 3.88135   5
  -4  10   4 -1.3253 4.27041   2
   3 -10  -4 1.80482 4.51879   6
   3 -10  -4 1.89796 2.91381   4
   3 -10  -4 -8.3381 5.44853   9
   3 -10  -4 3.79210 4.30286   2
  -3  10   4 1.63219 3.30404   5
  -3  10   4 4.16447 4.85798   2
  -3  10   4 -6.1505 7.46433   9
  -3  10   4 4.65447 5.95178   7
   2 -10  -4 -3.8844 4.51146   2
   2 -10  -4 -4.6454 3.48897   4
   2 -10  -4 -1.8247 5.68388   9
   2 -10  -4 3.69619 4.67639   6
  -2  10   4 2.86868 6.47643   7
  -2  10   4 6.05537 6.14476   2
  -2  10   4 3.54686 3.42438   5
  -2  10   4 -5.2014 9.20458   9
   1 -10  -4 5.84764 3.46368   4
   1 -10  -4 0.95477 4.60950   6
  -1  10   4 -4.0370 3.15663   5
  -1  10   4 6.94200 8.31955   7
   0 -10  -4 1.84550 5.44782   6
   0  10   4 2.91876 4.40358   5
   0  10   4 -11.580 11.3749   7
   5 -11  -4 -5.9470 5.47816   4
   5 -11  -4 -3.2966 9.82691   6
   5 -11  -4 -0.5449 5.54144   2
  -5  11   4 -3.1580 7.12385   7
  -5  11   4 8.51183 8.02489   2
   4 -11  -4 3.21620 7.66476   9
   4 -11  -4 2.02067 5.11355   4
   4 -11  -4 -9.3775 4.99338   2
   4 -11  -4 -8.0910 7.78112   6
  -4  11   4 2.47272 7.22114   2
  -4  11   4 13.6431 5.59775   5
  -4  11   4 3.43088 11.4626   9
  -4  11   4 -1.6043 7.74639   7
   3 -11  -4 -9.9010 4.10778   4
   3 -11  -4 8.55372 7.74774   9
   3 -11  -4 -3.5860 5.47815   2
   3 -11  -4 2.29350 6.93357   6
  -3  11   4 6.01152 8.31347   2
  -3  11   4 1.07330 4.89683   5
  -3  11   4 1.76060 9.28400   7
  -3  11   4 3.09617 12.3338   9
   2 -11  -4 7.81710 7.04218   6
   2 -11  -4 2.22152 4.98721   4
  -2  11   4 5.09275 10.8130   7
  -2  11   4 -4.1202 5.44705   5
   1 -11   5 0.35746 6.03096   1
  -2  11  -5 -0.7223 8.03602   7
  -2  11  -5 -4.3537 13.3817   9
  -2  11  -5 3.20188 9.29455   2
   2 -11   5 6.36072 5.48632   6
   2 -11   5 8.20203 4.67812   4
  -3  11  -5 -5.9206 13.9702   9
  -3  11  -5 0.26596 6.35397   7
  -3  11  -5 5.10993 8.16571   2
   3 -11   5 -0.0765 5.32225   6
   3 -11   5 0.29429 4.49233   4
  -4  11  -5 -0.7526 6.74123   7
  -4  11  -5 -2.9538 8.05630   2
  -4  11  -5 -0.0943 10.9807   9
   4 -11   5 -9.4437 4.35675   4
   4 -11   5 -3.7038 5.71611   6
  -5  11  -5 -1.3893 6.70350   7
  -5  11  -5 7.79614 7.68700   4
  -5  11  -5 -1.4466 6.56834   2
   5 -11   5 4.30908 7.62247   6
   5 -11   5 1.13883 5.78348   4
  -6  11  -5 9.29979 6.95540   7
   1  10  -5 1.12157 12.8286   7
   1  10  -5 -6.7000 4.07817   5
  -1 -10   5 1.05844 5.65353   1
  -1 -10   5 3.62197 5.41921   6
   0  10  -5 11.2279 4.53569   5
   0  10  -5 1.95688 8.09978   7
   0 -10   5 -2.1140 3.77801   6
   0 -10   5 0.63891 4.09703   1
  -1  10  -5 -0.4263 12.7401   9
  -1  10  -5 0.54312 3.13943   5
  -1  10  -5 -4.0832 9.14883   2
  -1  10  -5 2.05642 6.08847   7
   1 -10   5 -1.2124 3.24138   1
   1 -10   5 0.78104 3.64347   6
  -2  10  -5 0.35277 8.31711   9
  -2  10  -5 -3.9590 5.85010   2
  -2  10  -5 3.69345 5.18043   7
   2 -10   5 -1.8689 3.68250   4
   2 -10   5 0.35267 3.42982   1
   2 -10   5 -0.5373 2.57824   6
  -3  10  -5 -7.2578 4.33596   7
  -3  10  -5 -0.5842 4.28554   2
  -3  10  -5 -6.9780 5.83554   9
   3 -10   5 -3.2453 3.38570   4
   3 -10   5 -0.3850 2.91501   1
   3 -10   5 1.18048 4.03342   6
  -4  10  -5 7.75085 5.19217   4
  -4  10  -5 -6.6827 6.16537   9
  -4  10  -5 1.01052 4.35759   2
  -4  10  -5 -3.9871 4.22138   7
   4 -10   5 -2.1963 3.53844   4
   4 -10   5 3.21855 3.05589   1
   4 -10   5 5.98105 4.48235   6
  -5  10  -5 2.82869 4.26350   2
  -5  10  -5 6.82841 5.47785   4
  -5  10  -5 -0.3173 6.41381   9
  -5  10  -5 -0.8446 4.34161   7
   5 -10   5 -1.4741 4.07542   4
   5 -10   5 1.32587 4.95077   6
  -6  10  -5 -1.1872 4.60869   2
  -6  10  -5 8.76235 7.05815   9
  -6  10  -5 0.45503 5.53613   4
  -6  10  -5 1.53748 4.73615   7
   6 -10   5 -3.3434 5.21460   4
   6 -10   5 4.22565 6.87835   6
  -7  10  -5 0.54842 5.59289   7
  -7  10  -5 4.34480 6.06627   2
  -7  10  -5 0.26970 5.87489   4
   7 -10   5 -3.1741 9.95841   6
   7 -10   5 -0.4114 7.05578   4
   2   9  -5 7.88265 11.5170   7
   2   9  -5 7.44435 3.85017   5
  -2  -9   5 0.80354 3.86689   6
  -2  -9   5 -0.3347 4.98195   1
   1   9  -5 -9.4365 2.95202   5
   1   9  -5 0.60298 7.27296   7
  -1  -9   5 0.24984 3.25828   1
  -1  -9   5 6.49464 3.52380   6
   0   9  -5 0.21004 5.29950   7
   0   9  -5 0.29344 2.61296   5
   0  -9   5 -1.7822 2.19939   1
   0  -9   5 -1.4278 2.35437   6
  -1   9  -5 -1.0773 4.40311   2
  -1   9  -5 -3.4270 4.24420   7
  -1   9  -5 2.72418 2.53385   5
  -1   9  -5 3.17377 7.80693   9
   1  -9   5 1.92196 2.67302   1
   1  -9   5 -1.7773 2.55431   6
   1  -9   5 3.43281 3.32897   4
  -2   9  -5 -2.0440 4.90121   9
  -2   9  -5 -1.8823 3.58974   2
  -2   9  -5 -1.8568 2.05043   5
  -2   9  -5 0.95929 2.80806   7
   2  -9   5 2.69559 2.76884   6
   2  -9   5 -2.2721 1.69797   1
   2  -9   5 -2.5952 2.89108   4
  -3   9  -5 14.9716 4.76417   7
  -3   9  -5 9.45123 4.57911   4
  -3   9  -5 6.55197 5.47182   9
  -3   9  -5 8.07408 4.78500   2
   3  -9   5 17.4869 3.65497   1
   3  -9   5 5.85484 4.20508   6
   3  -9   5 12.0406 4.39396   4
  -4   9  -5 4.39350 3.51705   7
  -4   9  -5 -2.7925 3.91844   4
  -4   9  -5 4.08932 4.79923   9
  -4   9  -5 0.25720 2.79374   2
   4  -9   5 4.31201 3.72461   6
   4  -9   5 -1.3588 1.88039   1
   4  -9   5 -3.4043 3.56630   4
  -5   9  -5 1.29363 3.74210   2
  -5   9  -5 -2.3206 3.64450   4
  -5   9  -5 2.78200 3.45976   7
  -5   9  -5 -2.1266 4.29121   9
   5  -9   5 3.11468 4.09731   6
   5  -9   5 0.68516 2.03862   1
   5  -9   5 -1.9073 3.49238   4
  -6   9  -5 -2.3555 4.80211   9
  -6   9  -5 8.10340 4.49583   2
  -6   9  -5 -1.7469 2.89970   4
  -6   9  -5 -4.3550 3.49018   7
   6  -9   5 0.19960 2.58816   1
   6  -9   5 2.25218 4.46173   4
   6  -9   5 -5.5379 4.63409   6
  -7   9  -5 -7.6178 4.27583   4
  -7   9  -5 2.61165 5.35560   2
  -7   9  -5 -3.8236 5.34315   7
  -7   9  -5 4.36265 6.18595   9
   7  -9   5 0.69755 5.38957   4
   7  -9   5 -6.3009 6.90266   6
  -8   9  -5 1.53730 6.13359   4
  -8   9  -5 -2.8649 9.30852   2
  -8   9  -5 5.35126 8.76660   9
   8  -9   5 6.46266 12.6309   6
   8  -9   5 -3.4973 12.6723   9
   8  -9   5 0.99186 9.62476   4
   3   8  -5 -4.9617 3.28727   5
   3   8  -5 -1.5684 10.2010   7
  -3  -8   5 -5.2224 4.12822   1
  -3  -8   5 6.49866 4.19363   6
   2   8  -5 -4.2326 6.11270   7
   2   8  -5 -3.7192 2.89020   5
  -2  -8   5 -3.1378 2.66187   6
  -2  -8   5 2.98600 3.05004   1
   1   8  -5 0.46161 4.45560   7
   1   8  -5 4.14766 2.34801   5
  -1  -8   5 1.08723 2.30484   6
  -1  -8   5 -4.2757 2.55236   1
   0   8  -5 3.87865 7.12785   9
   0   8  -5 2.13574 4.82770   2
   0   8  -5 2.34586 3.12071   7
   0   8  -5 -0.1882 2.15328   5
   0  -8   5 3.64721 2.69257   4
   0  -8   5 -1.6100 2.07674   6
   0  -8   5 1.03592 2.06351   1
  -1   8  -5 -0.7674 2.83629   2
  -1   8  -5 -4.0224 3.33824   7
  -1   8  -5 0.42687 2.08867   5
  -1   8  -5 1.94254 4.31983   9
   1  -8   5 1.63889 1.90340   1
   1  -8   5 0.11425 2.21899   4
   1  -8   5 1.21249 2.02787   6
  -2   8  -5 3.54069 2.33911   7
  -2   8  -5 -1.6937 2.73625   4
  -2   8  -5 -0.8453 1.67546   5
  -2   8  -5 -0.1982 3.06996   2
  -2   8  -5 1.05363 3.67991   9
   2  -8   5 -0.0205 2.60877   4
   2  -8   5 0.03870 1.84399   6
   2  -8   5 -0.9358 1.58021   1
  -3   8  -5 2.46531 2.79983   2
  -3   8  -5 12.0937 4.30024   9
  -3   8  -5 2.21604 2.91845   7
  -3   8  -5 3.63521 3.38024   4
  -3   8  -5 6.09242 2.42506   5
   3  -8   5 10.6880 2.28943   1
   3  -8   5 1.83551 2.45317   6
   3  -8   5 6.80541 3.59022   4
  -4   8  -5 -0.1348 2.43910   4
  -4   8  -5 -0.2683 3.40127   9
  -4   8  -5 3.76237 2.64757   7
  -4   8  -5 -3.1892 2.76023   2
   4  -8   5 3.41551 3.37851   6
   4  -8   5 0.11652 1.24694   1
   4  -8   5 4.84760 3.35348   4
  -5   8  -5 1.15683 3.21315   2
  -5   8  -5 -0.8238 3.51370   9
  -5   8  -5 3.53251 2.69063   7
  -5   8  -5 3.46430 2.94256   4
   5  -8   5 0.81016 2.75097   6
   5  -8   5 1.07797 1.83304   1
   5  -8   5 5.02120 2.69875   4
  -6   8  -5 0.33534 3.77172   9
  -6   8  -5 -0.8527 3.05271   7
  -6   8  -5 0.22807 3.34551   4
  -6   8  -5 2.86815 3.65583   2
   6  -8   5 -0.4058 1.94140   1
   6  -8   5 5.33671 4.32051   6
   6  -8   5 3.61057 4.43410   4
  -7   8  -5 -0.2735 3.42255   6
  -7   8  -5 3.64965 4.31751   4
  -7   8  -5 7.39566 4.40035   2
  -7   8  -5 1.57992 4.20654   7
  -7   8  -5 6.59463 6.02906   9
   7  -8   5 5.49986 5.22392   4
   7  -8   5 -0.1442 3.28398   1
   7  -8   5 4.06782 5.67575   6
  -8   8  -5 -3.2787 3.91243   6
  -8   8  -5 -1.4373 6.75968   9
  -8   8  -5 3.82849 5.07562   2
  -8   8  -5 4.74841 4.79454   4
   8  -8   5 -1.3767 9.80378   6
   8  -8   5 1.35889 8.72586   4
   8  -8   5 -5.7143 5.43618   2
   8  -8   5 1.62271 10.5566   9
   4   7  -5 3.56238 11.3122   7
   4   7  -5 2.70937 4.43856   5
  -4  -7   5 4.19855 4.30608   6
  -4  -7   5 5.68503 4.17784   1
   3   7  -5 -0.4866 3.31716   5
   3   7  -5 -7.1913 6.11870   7
  -3  -7   5 2.15707 3.01990   1
  -3  -7   5 -1.8118 2.68040   6
   2   7  -5 -2.6974 4.40880   7
   2   7  -5 -0.7459 2.44311   5
  -2  -7   5 2.63397 2.69086   1
  -2  -7   5 0.36650 2.05233   6
   1   7  -5 -1.6158 1.96575   5
   1   7  -5 0.22216 3.55737   7
  -1  -7   5 -1.1057 1.81512   6
  -1  -7   5 -2.7759 1.59225   1
   0   7  -5 -2.6255 2.89984   7
   0   7  -5 1.24188 2.54049   2
   0   7  -5 -3.8535 4.32304   9
   0   7  -5 2.44605 1.72283   5
   0  -7   5 1.30896 1.86110   6
   0  -7   5 3.39018 1.85125   1
   0  -7   5 3.21880 2.08344   4
  -1   7  -5 0.79221 2.75640   7
  -1   7  -5 -0.6424 1.31185   5
  -1   7  -5 -1.6553 2.36254   2
  -1   7  -5 0.16940 2.60194   4
  -1   7  -5 1.58665 3.48142   9
   1  -7   5 0.49136 1.46505   6
   1  -7   5 7.10327 2.30177   4
   1  -7   5 0.90668 1.27875   1
  -2   7  -5 -1.9085 2.21294   2
  -2   7  -5 2.97611 2.21954   7
  -2   7  -5 4.22321 2.86762   4
  -2   7  -5 -1.0746 1.41933   5
  -2   7  -5 3.35486 3.09983   9
   2  -7   5 -1.2294 1.03927   1
   2  -7   5 -0.4781 1.74199   6
   2  -7   5 -1.5964 2.09524   4
  -3   7  -5 -0.0272 2.17284   7
  -3   7  -5 2.74110 3.05559   9
  -3   7  -5 2.07683 1.58674   5
  -3   7  -5 3.18815 2.83605   4
  -3   7  -5 -1.3536 2.35534   2
   3  -7   5 1.55486 1.17228   1
   3  -7   5 3.45930 2.18862   4
   3  -7   5 6.62336 2.75251   6
  -4   7  -5 0.64313 1.65034   5
  -4   7  -5 -0.7916 1.95571   7
  -4   7  -5 0.03180 2.64004   4
  -4   7  -5 3.16346 2.64859   9
  -4   7  -5 -0.2954 1.90236   2
   4  -7   5 -1.7655 2.30610   4
   4  -7   5 -0.2016 1.22347   1
   4  -7   5 6.78668 3.01724   6
  -5   7  -5 3.07261 2.77465   4
  -5   7  -5 -2.2267 2.68632   2
  -5   7  -5 -0.4347 1.91989   7
  -5   7  -5 -2.6564 2.71290   9
   5  -7   5 1.94799 3.20765   4
   5  -7   5 0.03040 1.29991   1
   5  -7   5 -1.0598 2.89601   6
  -6   7  -5 2.96793 2.88471   4
  -6   7  -5 5.03019 2.84004   7
  -6   7  -5 2.30314 2.46402   6
  -6   7  -5 1.15620 3.37071   9
  -6   7  -5 -0.7536 3.11553   2
   6  -7   5 -3.1110 1.32969   1
   6  -7   5 0.87004 3.99917   6
   6  -7   5 4.46435 3.90587   4
  -7   7  -5 2.46449 3.31172   6
  -7   7  -5 0.59793 3.68218   4
  -7   7  -5 5.47338 4.26203   9
  -7   7  -5 0.42709 3.41155   2
   7  -7   5 6.79351 5.57041   6
   7  -7   5 -2.1828 2.36782   1
   7  -7   5 5.35526 4.58231   4
  -8   7  -5 9.17561 4.69105   6
  -8   7  -5 -3.9259 4.81872   2
  -8   7  -5 -1.3238 5.25095   4
   8  -7   5 3.76179 11.5714   9
   8  -7   5 -1.7404 5.50398   2
   8  -7   5 -3.2151 3.93951   1
   8  -7   5 -7.4106 6.90961   4
   8  -7   5 -1.7817 7.84587   6
   9  -7   5 -2.7530 5.01694   1
   5   6  -5 5.00643 4.79216   5
   5   6  -5 -7.2019 3.67823   3
  -5  -6   5 0.86414 16.5347   8
  -5  -6   5 1.02004 4.45935   1
   4   6  -5 -5.4092 6.72979   7
   4   6  -5 4.20057 3.61614   3
   4   6  -5 0.41421 3.26645   5
  -4  -6   5 6.81000 3.74293   6
  -4  -6   5 -4.3678 10.4412   8
  -4  -6   5 -1.8217 3.07245   1
   3   6  -5 10.2070 3.41142   5
   3   6  -5 6.27300 3.25066   3
   3   6  -5 1.14773 4.81140   7
  -3  -6   5 17.8466 4.12169   1
  -3  -6   5 8.78310 3.12013   6
  -3  -6   5 6.47087 7.80302   8
   2   6  -5 -1.9174 1.56277   3
   2   6  -5 -3.4294 1.92981   5
   2   6  -5 0.16956 3.21754   7
  -2  -6   5 -1.8326 1.88836   1
  -2  -6   5 0.29069 5.06262   8
  -2  -6   5 0.57127 1.80094   6
   1   6  -5 2.41121 2.85051   7
   1   6  -5 -0.3873 1.59152   5
   1   6  -5 -1.7192 4.18621   9
   1   6  -5 2.68535 1.63929   3
   1   6  -5 -0.1257 2.35136   2
  -1  -6   5 1.19861 1.44337   1
  -1  -6   5 0.88038 4.25976   8
  -1  -6   5 1.50576 1.66549   4
  -1  -6   5 0.09940 1.39972   6
   0   6  -5 4.67517 3.20179   9
   0   6  -5 -1.5294 1.83858   2
   0   6  -5 0.32483 1.22726   5
   0   6  -5 -0.8701 1.68736   7
   0  -6   5 1.68941 3.79187   8
   0  -6   5 -1.5481 1.46362   6
   0  -6   5 1.73486 1.42452   1
   0  -6   5 -3.4342 1.63856   4
  -1   6  -5 4.50251 1.56782   5
  -1   6  -5 6.65522 2.79138   4
  -1   6  -5 4.40070 2.34704   2
  -1   6  -5 2.11495 2.83420   9
  -1   6  -5 2.77505 2.16463   7
   1  -6   5 0.00754 1.62669   6
   1  -6   5 4.28054 1.42960   1
   1  -6   5 4.43437 3.17692   8
   1  -6   5 -0.4044 1.78107   4
  -2   6  -5 6.06625 2.63125   9
  -2   6  -5 7.11066 2.42481   2
  -2   6  -5 4.35784 1.39521   5
  -2   6  -5 3.44691 2.32165   4
  -2   6  -5 5.55411 2.18517   7
   2  -6   5 3.50794 2.21497   8
   2  -6   5 0.54528 1.10024   1
   2  -6   5 2.92376 1.99564   6
   2  -6   5 5.43016 2.23643   4
  -3   6  -5 4.38548 2.08268   7
  -3   6  -5 5.03270 2.51336   4
  -3   6  -5 6.15205 1.71793   5
  -3   6  -5 -0.0502 2.12116   2
  -3   6  -5 3.25785 2.62803   9
   3  -6   5 5.68701 2.45272   6
   3  -6   5 2.12208 1.96106   4
   3  -6   5 6.73669 1.58702   1
   3  -6   5 5.08852 1.90746   8
  -4   6  -5 7.51220 2.13111   7
  -4   6  -5 11.4852 2.32507   5
  -4   6  -5 8.61369 2.88748   9
  -4   6  -5 6.66840 2.31157   6
  -4   6  -5 2.64740 2.25784   2
  -4   6  -5 -0.6065 2.31129   4
   4  -6   5 4.41768 2.67749   8
   4  -6   5 9.07266 2.60083   4
   4  -6   5 3.87107 2.78770   6
   4  -6   5 2.69063 1.62347   1
  -5   6  -5 15.4563 4.16011   6
  -5   6  -5 14.2253 4.35898   2
  -5   6  -5 12.1697 3.86798   7
  -5   6  -5 13.2898 4.45327   4
  -5   6  -5 22.2235 4.64636   9
   5  -6   5 25.0705 5.10054   6
   5  -6   5 12.7055 4.54858   8
   5  -6   5 17.8634 3.91846   1
  -6   6  -5 3.62474 2.00551   6
  -6   6  -5 0.07499 2.81153   9
  -6   6  -5 3.60323 2.72726   2
  -6   6  -5 -1.6871 2.70275   7
  -6   6  -5 1.90766 2.96094   4
   6  -6   5 -1.6553 1.39277   1
   6  -6   5 1.98027 4.08181   8
   6  -6   5 -6.9539 3.10899   6
  -7   6  -5 3.40222 2.34693   1
  -7   6  -5 2.62907 3.45716   9
  -7   6  -5 6.73665 3.99498   2
  -7   6  -5 0.72413 3.51760   4
  -7   6  -5 -2.0241 2.48986   6
   7  -6   5 1.22873 4.79908   6
   7  -6   5 11.4656 3.06899   1
   7  -6   5 2.74959 5.79763   8
   7  -6   5 3.07985 4.05546   4
  -8   6  -5 3.04375 4.29253   4
  -8   6  -5 1.92226 3.56125   6
  -8   6  -5 8.12411 3.01907   1
   8  -6   5 -5.2475 7.15337   6
   8  -6   5 6.67568 8.71908   4
   8  -6   5 0.03327 9.56874   8
   8  -6   5 -0.0396 3.02715   1
  -9   6  -5 -7.6894 4.62423   6
  -9   6  -5 -1.6317 3.14430   1
   9  -6   5 -2.2055 4.66894   1
   9  -6   5 -0.5504 12.6467   6
   6   5  -5 -2.8611 4.11768   3
  -6  -5   5 -10.394 15.9821   8
   5   5  -5 1.62232 3.15220   3
   5   5  -5 -3.8568 3.81396   5
   5   5  -5 1.91368 8.71874   7
  -5  -5   5 4.93998 4.63158   6
  -5  -5   5 5.05801 9.75575   8
  -5  -5   5 1.45376 3.70238   1
   4   5  -5 2.09953 2.96580   5
   4   5  -5 1.18788 2.60339   3
   4   5  -5 5.79082 5.03200   7
  -4  -5   5 6.28945 2.73788   6
  -4  -5   5 3.43330 7.03995   8
  -4  -5   5 -3.0692 2.87932   1
   3   5  -5 3.26565 3.37129   7
   3   5  -5 3.40821 2.45954   5
   3   5  -5 5.79640 2.30640   3
  -3  -5   5 6.77020 5.10466   8
  -3  -5   5 2.54503 1.79825   6
  -3  -5   5 2.67542 2.45463   1
   2   5  -5 -2.3939 2.38742   7
   2   5  -5 0.25422 1.39674   3
   2   5  -5 -1.5007 1.59157   5
  -2  -5   5 -0.7929 1.11636   1
  -2  -5   5 -0.3557 1.28888   6
  -2  -5   5 0.67897 3.41333   8
   1   5  -5 2.71196 2.21640   2
   1   5  -5 3.14500 2.95027   9
   1   5  -5 4.15233 1.75214   5
   1   5  -5 0.19007 2.10898   7
   1   5  -5 6.17790 1.51844   3
  -1  -5   5 3.04055 1.47402   6
  -1  -5   5 5.07436 1.61804   4
  -1  -5   5 -0.7046 3.04928   8
  -1  -5   5 2.90845 1.61061   1
   0   5  -5 0.80086 0.70055   3
   0   5  -5 -1.2080 1.68097   7
   0   5  -5 0.04897 1.48076   4
   0   5  -5 -0.8205 0.99944   5
   0   5  -5 -0.5178 1.70136   2
   0   5  -5 -4.6391 1.89440   9
   0  -5   5 0.72551 1.00016   1
   0  -5   5 -0.9074 2.25989   8
   0  -5   5 -1.2478 1.29381   4
   0  -5   5 -1.4579 0.98864   6
  -1   5  -5 14.0305 3.00848   5
  -1   5  -5 13.8550 2.60163   3
  -1   5  -5 16.1368 3.65924   2
  -1   5  -5 9.78108 3.26956   7
  -1   5  -5 11.9875 3.69256   9
  -1   5  -5 12.5709 3.38465   4
   1  -5   5 8.65882 3.17832   4
   1  -5   5 14.5497 3.27187   6
   1  -5   5 15.2177 3.07207   1
   1  -5   5 12.0980 3.19578   8
  -2   5  -5 -0.0432 1.69646   4
  -2   5  -5 2.01164 2.02424   9
  -2   5  -5 0.06974 1.57909   2
  -2   5  -5 2.24442 0.97744   5
  -2   5  -5 2.58922 1.62720   7
   2  -5   5 2.64503 0.92097   1
   2  -5   5 3.84469 1.18429   8
   2  -5   5 4.20103 1.75039   6
   2  -5   5 2.45308 1.45739   4
  -3   5  -5 8.12694 2.09547   5
  -3   5  -5 13.4164 2.94003   2
  -3   5  -5 5.70779 2.62117   4
  -3   5  -5 3.08137 2.09592   7
  -3   5  -5 10.4304 2.58462   6
  -3   5  -5 5.86472 2.52335   9
   3  -5   5 8.61489 2.11752   1
   3  -5   5 10.4407 2.01554   3
   3  -5   5 9.90392 2.24008   8
   3  -5   5 7.41735 2.73369   6
  -4   5  -5 16.4660 4.39237   4
  -4   5  -5 24.6491 4.28209   5
  -4   5  -5 13.7835 3.92732   7
  -4   5  -5 24.4805 4.07441   3
  -4   5  -5 14.0806 3.99177   9
  -4   5  -5 19.1410 4.14936   6
  -4   5  -5 14.6968 4.42036   2
   4  -5   5 16.1732 4.13683   8
   4  -5   5 23.2900 4.75387   6
   4  -5   5 15.9213 4.10074   3
   4  -5   5 14.3951 3.81121   1
  -5   5  -5 5.94876 2.16641   1
  -5   5  -5 4.28092 2.78467   2
  -5   5  -5 3.61595 2.81955   4
  -5   5  -5 2.81286 2.42563   6
  -5   5  -5 10.2984 2.95560   9
  -5   5  -5 6.14302 2.59675   5
  -5   5  -5 7.90739 2.63476   7
  -5   5  -5 8.82252 2.86763   3
   5  -5   5 11.2854 3.41816   3
   5  -5   5 9.24824 2.43214   1
   5  -5   5 11.6307 3.53058   6
   5  -5   5 12.9100 3.24053   8
  -6   5  -5 3.78337 2.23261   6
  -6   5  -5 2.14693 2.59012   7
  -6   5  -5 -0.7357 2.82783   8
  -6   5  -5 1.20108 2.23756   2
  -6   5  -5 -1.6345 1.46191   1
  -6   5  -5 3.42256 2.83093   3
  -6   5  -5 1.95241 2.39675   4
  -6   5  -5 0.85513 2.55656   9
   6  -5   5 -1.2080 3.63114   3
   6  -5   5 0.61847 1.80974   1
   6  -5   5 4.85958 3.49470   8
   6  -5   5 6.50076 3.70556   6
  -7   5  -5 0.76058 3.22707   4
  -7   5  -5 -1.4545 2.55761   2
  -7   5  -5 -3.1192 3.31962   8
  -7   5  -5 -0.8557 3.29433   9
  -7   5  -5 4.36824 2.22087   6
  -7   5  -5 3.47867 2.05347   1
   7  -5   5 -0.4939 1.93008   1
   7  -5   5 -3.7679 5.13242   3
   7  -5   5 -2.0704 4.82945   8
   7  -5   5 0.19584 4.36778   6
  -8   5  -5 5.66747 3.78268   6
  -8   5  -5 -3.9224 4.81547   8
  -8   5  -5 -0.5374 2.42601   1
   8  -5   5 1.69653 2.75870   1
   8  -5   5 1.40221 6.40489   8
   8  -5   5 -5.6281 6.70885   6
  -9   5  -5 1.68848 8.02732   8
  -9   5  -5 6.20982 5.59102   6
  -9   5  -5 -1.4618 3.13548   1
   9  -5   5 4.63306 10.4735   8
   9  -5   5 6.41435 4.81137   1
   9  -5   5 2.88839 12.7498   6
   6   4  -5 -2.3352 5.14018   5
   6   4  -5 9.14784 4.37523   3
  -6  -4   5 -2.1747 10.9872   8
  -6  -4   5 0.73816 3.82347   1
   5   4  -5 -0.1571 6.18578   7
   5   4  -5 1.95060 2.96521   3
   5   4  -5 -0.8148 3.29586   5
  -5  -4   5 2.96099 3.39014   6
  -5  -4   5 -2.8595 2.93135   1
  -5  -4   5 0.65135 6.77498   8
   4   4  -5 1.08703 3.54210   7
   4   4  -5 -2.9886 2.45687   3
   4   4  -5 2.29872 2.73075   5
  -4  -4   5 3.15199 2.14012   6
  -4  -4   5 -0.2144 2.16184   1
  -4  -4   5 0.69070 4.75019   8
   3   4  -5 -0.2073 2.13487   5
   3   4  -5 -0.1030 1.83434   3
   3   4  -5 4.94422 2.79206   7
  -3  -4   5 4.05817 2.76267   3
  -3  -4   5 0.99387 1.56239   6
  -3  -4   5 1.64954 4.07749   8
  -3  -4   5 0.13788 1.84945   1
   2   4  -5 2.09532 2.25370   7
   2   4  -5 7.19923 2.96605   9
   2   4  -5 4.05941 1.82726   5
   2   4  -5 4.08852 1.63363   3
   2   4  -5 2.97651 2.00658   2
  -2  -4   5 4.34171 1.47863   1
  -2  -4   5 2.11605 1.06321   4
  -2  -4   5 0.95094 2.00149   3
  -2  -4   5 1.77279 2.80456   8
  -2  -4   5 2.19415 1.31532   6
   1   4  -5 8.37143 3.22192   9
   1   4  -5 10.6630 2.74327   3
   1   4  -5 14.2911 3.12403   7
   1   4  -5 13.5253 2.91186   5
   1   4  -5 13.4634 2.97696   2
  -1  -4   5 10.6041 2.66925   4
  -1  -4   5 12.4807 3.48744   8
  -1  -4   5 12.6036 2.90174   1
  -1  -4   5 11.0220 2.68045   6
   0   4  -5 0.04815 0.51364   3
   0   4  -5 -2.4518 1.12776   7
   0   4  -5 -1.8974 1.00193   4
   0   4  -5 -0.1223 1.71035   9
   0   4  -5 -0.0617 1.13143   2
   0   4  -5 -1.6634 0.88367   5
   0  -4   5 -0.0117 0.72738   1
   0  -4   5 1.00660 0.97582   4
   0  -4   5 0.46641 1.01134   6
   0  -4   5 1.14939 1.41852   8
  -1   4  -5 10.2890 3.12160   2
  -1   4  -5 14.8513 2.84880   5
  -1   4  -5 13.1299 3.20699   4
  -1   4  -5 12.5825 3.10025   7
  -1   4  -5 6.20309 3.08724   9
   1  -4   5 12.1709 2.82977   8
   1  -4   5 17.6821 2.96343   1
   1  -4   5 14.6327 3.09509   6
   1  -4   5 12.8092 3.20523   4
  -2   4  -5 -0.9425 1.33458   2
  -2   4  -5 0.39428 0.62241   5
  -2   4  -5 1.23627 0.95713   6
  -2   4  -5 0.84898 1.06416   4
  -2   4  -5 1.23495 1.45304   9
  -2   4  -5 -0.1059 0.89008   7
   2  -4   5 0.21538 0.59253   1
   2  -4   5 -0.1628 0.63967   8
   2  -4   5 -0.5711 1.30204   6
  -3   4  -5 3.76471 1.85014   9
  -3   4  -5 5.65747 1.85797   4
  -3   4  -5 1.95194 1.57366   2
  -3   4  -5 4.26194 1.29976   5
  -3   4  -5 5.41170 1.36489   7
  -3   4  -5 2.25377 1.41560   6
   3  -4   5 1.62951 1.66688   6
   3  -4   5 0.57272 1.18130   3
   3  -4   5 3.19393 1.15890   1
   3  -4   5 1.37757 1.28843   8
  -4   4  -5 39.4874 8.29842   1
  -4   4  -5 45.7359 8.27048   7
  -4   4  -5 47.0539 8.46027   9
  -4   4  -5 42.4714 8.30516   3
  -4   4  -5 44.5872 8.29978   5
  -4   4  -5 39.2315 8.56798   4
  -4   4  -5 36.9337 8.43236   2
  -4   4  -5 40.0642 8.37536   6
[truncated: 1,482,591 more chars]
