# Supplementary material for: Crystal structure and optical spectroscopic analyses of (E)-3-(1H-indol-2-yl)-1-(4-nitro­phen­yl)prop-2-en-1-one hemihydrate
Source: Acta Crystallogr E Crystallogr Commun. 2018 Oct 16;74(Pt 11):1589–94. doi: 10.1107/S2056989018014329 (PMC6218902; doi:10.1107/S2056989018014329)
Supplement: Supplementary file 2 [file e-74-01589-Isup2.hkl]

#
# h,k,l, Fc-squared, Fo-squared, sigma(Fo-squared), status flag
#
data_I
_shelx_title ' b         P -1         R = 0.18  New: C2/c'
_shelx_refln_list_code          4
_shelx_F_calc_maximum      576.65
_exptl_crystal_F_000      1256.00
_reflns_d_resolution_high  0.8409

loop_
 _space_group_symop_operation_xyz
 'x, y, z'
 '-x, y, -z+1/2'
 'x+1/2, y+1/2, z'
 '-x+1/2, y+1/2, -z+1/2'
 '-x, -y, -z'
 'x, -y, z-1/2'
 '-x+1/2, -y+1/2, -z'
 'x+1/2, -y+1/2, z-1/2'

_cell_length_a    14.8350
_cell_length_b     6.4530
_cell_length_c    28.0000
_cell_angle_alpha  90.000
_cell_angle_beta   93.505
_cell_angle_gamma  90.000

_shelx_F_squared_multiplier     1.000

loop_
 _refln_index_h
 _refln_index_k
 _refln_index_l
 _refln_F_squared_calc
 _refln_F_squared_meas
 _refln_F_squared_sigma
 _refln_observed_status
   2   0   0        231.23        223.94        13.91 o
   4   0   0       5123.10       5151.05       324.51 o
   6   0   0       5865.83       5876.37       370.27 o
   8   0   0       1891.31       1971.20       129.81 o
  10   0   0        884.51       1083.78        74.91 o
  12   0   0        556.15        611.67        50.22 o
  14   0   0          3.54        -19.48        32.99 o
  16   0   0        201.78        209.80        41.41 o
   1   1   0       3568.56       3034.30       117.34 o
   3   1   0       5631.59       5141.16       218.51 o
   5   1   0         25.84         13.25         4.28 o
   7   1   0        867.54        903.99        40.46 o
   9   1   0          2.93         -1.35         7.37 o
  11   1   0        132.45        129.23        13.86 o
  13   1   0         14.41         10.11        15.97 o
  15   1   0          2.55         55.72        20.87 o
  17   1   0         15.26         47.21        29.22 o
   0   2   0         70.23         83.77         8.44 o
   2   2   0        603.84        706.18        28.01 o
   4   2   0        269.62        259.04        12.02 o
   6   2   0       4742.82       5190.58       223.68 o
   8   2   0        734.71        740.81        34.73 o
  10   2   0          7.29          4.84        11.26 o
  12   2   0        561.43        525.78        35.69 o
  14   2   0         31.45         32.13        21.38 o
  16   2   0         43.18         48.85        29.20 o
   1   3   0       5544.48       6045.63       238.49 o
   3   3   0        848.22        837.56        36.29 o
   5   3   0         36.89         39.17         8.28 o
   7   3   0         10.75         18.30        12.26 o
   9   3   0          5.65        -15.98        11.74 o
  11   3   0         84.14        106.24        19.33 o
  13   3   0         22.71         69.37        22.52 o
  15   3   0          0.07          4.71        28.31 o
   0   4   0        349.94        387.61        24.60 o
   2   4   0        126.75        167.82        11.91 o
   4   4   0        607.13        650.79        29.43 o
   6   4   0        165.80        151.13        14.50 o
   8   4   0         64.14         30.26        18.02 o
  10   4   0        248.37        227.72        28.08 o
  12   4   0         29.61         36.41        21.93 o
  14   4   0          9.88         26.15        29.71 o
   1   5   0        195.05        184.32        13.51 o
   3   5   0        156.28        158.31        14.69 o
   5   5   0        149.61        155.91        16.57 o
   7   5   0         31.11         39.15        17.16 o
   9   5   0          6.04         31.04        20.70 o
  11   5   0         29.68        -11.13        28.26 o
  13   5   0        113.62         79.35        35.46 o
   0   6   0          5.37        -23.38        18.61 o
   2   6   0       1052.32       1083.55        45.31 o
   4   6   0        161.16        150.66        20.88 o
   6   6   0        127.09        147.09        25.14 o
   8   6   0          1.99         -9.94        25.61 o
  10   6   0          0.22        -40.51        33.08 o
   1   7   0          6.88         14.59        23.73 o
   3   7   0         88.48         78.56        21.13 o
   5   7   0         68.32         41.80        26.19 o
   7   7   0          0.34          6.20        29.25 o
 -17   1   1         21.03         47.74        29.76 o
 -15   1   1          5.77        -10.71        21.00 o
 -13   1   1        397.52        421.55        31.16 o
 -11   1   1        244.71        210.32        16.98 o
  -9   1   1        477.12        458.25        24.54 o
  -7   1   1        121.19        116.61         9.07 o
  -5   1   1       2544.13       2382.87       101.58 o
  -3   1   1        881.79        913.87        37.63 o
  -1   1   1      15076.16      13219.82       545.11 o
   1   1   1       6590.72       5508.36       222.05 o
   3   1   1        948.30        976.39        37.52 o
   5   1   1       2375.36       2248.98       100.66 o
   7   1   1        321.83        249.89        19.19 o
   9   1   1          2.98         -8.51         7.68 o
  11   1   1          3.44         20.29        11.12 o
  13   1   1        100.96        103.15        19.99 o
  15   1   1         19.45          4.70        20.00 o
  17   1   1         10.79         -6.09        29.79 o
 -16   2   1         20.15        -29.43        27.56 o
 -14   2   1          2.70        -15.42        18.37 o
 -12   2   1          0.01         10.62        15.89 o
 -10   2   1        224.06        177.45        19.93 o
  -8   2   1          2.29          3.36         7.39 o
  -6   2   1         40.84         31.62         7.76 o
  -4   2   1        310.88        289.98        18.05 o
  -2   2   1        931.61        919.52        37.18 o
   0   2   1       3216.32       2812.47       106.94 o
   2   2   1       1394.48       1419.88        53.20 o
   4   2   1        227.24        236.02        13.59 o
   6   2   1       1292.57       1352.81        60.74 o
   8   2   1         31.75         35.70         9.21 o
  10   2   1        199.71        162.48        15.25 o
  12   2   1        195.23        146.80        19.19 o
  14   2   1         15.36        -22.52        23.33 o
  16   2   1          3.19         32.71        31.07 o
 -15   3   1         18.06         11.62        25.54 o
 -13   3   1         12.41         33.56        20.45 o
 -11   3   1       1228.39       1209.89        67.87 o
  -9   3   1        393.21        406.07        27.24 o
  -7   3   1         24.23         45.69        12.76 o
  -5   3   1         14.40         17.29         6.75 o
  -3   3   1         42.33         20.03         6.26 o
  -1   3   1        904.62        914.01        35.76 o
   1   3   1        438.07        407.94        19.26 o
   3   3   1       1051.65       1125.64        46.19 o
   5   3   1        185.35        163.99        16.23 o
   7   3   1        123.81        114.13        13.64 o
   9   3   1        459.21        418.45        28.72 o
  11   3   1         10.46         -6.03        15.50 o
  13   3   1         11.77        -39.75        19.87 o
  15   3   1          2.69         21.58        27.54 o
 -14   4   1         86.81         79.36        35.17 o
 -12   4   1        169.91        183.11        24.77 o
 -10   4   1         17.43          6.69        19.78 o
  -8   4   1         16.28          9.23        14.48 o
  -6   4   1        631.30        611.34        31.88 o
  -4   4   1         51.87         51.88         9.60 o
  -2   4   1       3125.50       3473.31       130.19 o
   0   4   1       5638.84       6590.55       250.69 o
   2   4   1        125.06        114.77        11.04 o
   4   4   1       1057.57       1106.85        46.08 o
   6   4   1        169.01        160.89        14.98 o
   8   4   1        760.71        795.25        50.31 o
  10   4   1        255.55        302.37        28.67 o
  12   4   1         58.92         46.65        22.60 o
  14   4   1         62.93         94.82        31.02 o
 -13   5   1          5.61         -8.42        32.13 o
 -11   5   1        132.18        140.27        27.62 o
  -9   5   1         95.52         42.23        20.20 o
  -7   5   1         18.01         21.00        16.59 o
  -5   5   1         47.31         42.15        13.29 o
  -3   5   1        296.39        334.87        19.48 o
  -1   5   1         32.89         25.11        10.54 o
   1   5   1         86.35         66.17        10.96 o
   3   5   1        161.86        151.47        15.49 o
   5   5   1        321.99        348.53        29.93 o
   7   5   1         14.88        -31.89        17.45 o
   9   5   1         19.86         25.89        20.70 o
  11   5   1        169.42        141.67        29.66 o
  13   5   1          4.33         21.77        33.01 o
 -10   6   1        201.35        208.38        49.79 o
  -8   6   1          0.00          1.24        24.89 o
  -6   6   1         27.49         29.17        19.44 o
  -4   6   1        143.51        113.75        21.54 o
  -2   6   1         58.27         38.74        15.54 o
   0   6   1         13.63         -0.72        13.04 o
   2   6   1          4.40         21.69        14.86 o
   4   6   1         12.43          1.15        15.63 o
   6   6   1         47.07         65.59        19.45 o
   8   6   1         24.73        -20.29        25.04 o
  10   6   1         14.60        -19.20        29.55 o
  -7   7   1         14.88          9.12        29.12 o
  -5   7   1          7.15          7.76        23.49 o
  -3   7   1         39.23         37.50        21.54 o
  -1   7   1        121.82        118.19        24.40 o
   1   7   1         54.07         56.83        22.52 o
   3   7   1          7.73         19.29        20.16 o
   5   7   1         13.21         20.12        23.48 o
   7   7   1         11.50        -27.92        30.35 o
 -16   0   2          0.92        -39.92        35.97 o
 -14   0   2        103.81         54.72        26.84 o
 -12   0   2         24.93         25.77        17.29 o
 -10   0   2       1814.89       1979.66       132.77 o
  -8   0   2        419.40        445.36        32.67 o
  -6   0   2        500.38        475.87        31.07 o
  -4   0   2      13476.12      13283.70       792.85 o
  -2   0   2       3910.67       4014.24       253.68 o
   2   0   2       7069.85       5875.99       321.04 o
   4   0   2      13492.76      13288.03       839.41 o
   6   0   2       9999.28      10448.35       660.44 o
   8   0   2       2593.11       2857.90       183.65 o
  10   0   2        266.12        278.40        26.66 o
  12   0   2        448.58        539.98        58.79 o
  14   0   2         28.82         37.57        39.28 o
  16   0   2         12.05         -0.31        48.75 o
 -17   1   2         25.91         62.45        29.88 o
 -15   1   2         22.15          2.35        20.33 o
 -13   1   2         54.70         43.05        14.85 o
 -11   1   2        900.00        893.24        48.27 o
  -9   1   2        149.24        154.89        12.55 o
  -7   1   2        380.57        407.55        20.30 o
  -5   1   2        600.15        667.22        29.08 o
  -3   1   2       2025.56       1875.93        79.64 o
  -1   1   2        648.42        685.28        26.02 o
   1   1   2      61517.88      56822.09      2190.12 o
   3   1   2        277.03        301.69        13.86 o
   5   1   2        139.23        158.38         9.99 o
   7   1   2       4817.67       5027.41       232.22 o
   9   1   2        266.36        267.01        18.61 o
  11   1   2        502.91        470.70        28.17 o
  13   1   2         14.77          9.81        18.34 o
  15   1   2         24.45         10.93        22.10 o
  17   1   2         92.82         93.33        32.48 o
 -16   2   2          4.81          7.78        28.01 o
 -14   2   2         31.16         46.83        20.52 o
 -12   2   2        598.77        623.03        40.35 o
 -10   2   2         82.16         61.89        12.05 o
  -8   2   2        122.94         93.26        11.58 o
  -6   2   2       1048.23       1035.45        45.85 o
  -4   2   2        102.66         96.87         7.15 o
  -2   2   2          4.45         -0.48         3.77 o
   0   2   2       4597.24       4197.79       162.81 o
   2   2   2        268.01        255.41        12.84 o
   4   2   2       1843.00       1832.59        81.72 o
   6   2   2        195.14        164.12        11.80 o
   8   2   2        844.80        871.11        39.33 o
  10   2   2        246.59        210.71        18.43 o
  12   2   2          0.36        -16.52        14.69 o
  14   2   2         23.29         -7.95        20.80 o
  16   2   2         65.34         77.02        33.39 o
 -15   3   2         46.40         17.68        25.68 o
 -13   3   2          0.71         -1.17        21.32 o
 -11   3   2          0.60         -5.84        15.09 o
  -9   3   2         21.91         31.75        12.71 o
  -7   3   2          0.46         -6.82         7.98 o
  -5   3   2        475.62        520.72        25.43 o
  -3   3   2         29.05         11.91         6.46 o
  -1   3   2        292.13        240.68        12.31 o
   1   3   2         48.44         49.08         6.64 o
   3   3   2       3733.52       4312.79       167.15 o
   5   3   2          0.05         -2.12         8.42 o
   7   3   2        866.59        924.13        46.48 o
   9   3   2         13.77         -4.34        10.93 o
  11   3   2        289.72        300.22        27.08 o
  13   3   2          7.67        -24.99        19.86 o
  15   3   2         49.06         17.85        29.72 o
 -14   4   2         33.35         25.23        27.63 o
 -12   4   2        820.81        858.57        55.49 o
 -10   4   2        330.45        299.22        29.62 o
  -8   4   2         86.23         98.43        16.10 o
  -6   4   2         78.51         64.23        12.87 o
  -4   4   2         51.33         60.08         9.76 o
  -2   4   2          0.04          0.96         7.63 o
   0   4   2        964.21        918.04        36.54 o
   2   4   2        362.64        404.86        19.38 o
   4   4   2         79.43         78.22        10.40 o
   6   4   2        138.87        134.81        14.89 o
   8   4   2       2151.17       2230.08       113.74 o
  10   4   2        343.45        405.21        31.60 o
  12   4   2         37.24         28.09        23.30 o
  14   4   2          3.90         17.42        29.78 o
 -13   5   2         74.72         24.32        32.21 o
 -11   5   2          0.05         30.01        24.25 o
  -9   5   2          5.30        -16.89        18.54 o
  -7   5   2         10.72         14.89        16.32 o
  -5   5   2        340.33        349.17        22.58 o
  -3   5   2         12.09         -0.46        11.28 o
  -1   5   2        402.06        435.22        20.72 o
   1   5   2        108.18         92.29        12.24 o
   3   5   2        715.36        753.35        33.03 o
   5   5   2         38.10          6.59        13.39 o
   7   5   2         24.18        -32.03        18.59 o
   9   5   2        316.61        342.92        32.98 o
  11   5   2         64.23         55.43        26.47 o
  13   5   2          3.39         26.30        31.25 o
 -10   6   2        138.90        112.85        45.44 o
  -8   6   2         54.00         68.90        25.97 o
  -6   6   2          0.74         21.71        19.94 o
  -4   6   2          9.22         -9.34        16.82 o
  -2   6   2         31.35         30.77        15.36 o
   0   6   2          3.98         -4.44        13.53 o
   2   6   2         25.96         31.89        15.72 o
   4   6   2          3.31        -13.30        18.49 o
   6   6   2        674.09        817.91        45.12 o
   8   6   2          1.07        -44.55        22.27 o
  10   6   2         17.29         28.41        29.91 o
  -7   7   2          8.92         50.10        32.56 o
  -5   7   2          9.71         -0.21        24.10 o
  -3   7   2          8.85         38.14        21.98 o
  -1   7   2         45.46         32.72        23.22 o
   1   7   2          8.91          3.87        22.08 o
   3   7   2         53.88         47.90        20.99 o
   5   7   2         17.53         23.03        25.54 o
   7   7   2        137.84        164.30        36.62 o
 -17   1   3          0.20         17.24        29.33 o
 -15   1   3         15.17         48.20        22.28 o
 -13   1   3          7.04          3.86        14.63 o
 -11   1   3        290.36        350.22        26.49 o
  -9   1   3          7.36          8.77         7.10 o
  -7   1   3       1438.34       1465.87        64.04 o
  -5   1   3        184.47        210.12        15.24 o
  -3   1   3      31627.67      30585.17      1292.15 o
  -1   1   3        543.28        626.54        25.66 o
   1   1   3       7626.91       6761.36       273.42 o
   3   1   3      10797.20       9734.78       413.36 o
   5   1   3         47.79         46.80         5.56 o
   7   1   3        260.12        253.47        16.65 o
   9   1   3       3377.36       3913.43       182.23 o
  11   1   3        104.84         92.88        15.17 o
  13   1   3        224.72        182.91        22.91 o
  15   1   3          4.45        -46.33        24.47 o
  17   1   3          2.33         29.86        33.44 o
 -16   2   3          9.15        -16.69        25.51 o
 -14   2   3         30.96         -0.45        19.04 o
 -12   2   3         28.35          4.37        13.81 o
 -10   2   3         56.29         67.91        14.69 o
  -8   2   3         15.23         -0.49         7.50 o
  -6   2   3       3873.64       3915.28       166.13 o
  -4   2   3        415.08        396.56        18.05 o
  -2   2   3         34.62         18.18         4.07 o
   0   2   3         16.16         10.51         3.78 o
   2   2   3        218.24        200.81         9.79 o
   4   2   3       1199.90       1231.74        57.56 o
   6   2   3       2852.59       3096.94       150.86 o
   8   2   3        458.75        451.17        23.29 o
  10   2   3        365.29        345.51        23.38 o
  12   2   3         81.80         75.31        16.54 o
  14   2   3         19.76         39.51        26.13 o
  16   2   3          4.58         -8.41        28.08 o
 -15   3   3          0.63        -10.65        23.63 o
 -13   3   3        235.47        234.61        29.03 o
 -11   3   3        187.11        158.58        20.20 o
  -9   3   3        371.24        407.08        27.69 o
  -7   3   3        816.02        828.63        37.95 o
  -5   3   3          2.05          0.78         6.50 o
  -3   3   3         51.29         56.23         7.03 o
  -1   3   3         75.90         53.79         7.42 o
   1   3   3          0.84         -6.55         5.51 o
   3   3   3         76.64         59.15         6.65 o
   5   3   3         34.93         38.66        11.20 o
   7   3   3       2146.59       2394.09       116.68 o
   9   3   3        138.40        102.87        14.49 o
  11   3   3         64.28         51.59        18.12 o
  13   3   3         24.66         15.59        22.38 o
  15   3   3          0.01        -43.42        28.01 o
 -14   4   3          0.50        -15.78        26.92 o
 -12   4   3         62.62        100.50        22.58 o
 -10   4   3          3.03          0.77        16.57 o
  -8   4   3         45.65         36.75        19.57 o
  -6   4   3        539.44        536.41        28.79 o
  -4   4   3       1600.40       1785.53        72.87 o
  -2   4   3        180.70        193.02        12.83 o
   0   4   3        397.76        386.65        18.00 o
   2   4   3         84.54        104.82        10.14 o
   4   4   3        779.36        714.75        30.93 o
   6   4   3        200.57        192.20        19.69 o
   8   4   3         41.29         56.10        15.89 o
  10   4   3        270.29        267.45        28.10 o
  12   4   3          0.13          6.58        24.08 o
  14   4   3         22.58        126.32        31.34 o
 -13   5   3          5.45         44.44        32.75 o
 -11   5   3         48.05         24.33        28.50 o
  -9   5   3         80.68         53.56        20.86 o
  -7   5   3        153.29        124.39        24.78 o
  -5   5   3        307.59        299.57        27.06 o
  -3   5   3        135.04         85.18        13.73 o
  -1   5   3         11.62         -0.81        10.27 o
   1   5   3          3.53         -8.27        10.41 o
   3   5   3        106.94        111.48        13.86 o
   5   5   3        198.51        170.43        17.00 o
   7   5   3         40.35         32.58        18.27 o
   9   5   3        355.48        309.97        30.50 o
  11   5   3         62.12        105.14        29.77 o
  13   5   3         48.46         82.21        31.21 o
 -10   6   3          1.62          0.49        29.45 o
  -8   6   3         16.16         13.62        23.50 o
  -6   6   3          5.88        -14.48        19.10 o
  -4   6   3          1.36         -1.12        17.17 o
  -2   6   3         21.60          9.12        15.81 o
   0   6   3         63.45         73.59        15.21 o
   2   6   3        198.77        209.12        19.01 o
   4   6   3         21.49         36.74        16.43 o
   6   6   3        188.22        162.93        22.33 o
   8   6   3        307.41        362.72        34.90 o
  10   6   3         16.81         14.01        28.75 o
  -7   7   3         56.91         67.37        31.44 o
  -5   7   3         21.60         26.12        25.33 o
  -3   7   3          2.10        -24.44        22.43 o
  -1   7   3         59.22         15.34        22.56 o
   1   7   3          1.69         19.74        22.32 o
   3   7   3         22.71         26.70        21.70 o
   5   7   3         29.61         12.82        27.18 o
 -16   0   4        152.82         89.33        33.56 o
 -14   0   4         37.81        -10.82        24.36 o
 -12   0   4        197.49        207.46        27.74 o
 -10   0   4       1791.91       1819.62       115.38 o
  -8   0   4        239.14        165.17        18.89 o
  -6   0   4        228.17        199.35        16.29 o
  -4   0   4     332523.47     381161.31     24006.17 o
  -2   0   4       1550.07       1204.61        72.82 o
   0   0   4       2027.77       1660.15       104.85 o
   2   0   4       1794.28       1604.58       101.98 o
   4   0   4         25.06         17.11         4.68 o
   6   0   4        170.32        165.87        18.05 o
   8   0   4        528.49        468.19        36.57 o
  10   0   4          0.98         -9.97        11.62 o
  12   0   4         47.39         19.55        17.71 o
  14   0   4        244.52        234.01        33.45 o
  16   0   4          0.07         -6.99        37.62 o
 -17   1   4          1.60          9.93        28.26 o
 -15   1   4          2.57          0.19        23.91 o
 -13   1   4          0.02        -25.11        13.69 o
 -11   1   4         72.47         65.29        12.47 o
  -9   1   4         77.36         62.09         8.71 o
  -7   1   4       1260.12       1447.92        62.59 o
  -5   1   4        565.75        486.28        24.16 o
  -3   1   4       1450.71       1370.21        57.40 o
  -1   1   4      13421.53      12357.99       522.63 o
   1   1   4       2347.85       2031.37        86.50 o
   3   1   4       8956.58       8464.91       350.89 o
   5   1   4        433.97        473.82        21.66 o
   7   1   4       1484.78       1554.18        68.30 o
   9   1   4        645.63        598.62        28.94 o
  11   1   4         15.62          9.97        10.96 o
  13   1   4          1.33        -15.53        22.79 o
  15   1   4         11.68         -5.72        22.60 o
  17   1   4          3.65          4.34        37.43 o
 -16   2   4         40.11         -6.23        26.58 o
 -14   2   4        101.95        115.18        21.19 o
 -12   2   4          1.30         14.69        14.59 o
 -10   2   4        944.57        916.68        45.72 o
  -8   2   4         13.34          1.79         7.95 o
  -6   2   4        527.31        535.94        25.79 o
  -4   2   4       1028.45       1046.99        47.72 o
  -2   2   4       1210.47       1169.06        47.25 o
   0   2   4          7.67         -6.05         4.53 o
   2   2   4      15531.74      15826.80       622.79 o
   4   2   4        526.66        618.36        28.58 o
   6   2   4        417.37        360.14        18.67 o
   8   2   4       1514.71       1681.09        81.31 o
  10   2   4          5.42          4.46        11.15 o
  12   2   4         16.25         -6.53        14.62 o
  14   2   4        170.12        140.70        30.02 o
  16   2   4          0.28          0.02        27.80 o
 -15   3   4          0.24         -8.50        24.19 o
 -13   3   4         41.27         16.41        18.20 o
 -11   3   4        143.85        133.14        19.39 o
  -9   3   4        116.62        110.97        17.06 o
  -7   3   4          0.72         -6.27         8.30 o
  -5   3   4       1412.06       1704.61        74.53 o
  -3   3   4      10840.62      12444.85       491.00 o
  -1   3   4        239.79        255.60        13.52 o
   1   3   4        419.31        419.01        17.57 o
   3   3   4        402.05        430.90        19.15 o
   5   3   4          8.43          9.98         7.78 o
   7   3   4         19.03         34.22        10.63 o
   9   3   4         64.04         43.09        15.66 o
  11   3   4         28.02         -0.07        16.53 o
  13   3   4          8.23        -14.42        22.65 o
  15   3   4          1.76         -3.56        29.72 o
 -14   4   4         64.71         18.40        27.22 o
 -12   4   4         94.64         40.25        21.75 o
 -10   4   4         66.73         12.12        15.48 o
  -8   4   4          0.01          7.37        13.32 o
  -6   4   4         96.38         87.69        15.42 o
  -4   4   4        254.95        242.11        14.33 o
  -2   4   4        110.87         65.71         9.47 o
   0   4   4       1098.69       1201.84        46.50 o
   2   4   4         86.53        104.97        10.43 o
   4   4   4         27.15         16.51         9.00 o
   6   4   4        504.29        461.55        25.37 o
   8   4   4        529.32        532.14        31.16 o
  10   4   4         45.90         34.33        20.62 o
  12   4   4          1.18         14.23        26.38 o
  14   4   4          1.86        -31.69        27.99 o
 -13   5   4          4.21         -5.50        28.82 o
 -11   5   4          5.07         -6.67        23.03 o
  -9   5   4         46.91         13.95        20.05 o
  -7   5   4          0.00        -33.10        16.55 o
  -5   5   4         11.48         22.70        14.35 o
  -3   5   4         40.15         22.73        12.68 o
  -1   5   4         16.43          4.53        10.17 o
   1   5   4         35.95         29.32        11.11 o
   3   5   4         46.50         25.43        12.43 o
   5   5   4         46.20         43.21        18.54 o
   7   5   4        920.20        977.78        52.45 o
   9   5   4       1265.27       1414.40        80.18 o
  11   5   4         47.82         62.82        27.07 o
  13   5   4         27.07         32.07        31.54 o
 -10   6   4         26.78          5.56        29.29 o
  -8   6   4          0.67        -34.89        23.74 o
  -6   6   4        316.43        303.20        27.32 o
  -4   6   4        113.05         98.06        19.61 o
  -2   6   4       1087.79       1113.50        50.56 o
   0   6   4         89.29         70.24        16.24 o
   2   6   4        292.81        342.72        24.62 o
   4   6   4         16.09        -13.69        17.15 o
   6   6   4         27.98         53.76        28.02 o
   8   6   4        363.05        372.56        35.22 o
  10   6   4          4.49        -45.43        31.52 o
  -7   7   4         57.05         44.13        32.61 o
  -5   7   4         18.47        -19.21        26.15 o
  -3   7   4          6.50        -15.36        21.56 o
  -1   7   4         56.66         31.43        23.49 o
   1   7   4         26.53          6.63        24.03 o
   3   7   4          8.15         -5.49        25.88 o
   5   7   4          2.17        -31.17        26.76 o
 -17   1   5         25.03         19.40        28.62 o
 -15   1   5          6.20        -16.07        21.19 o
 -13   1   5         30.81         28.13        14.35 o
 -11   1   5        154.26        102.99        14.27 o
  -9   1   5        390.87        402.99        22.36 o
  -7   1   5        432.57        418.83        21.61 o
  -5   1   5       1387.67       1365.70        60.35 o
  -3   1   5      79600.44      78878.13      3420.94 o
  -1   1   5       2349.67       2099.55        94.50 o
   1   1   5         81.16         71.74         5.57 o
   3   1   5        659.04        632.13        26.87 o
   5   1   5       2121.43       2137.98        88.14 o
   7   1   5       1784.62       1785.11        73.87 o
   9   1   5       2657.05       3162.35       133.58 o
  11   1   5        242.04        287.45        19.17 o
  13   1   5        496.87        606.38        41.06 o
  15   1   5         16.83         18.76        28.81 o
  17   1   5         13.53          6.97        37.39 o
 -16   2   5          1.72        -19.53        24.59 o
 -14   2   5          2.32        -17.76        18.09 o
 -12   2   5          1.25         -9.90        13.98 o
 -10   2   5        121.16        109.34        12.75 o
  -8   2   5         86.66         55.83         9.09 o
  -6   2   5          9.11          2.34         5.55 o
  -4   2   5         22.05         20.24         5.57 o
  -2   2   5       1176.26       1208.28        52.49 o
   0   2   5       4746.77       4923.92       213.87 o
   2   2   5       4217.46       4350.77       180.00 o
   4   2   5         74.28         64.94         7.20 o
   6   2   5       2147.14       2167.19        90.06 o
   8   2   5       2993.99       3341.05       148.87 o
  10   2   5        229.63        229.09        18.49 o
  12   2   5          9.00         17.76        15.60 o
  14   2   5         10.87         21.65        21.49 o
  16   2   5        329.90        501.55        50.14 o
 -15   3   5        304.67        334.16        36.77 o
 -13   3   5        149.77        159.94        22.86 o
 -11   3   5         76.54         55.51        16.71 o
  -9   3   5        150.94        146.16        16.84 o
  -7   3   5        349.20        321.92        21.23 o
  -5   3   5         65.13         78.26        11.70 o
  -3   3   5       2302.84       2629.73       105.92 o
  -1   3   5       1903.82       2033.28        77.89 o
   1   3   5         93.80         78.30         8.01 o
   3   3   5          4.27          5.79         5.94 o
   5   3   5          0.27          5.18         8.01 o
   7   3   5         34.62         21.17         9.73 o
   9   3   5         15.34         23.60        12.36 o
  11   3   5         51.66         70.06        18.70 o
  13   3   5         35.75         40.08        23.82 o
  15   3   5          6.81        -25.65        27.99 o
 -14   4   5         22.04         40.13        27.64 o
 -12   4   5          3.68         26.12        21.44 o
 -10   4   5         19.77         10.22        17.99 o
  -8   4   5        166.31        162.62        25.56 o
  -6   4   5        595.30        582.79        29.73 o
  -4   4   5       1098.86       1267.06        53.66 o
  -2   4   5         73.95         67.84         9.68 o
   0   4   5          1.13          0.69         7.67 o
   2   4   5        185.57        160.11        12.32 o
   4   4   5         31.29         -0.12         9.23 o
   6   4   5        467.63        449.12        24.39 o
   8   4   5         84.75         60.34        15.07 o
  10   4   5        138.36         74.54        21.15 o
  12   4   5        156.03        158.75        27.38 o
  14   4   5        104.60         95.34        35.34 o
 -13   5   5         19.47          8.21        30.02 o
 -11   5   5         13.95         39.74        24.21 o
  -9   5   5         46.01         47.16        20.77 o
  -7   5   5        490.55        496.16        34.44 o
  -5   5   5        276.67        240.52        20.42 o
  -3   5   5        108.79         96.83        13.36 o
  -1   5   5         77.83         98.13        12.47 o
   1   5   5         73.52         87.74        12.44 o
   3   5   5         14.89          3.57        11.92 o
   5   5   5         30.10         29.33        13.45 o
   7   5   5        691.04        742.11        46.55 o
   9   5   5          1.00         26.43        22.86 o
  11   5   5          1.53        -28.94        25.58 o
 -10   6   5          4.58         30.78        29.14 o
  -8   6   5         12.88         16.25        23.18 o
  -6   6   5         12.93         -0.90        21.64 o
  -4   6   5         10.45         43.71        17.38 o
  -2   6   5         42.34         23.33        17.24 o
   0   6   5         43.20         21.94        16.76 o
   2   6   5         10.71        -12.87        15.47 o
   4   6   5         13.71         17.87        17.67 o
   6   6   5         13.85          6.65        22.89 o
   8   6   5          0.02         24.02        24.78 o
  10   6   5          2.42        -28.61        29.01 o
  -5   7   5         73.17         86.69        27.87 o
  -3   7   5          3.69          6.05        23.06 o
  -1   7   5          5.67        -36.26        23.90 o
   1   7   5        101.38        181.54        28.55 o
   3   7   5         10.73        -25.14        24.39 o
   5   7   5         48.89          8.25        27.56 o
 -16   0   6          8.09        -57.53        36.02 o
 -14   0   6        358.70        455.18        48.91 o
 -12   0   6        177.30        110.49        24.03 o
 -10   0   6         89.27         39.21        13.36 o
  -8   0   6        259.89        308.42        23.21 o
  -6   0   6        794.97        669.41        41.91 o
  -4   0   6       5019.25       4830.74       303.18 o
  -2   0   6      24127.99      22162.96      1263.20 o
   0   0   6       3186.35       2945.74       185.95 o
   2   0   6       1269.41       1108.99        67.84 o
   4   0   6        640.95        654.91        39.01 o
   6   0   6        868.56        926.86        54.86 o
   8   0   6         49.94         29.06         9.84 o
  10   0   6         94.72        143.01        16.32 o
  12   0   6          5.25         -0.28        18.09 o
  14   0   6         17.14         -3.29        23.83 o
  16   0   6         73.48        177.28        63.73 o
 -17   1   6          0.15          7.17        28.85 o
 -15   1   6         25.11         44.53        29.34 o
 -13   1   6        118.45         98.85        17.34 o
 -11   1   6         30.11         11.50        10.93 o
  -9   1   6        894.81        891.19        42.38 o
  -7   1   6       1613.69       1586.98        71.22 o
  -5   1   6        242.00        216.98        15.85 o
  -3   1   6     114405.41     115574.12      4882.53 o
  -1   1   6         43.40         33.85         4.73 o
   1   1   6        305.82        345.06        15.30 o
   3   1   6       9615.32       9401.60       380.75 o
   5   1   6       1384.80       1452.91        60.14 o
   7   1   6       2343.91       2543.73       103.92 o
   9   1   6         20.85         30.25         8.89 o
  11   1   6          2.36        -21.57        10.79 o
  13   1   6        292.16        263.91        29.33 o
  15   1   6        970.29       1220.49        69.65 o
 -16   2   6        121.31        104.37        39.64 o
 -14   2   6          6.18         -8.92        17.93 o
 -12   2   6          4.32         -9.78        14.54 o
 -10   2   6          9.77        -21.22        10.61 o
  -8   2   6          3.33         -7.15         8.09 o
  -6   2   6        685.51        701.96        34.98 o
  -4   2   6       1776.06       1911.30        85.50 o
  -2   2   6         74.55         61.92         5.70 o
   0   2   6        932.44        913.65        38.79 o
   2   2   6         14.26         22.89         4.75 o
   4   2   6       1812.81       2003.43        83.27 o
   6   2   6       2478.24       2510.35       104.75 o
   8   2   6         45.70         11.07         8.71 o
  10   2   6         69.31         57.72        13.18 o
  12   2   6         54.02         60.33        17.70 o
  14   2   6          1.75        -12.97        22.00 o
  16   2   6        227.15        337.30        39.14 o
 -15   3   6         17.85         29.11        26.69 o
 -13   3   6         21.17         41.73        19.27 o
 -11   3   6          5.73          2.48        14.98 o
  -9   3   6          1.48          5.60        11.53 o
  -7   3   6         60.16         47.80        16.22 o
  -5   3   6        913.66       1014.59        48.54 o
  -3   3   6        647.92        703.40        32.46 o
  -1   3   6       3331.97       3663.67       148.91 o
   1   3   6       2674.86       2854.37       108.48 o
   3   3   6       2348.54       2572.28       101.66 o
   5   3   6       1808.60       2006.81        91.78 o
   7   3   6         72.67         50.34        11.11 o
   9   3   6         36.95         26.77        13.04 o
  11   3   6          1.77          8.52        17.74 o
  13   3   6         14.22         -0.48        22.38 o
  15   3   6         29.18         65.64        33.11 o
 -14   4   6        167.34        237.29        33.15 o
 -12   4   6         34.23         64.91        21.60 o
 -10   4   6         10.54         12.74        18.67 o
  -8   4   6         41.39         58.00        18.11 o
  -6   4   6          9.77          1.25        11.22 o
  -4   4   6        815.57        898.90        40.15 o
  -2   4   6        736.55        885.75        37.61 o
   0   4   6          1.22         -9.04         8.09 o
   2   4   6          1.37        -16.80         8.76 o
   4   4   6       1629.08       1598.65        70.12 o
   6   4   6        784.52        773.79        37.84 o
   8   4   6          9.30         31.05        19.26 o
  10   4   6          1.41         24.67        20.92 o
  12   4   6          2.54          2.24        24.40 o
  14   4   6         12.08         -4.68        28.19 o
 -13   5   6         23.13         -3.30        29.09 o
 -11   5   6         12.99        -43.76        21.88 o
  -9   5   6         27.17          6.04        22.45 o
  -7   5   6         37.25         33.90        18.57 o
  -5   5   6         97.89         79.85        15.56 o
  -3   5   6        243.40        240.24        17.88 o
  -1   5   6       1153.95       1215.67        51.67 o
   1   5   6         15.94         18.12        12.59 o
   3   5   6         10.42          2.07        12.23 o
   5   5   6         65.38         59.75        14.92 o
   7   5   6          0.16         16.82        19.98 o
   9   5   6          7.76         -2.54        22.35 o
  11   5   6         52.26        109.48        28.40 o
 -10   6   6         18.75        -12.59        29.08 o
  -8   6   6          3.48        -39.61        24.81 o
  -6   6   6        208.27        219.57        29.01 o
  -4   6   6         42.25         -6.69        19.14 o
  -2   6   6        128.35        149.06        21.46 o
   0   6   6         12.92          2.02        17.15 o
   2   6   6       1162.14       1358.75        62.59 o
   4   6   6         29.49         -3.37        17.56 o
   6   6   6          9.48         16.16        25.09 o
   8   6   6         99.20        123.82        28.63 o
  10   6   6          0.77        -29.63        30.37 o
  -5   7   6         76.44         92.48        29.14 o
  -3   7   6         17.93         -9.38        26.25 o
  -1   7   6        121.24        145.03        30.29 o
   1   7   6          3.95         14.82        24.22 o
   3   7   6          7.92          2.65        25.14 o
   5   7   6          0.90        -14.40        27.63 o
 -17   1   7         18.31         40.63        30.40 o
 -15   1   7         20.21          5.70        28.47 o
 -13   1   7         16.13         13.34        16.40 o
 -11   1   7         61.50         43.74        12.41 o
  -9   1   7        304.38        327.62        21.30 o
  -7   1   7        999.54       1011.28        45.86 o
  -5   1   7       3019.79       3005.19       131.48 o
  -3   1   7       2794.03       2660.89       113.53 o
  -1   1   7       6536.24       6117.96       274.06 o
   1   1   7       2061.48       1739.81        76.69 o
   3   1   7       1597.60       1367.73        60.24 o
   5   1   7       2143.14       2351.40        99.00 o
   7   1   7       1167.09       1387.60        58.70 o
   9   1   7         64.14         82.17        10.43 o
  11   1   7         79.77         82.40        13.18 o
  13   1   7          2.29         35.21        16.57 o
  15   1   7         47.09         68.17        23.99 o
 -16   2   7          2.24        -30.69        29.66 o
 -14   2   7         90.79         58.88        21.00 o
 -12   2   7         71.22         63.89        21.21 o
 -10   2   7        114.52         82.75        13.83 o
  -8   2   7        268.01        284.87        17.45 o
  -6   2   7          0.69        -13.29         6.72 o
  -4   2   7        272.03        273.48        18.71 o
  -2   2   7        327.57        326.56        22.30 o
   0   2   7       1205.81       1424.29        59.02 o
   2   2   7       8972.29       9318.63       393.07 o
   4   2   7         53.07         56.79         6.20 o
   6   2   7       1190.03       1278.13        54.73 o
   8   2   7        231.78        226.45        16.28 o
  10   2   7          0.02          0.49        12.42 o
  12   2   7        102.07        117.72        19.56 o
  14   2   7         28.75         25.52        22.96 o
  16   2   7        207.48        220.68        35.15 o
 -15   3   7        163.31        160.70        30.12 o
 -13   3   7         13.91          3.77        20.75 o
 -11   3   7        149.30        172.03        19.82 o
  -9   3   7        228.67        233.29        28.34 o
  -7   3   7         26.76         26.85         9.57 o
  -5   3   7        707.22        768.04        37.26 o
  -3   3   7        606.35        735.21        33.31 o
  -1   3   7        326.44        292.15        15.07 o
   1   3   7       1956.68       1993.49        79.21 o
   3   3   7         24.32         21.94         6.62 o
   5   3   7        100.75         91.99         8.49 o
   7   3   7        326.96        298.13        19.72 o
   9   3   7          0.40          0.45        13.84 o
  11   3   7         89.27         65.17        20.00 o
  13   3   7         39.10         33.57        24.99 o
  15   3   7         19.06         30.58        31.93 o
 -14   4   7          1.47        -52.42        26.21 o
 -12   4   7          0.24          3.73        21.37 o
 -10   4   7         14.60         21.97        18.14 o
  -8   4   7        629.18        647.26        38.25 o
  -6   4   7         26.22         33.27        12.22 o
  -4   4   7         95.89         87.73        11.50 o
  -2   4   7        110.33        129.60        11.43 o
   0   4   7          0.08          4.65         8.31 o
   2   4   7          0.22        -11.78         8.58 o
   4   4   7        216.84        204.26        15.19 o
   6   4   7        913.91        841.26        43.30 o
   8   4   7        214.92        124.34        19.09 o
  10   4   7         84.54         84.17        22.27 o
  12   4   7        141.84        191.56        28.67 o
  14   4   7         48.05         95.72        30.79 o
 -13   5   7          3.38        -23.13        38.80 o
 -11   5   7          3.02         -5.14        24.65 o
  -9   5   7        158.64        144.38        24.00 o
  -7   5   7         13.30         22.88        17.68 o
  -5   5   7         40.85         50.55        18.86 o
  -3   5   7        163.72        134.73        15.71 o
  -1   5   7        346.31        347.47        20.12 o
   1   5   7         29.24         17.07        11.65 o
   3   5   7         31.02         53.06        13.46 o
   5   5   7       1738.53       1928.21        89.46 o
   7   5   7        317.03        286.92        26.62 o
   9   5   7          6.49         24.57        22.87 o
  11   5   7         90.75        105.40        39.05 o
 -10   6   7         19.24          8.72        27.66 o
  -8   6   7         13.57          1.99        23.55 o
  -6   6   7         56.24         39.46        23.63 o
  -4   6   7         76.38        113.94        29.31 o
  -2   6   7         36.09         -2.04        18.45 o
   0   6   7          9.95         16.77        17.76 o
   2   6   7         74.64         86.64        18.67 o
   4   6   7        649.28        750.22        47.21 o
   6   6   7         87.30         29.01        23.98 o
   8   6   7          0.06         46.37        28.02 o
  10   6   7          3.71        -52.97        35.49 o
  -5   7   7         60.12         84.97        28.74 o
  -3   7   7          5.84        -34.57        29.15 o
  -1   7   7         65.13         20.16        24.87 o
   1   7   7         11.56        -10.75        24.70 o
   3   7   7          0.29        -28.68        25.37 o
   5   7   7          1.41        -54.52        27.26 o
 -16   0   8         23.11        -34.39        32.39 o
 -14   0   8        755.42        863.62        83.20 o
 -12   0   8         53.70         62.40        20.35 o
 -10   0   8        420.40        497.05        38.06 o
  -8   0   8      11037.07      12642.28       718.06 o
  -6   0   8       6063.59       6330.60       400.56 o
  -4   0   8        244.47        242.33        18.22 o
  -2   0   8       2067.81       1870.99       106.88 o
   0   0   8       4205.63       3765.80       237.56 o
   2   0   8        435.58        482.01        29.83 o
   4   0   8       4766.57       4534.43       287.33 o
   6   0   8       2266.80       2707.74       157.41 o
   8   0   8       2482.84       2549.75       148.39 o
  10   0   8        278.21        270.05        24.72 o
  12   0   8         26.08         44.60        19.71 o
  14   0   8        438.22        560.41        73.52 o
  16   0   8        528.66        441.14        84.98 o
 -17   1   8          1.01          0.87        35.16 o
 -15   1   8         28.40         31.42        20.85 o
 -13   1   8         28.44         22.42        17.65 o
 -11   1   8         75.52         67.18        15.97 o
  -9   1   8        276.33        222.41        15.28 o
  -7   1   8        917.79       1010.08        46.94 o
  -5   1   8       1758.37       1720.55        75.56 o
  -3   1   8          4.93          7.60         3.51 o
  -1   1   8       4969.03       4621.70       206.84 o
   1   1   8        430.61        428.49        18.96 o
   3   1   8       2859.09       2554.30       118.04 o
   5   1   8       9028.16       9863.89       417.50 o
   7   1   8         87.76         88.98         8.74 o
   9   1   8        139.48        102.85        11.15 o
  11   1   8         95.68         85.10        14.11 o
  13   1   8         11.74          0.43        20.09 o
  15   1   8         34.16         48.33        23.44 o
 -16   2   8          5.43         27.75        26.23 o
 -14   2   8         17.68         23.83        18.96 o
 -12   2   8         63.00         73.15        16.79 o
 -10   2   8         16.27          3.50        11.69 o
  -8   2   8        166.83        183.69        15.90 o
  -6   2   8       1283.82       1394.79        66.94 o
  -4   2   8         34.22         22.20         5.72 o
  -2   2   8         41.39         42.02         5.32 o
   0   2   8       3414.20       3657.17       155.45 o
   2   2   8       3443.29       3369.54       146.93 o
   4   2   8       7706.40       8949.86       371.82 o
   6   2   8        870.72        921.34        41.27 o
   8   2   8        409.27        460.90        24.24 o
  10   2   8        571.38        578.55        32.50 o
  12   2   8          0.87          9.32        23.57 o
  14   2   8        122.70        129.62        40.44 o
  16   2   8         13.43         38.32        30.46 o
 -15   3   8         27.06         -4.43        26.89 o
 -13   3   8         12.31         12.31        19.69 o
 -11   3   8          7.54         19.37        16.91 o
  -9   3   8          1.59        -15.29        12.22 o
  -7   3   8       1196.48       1278.09        60.00 o
  -5   3   8         27.06         34.59         9.26 o
  -3   3   8        455.49        451.77        22.14 o
  -1   3   8         17.47         12.23         6.50 o
   1   3   8       1345.03       1474.92        62.65 o
   3   3   8        104.80         61.21         7.94 o
   5   3   8        248.11        269.15        15.44 o
   7   3   8          2.97        -15.18        10.63 o
   9   3   8        130.26        112.28        16.94 o
  11   3   8          7.07         37.78        18.49 o
  13   3   8        172.16        264.43        29.90 o
  15   3   8         47.31         46.39        30.89 o
 -14   4   8          4.71        -35.34        26.10 o
 -12   4   8         37.53         35.07        21.78 o
 -10   4   8         23.73         18.20        21.98 o
  -8   4   8        208.44        226.27        21.94 o
  -6   4   8         81.35         66.20        13.99 o
  -4   4   8         80.93         96.34        11.77 o
  -2   4   8          2.96         10.95         9.44 o
   0   4   8          0.02          6.95         8.65 o
   2   4   8        526.46        506.95        23.69 o
   4   4   8        701.49        628.35        31.92 o
   6   4   8         62.73         81.01        16.40 o
   8   4   8          8.06         -5.69        15.96 o
  10   4   8         30.43         67.25        21.35 o
  12   4   8         43.70         28.81        25.27 o
  14   4   8         12.65         43.66        31.01 o
 -11   5   8          0.02         13.17        22.79 o
  -9   5   8          3.81         37.44        22.05 o
  -7   5   8         11.85          9.17        19.04 o
  -5   5   8         14.28         16.80        15.83 o
  -3   5   8          6.47        -18.31        13.95 o
  -1   5   8         30.94         35.39        12.73 o
   1   5   8         18.87         10.99        12.64 o
   3   5   8       1845.15       1883.63        83.11 o
   5   5   8       2549.59       2723.64       129.28 o
   7   5   8        319.64        315.12        27.97 o
   9   5   8          7.48          3.28        23.95 o
  11   5   8         33.16         10.27        27.82 o
 -10   6   8          0.44          7.40        27.54 o
  -8   6   8         70.24         38.29        25.84 o
  -6   6   8         80.85         54.74        25.62 o
  -4   6   8         53.43         41.90        23.05 o
  -2   6   8         26.45         35.64        18.33 o
   0   6   8         30.37          8.67        19.08 o
   2   6   8        238.53        156.38        23.24 o
   4   6   8        485.10        475.68        35.89 o
   6   6   8         67.30         73.90        25.47 o
   8   6   8         31.92          4.65        27.63 o
  -5   7   8          0.00         29.27        28.33 o
  -3   7   8          0.08         17.47        27.53 o
  -1   7   8         79.84         71.38        29.69 o
   1   7   8         26.82         64.08        26.10 o
   3   7   8          0.15        -19.81        27.92 o
   5   7   8          2.04        -27.41        28.60 o
 -17   1   9         16.56          3.60        28.26 o
 -15   1   9         14.11         12.23        20.90 o
 -13   1   9         50.19         30.55        17.20 o
 -11   1   9          9.86         -9.67        11.23 o
  -9   1   9        150.58        157.67        14.22 o
  -7   1   9      15471.13      16910.77       706.00 o
  -5   1   9       2991.34       2990.49       130.97 o
  -3   1   9         33.91         32.15         4.43 o
  -1   1   9       6587.59       6313.77       274.74 o
   1   1   9          3.62          3.86         3.27 o
   3   1   9       7122.07       7433.38       341.79 o
   5   1   9       2287.93       2785.49       119.77 o
   7   1   9       2433.57       2652.21       115.12 o
   9   1   9        506.67        501.78        31.61 o
  11   1   9          1.39          4.89        13.58 o
  13   1   9          0.36        -12.71        17.22 o
  15   1   9          7.69         18.92        24.64 o
 -16   2   9          7.49         10.64        26.17 o
 -14   2   9         22.31         -1.58        23.33 o
 -12   2   9          0.26        -15.89        14.61 o
 -10   2   9          7.14          0.13        10.93 o
  -8   2   9          2.32         23.67        10.80 o
  -6   2   9       5176.15       5828.09       264.51 o
  -4   2   9        166.12        166.52        11.26 o
  -2   2   9        242.43        238.52        13.11 o
   0   2   9        122.81        112.56         7.54 o
   2   2   9         71.50         66.81         7.53 o
   4   2   9       5259.21       5813.95       247.77 o
   6   2   9       1467.32       1545.65        66.14 o
   8   2   9        392.72        419.54        21.96 o
  10   2   9        256.37        212.70        23.81 o
  12   2   9        445.03        450.62        39.42 o
  14   2   9         14.10         21.71        33.95 o
  16   2   9         11.05        -17.48        34.27 o
 -15   3   9         12.87          1.80        26.32 o
 -13   3   9         28.55         32.75        20.43 o
 -11   3   9         52.77         37.64        16.42 o
  -9   3   9         48.04         21.89        13.32 o
  -7   3   9        485.80        525.55        28.46 o
  -5   3   9        116.52        110.95        11.26 o
  -3   3   9        905.43        932.92        42.24 o
  -1   3   9        306.59        217.57        12.87 o
   1   3   9          6.66          0.31        10.20 o
   3   3   9        379.76        425.04        21.24 o
   5   3   9        124.24         90.99        14.02 o
   7   3   9        240.59        226.71        19.67 o
   9   3   9        106.55         89.51        16.49 o
  11   3   9        119.68         77.06        18.34 o
  13   3   9         18.89         31.82        23.15 o
  15   3   9          8.45         -1.98        31.75 o
 -14   4   9          5.31        -47.01        24.39 o
 -12   4   9          6.72         -6.96        23.80 o
 -10   4   9        246.17        272.03        34.63 o
  -8   4   9        157.17        104.90        20.35 o
  -6   4   9        359.28        393.49        25.52 o
  -4   4   9         22.61         20.83         9.98 o
  -2   4   9        842.58        884.30        40.36 o
   0   4   9         27.48         11.10         8.89 o
   2   4   9        829.92        837.12        38.17 o
   4   4   9       1247.92       1303.02        60.51 o
   6   4   9        284.78        300.99        25.60 o
   8   4   9        306.16        264.20        24.34 o
  10   4   9        409.50        383.61        32.29 o
  12   4   9         45.10         22.38        25.43 o
 -11   5   9         50.53        100.63        25.89 o
  -9   5   9        266.76        288.87        30.98 o
  -7   5   9         36.73          1.81        18.42 o
  -5   5   9         32.16         34.25        19.29 o
  -3   5   9          9.24        -16.02        14.50 o
  -1   5   9         18.39          7.86        14.17 o
   1   5   9          1.04        -10.36        12.50 o
   3   5   9       1262.13       1406.63        62.49 o
   5   5   9        602.25        598.04        34.68 o
   7   5   9        100.74         89.83        31.29 o
   9   5   9         56.08         15.24        23.48 o
  11   5   9        205.27        227.94        33.81 o
 -10   6   9         21.80          5.29        27.68 o
  -8   6   9          0.73        -10.21        27.08 o
  -6   6   9          0.45        -27.13        23.70 o
  -4   6   9         12.85         12.79        19.92 o
  -2   6   9          9.77        -15.28        18.58 o
   0   6   9          7.42        -29.55        18.83 o
   2   6   9         12.32          0.72        20.97 o
   4   6   9         48.28         10.37        21.10 o
   6   6   9        151.47        166.13        34.61 o
   8   6   9          2.09         -5.19        27.31 o
  -5   7   9         78.74        101.41        30.37 o
  -3   7   9         66.45         92.96        28.91 o
  -1   7   9         54.27         60.00        27.40 o
   1   7   9         16.32          4.69        26.56 o
   3   7   9          1.94        -27.29        29.69 o
   5   7   9          1.26        -58.39        29.20 o
 -16   0  10         13.37         76.62        35.02 o
 -14   0  10         16.36          1.33        24.41 o
 -12   0  10          3.46        -35.13        17.72 o
 -10   0  10        682.89        729.52        47.63 o
  -8   0  10       2625.03       2917.90       187.89 o
  -6   0  10         21.07          7.20         9.14 o
  -4   0  10       1476.13       1565.29        94.19 o
  -2   0  10       2596.72       2438.79       147.29 o
   0   0  10       7744.83       7240.24       456.91 o
   2   0  10       2327.68       2271.42       130.57 o
   4   0  10        156.26        162.62        13.96 o
   6   0  10       1591.79       1737.24       110.02 o
   8   0  10         39.46         23.07        10.85 o
  10   0  10         22.43         -9.94        13.17 o
  12   0  10         58.76         49.99        20.49 o
  14   0  10        218.78        191.57        34.92 o
  16   0  10          0.04         16.56        47.53 o
 -15   1  10          0.42          0.89        21.12 o
 -13   1  10        218.99        199.57        22.72 o
 -11   1  10         56.86         51.01        12.65 o
  -9   1  10         47.79         48.13        10.05 o
  -7   1  10      19180.58      20698.21       924.82 o
  -5   1  10       1107.04       1115.22        49.49 o
  -3   1  10        285.37        281.29        13.91 o
  -1   1  10       1286.89       1283.00        54.70 o
   1   1  10        186.81        180.95        12.36 o
   3   1  10         13.27         16.64         5.41 o
   5   1  10       2584.18       2673.52       117.51 o
   7   1  10          6.05         25.39         7.51 o
   9   1  10          0.94         16.06        10.24 o
  11   1  10       1773.76       2009.26        92.76 o
  13   1  10        461.46        577.85        38.16 o
  15   1  10        122.16        117.53        27.73 o
 -16   2  10          3.99        -37.56        26.21 o
 -14   2  10          0.42        -40.50        22.68 o
 -12   2  10         18.26         -6.64        15.83 o
 -10   2  10          3.59        -14.42        12.82 o
  -8   2  10        779.77        822.85        42.73 o
  -6   2  10       3623.06       3937.82       172.13 o
  -4   2  10        725.35        685.95        32.61 o
  -2   2  10          7.77         14.28         5.40 o
   0   2  10        540.19        539.90        26.17 o
   2   2  10        501.10        531.01        26.60 o
   4   2  10        424.51        414.25        21.53 o
   6   2  10        460.26        389.74        20.67 o
   8   2  10          1.49          1.36         9.69 o
  10   2  10        195.01        224.40        21.71 o
  12   2  10        379.59        374.50        28.75 o
  14   2  10         49.14         48.90        23.85 o
 -15   3  10          1.05        -23.74        26.91 o
 -13   3  10          7.03         10.34        24.89 o
 -11   3  10         66.00         49.69        17.62 o
  -9   3  10        252.68        246.67        21.20 o
  -7   3  10          4.51         -0.29        10.52 o
  -5   3  10        930.22        926.52        43.73 o
  -3   3  10        228.73        210.57        15.19 o
  -1   3  10       3652.19       4111.80       170.51 o
   1   3  10        644.11        745.42        35.90 o
   3   3  10        186.83        200.17        13.09 o
   5   3  10        407.54        394.61        23.88 o
   7   3  10        304.62        263.86        23.49 o
   9   3  10        221.34        209.66        21.31 o
  11   3  10         60.34         30.54        17.89 o
  13   3  10        142.64        156.26        26.79 o
 -14   4  10          0.28        -33.03        31.23 o
 -12   4  10         12.08        -34.33        21.78 o
 -10   4  10         24.55          7.86        18.18 o
  -8   4  10         61.86          8.79        16.00 o
  -6   4  10        396.66        434.34        36.03 o
  -4   4  10         14.57         16.73        11.28 o
  -2   4  10         57.88         61.36        10.69 o
   0   4  10        356.97        373.69        27.38 o
   2   4  10        187.37        184.96        15.53 o
   4   4  10        329.23        283.88        20.48 o
   6   4  10         59.87         53.82        16.34 o
   8   4  10          0.01         20.84        17.81 o
  10   4  10         16.11         -1.68        19.36 o
  12   4  10         37.22         39.96        27.04 o
 -11   5  10          0.78         10.45        24.48 o
  -9   5  10         38.47          6.84        21.01 o
  -7   5  10          0.00         -7.52        17.75 o
  -5   5  10       1003.12       1104.70        63.02 o
  -3   5  10         74.35         64.53        16.61 o
  -1   5  10          5.76          9.74        14.07 o
   1   5  10         88.75         82.36        16.39 o
   3   5  10         35.61         14.37        17.29 o
   5   5  10         72.17         61.81        19.22 o
   7   5  10         80.83         62.69        21.28 o
   9   5  10         55.54         27.35        23.98 o
  11   5  10          6.86        -18.10        27.11 o
  -8   6  10         35.71         45.21        28.14 o
  -6   6  10          0.00         18.71        23.46 o
  -4   6  10          4.71         49.93        21.15 o
  -2   6  10        168.39        128.25        32.16 o
   0   6  10          1.09        -26.10        18.54 o
   2   6  10        100.76        125.43        23.93 o
   4   6  10         23.09        -18.94        21.93 o
   6   6  10        220.59        221.30        31.86 o
   8   6  10         26.84         35.53        29.33 o
  -5   7  10         32.07         89.79        29.90 o
  -3   7  10          6.91        -37.23        25.62 o
  -1   7  10          2.38         15.74        29.71 o
   1   7  10          2.23         22.15        26.37 o
   3   7  10         14.30         34.38        30.98 o
 -15   1  11          8.40         -3.98        21.97 o
 -13   1  11          8.83         16.93        17.49 o
 -11   1  11         48.83         51.75        12.72 o
  -9   1  11         51.86         41.12         9.86 o
  -7   1  11        247.21        352.63        24.23 o
  -5   1  11       3293.06       3121.91       140.74 o
  -3   1  11        870.10       1023.49        44.93 o
  -1   1  11        175.31        177.91        10.99 o
   1   1  11       3708.39       3824.33       163.03 o
   3   1  11       8734.32       8909.89       399.03 o
   5   1  11        964.65       1024.75        49.66 o
   7   1  11         21.86          2.37         7.83 o
   9   1  11          0.62          2.77         9.85 o
  11   1  11         93.38        136.73        17.64 o
  13   1  11       1370.59       1685.28        90.67 o
  15   1  11          3.85         35.01        26.34 o
 -16   2  11         17.88        -34.50        27.37 o
 -14   2  11          0.97        -11.45        21.21 o
 -12   2  11          1.25          9.33        16.84 o
 -10   2  11         76.09         56.34        15.02 o
  -8   2  11          4.84          3.24         9.32 o
  -6   2  11       3951.81       4245.48       189.93 o
  -4   2  11       2445.70       2576.73       114.29 o
  -2   2  11         72.95         46.25         6.99 o
   0   2  11          3.80         -3.66         5.13 o
   2   2  11       4410.65       4803.82       213.15 o
   4   2  11        634.71        681.89        33.38 o
   6   2  11        614.33        656.70        31.34 o
   8   2  11         70.22         57.13        13.09 o
  10   2  11        253.45        248.02        22.41 o
  12   2  11        880.57        824.57        48.43 o
  14   2  11         57.28        113.84        25.93 o
 -15   3  11         22.75          1.91        27.13 o
 -13   3  11         26.68         25.24        22.33 o
 -11   3  11          2.37        -27.96        17.97 o
  -9   3  11         67.23         67.53        18.20 o
  -7   3  11        296.84        305.28        26.57 o
  -5   3  11          5.22         12.29         9.25 o
  -3   3  11        376.88        358.16        19.68 o
  -1   3  11        363.22        352.30        20.54 o
   1   3  11        204.76        192.51        14.22 o
   3   3  11         42.11         30.52         9.61 o
   5   3  11          1.58          1.41         9.86 o
   7   3  11         75.61         91.80        15.95 o
   9   3  11         37.40         37.75        19.98 o
  11   3  11         50.60         38.89        19.74 o
  13   3  11         11.35         -7.19        23.07 o
 -14   4  11          8.86          2.90        26.88 o
 -12   4  11         35.96         33.12        27.74 o
 -10   4  11        228.55        276.23        30.63 o
  -8   4  11         24.95         36.24        16.41 o
  -6   4  11        126.06        112.50        16.91 o
  -4   4  11         38.46         29.30        12.52 o
  -2   4  11        281.98        272.42        18.30 o
   0   4  11         63.28         63.25        11.41 o
   2   4  11         25.01         19.52        11.39 o
   4   4  11        360.63        354.28        23.17 o
   6   4  11        212.84        229.96        22.04 o
   8   4  11        490.82        451.24        32.53 o
  10   4  11        480.04        502.93        42.75 o
  12   4  11        197.96        167.27        31.16 o
 -11   5  11          0.87         19.29        25.44 o
  -9   5  11          1.74        -15.58        21.62 o
  -7   5  11         98.67         82.30        20.97 o
  -5   5  11        158.01        144.88        19.43 o
  -3   5  11         29.86         25.62        15.55 o
  -1   5  11        201.04        195.89        22.52 o
   1   5  11        871.33        892.40        47.49 o
   3   5  11        376.19        425.04        37.53 o
   5   5  11         15.24         -0.01        20.01 o
   7   5  11         66.38         52.00        21.58 o
   9   5  11         41.32         44.14        24.77 o
  11   5  11          1.87        -30.73        28.03 o
  -8   6  11          3.80        -12.25        32.53 o
  -6   6  11         17.09         66.54        25.35 o
  -4   6  11         18.60         26.90        22.13 o
  -2   6  11         23.75         50.37        20.46 o
   0   6  11        180.13        165.56        30.79 o
   2   6  11          2.31        -19.29        21.89 o
   4   6  11         11.39         -6.15        22.09 o
   6   6  11          0.00          8.69        24.28 o
   8   6  11          0.76        -42.55        31.93 o
  -3   7  11          4.21         -4.92        27.31 o
  -1   7  11         33.71         69.63        31.63 o
   1   7  11          0.64        -38.39        27.59 o
   3   7  11         29.72         41.08        36.53 o
 -16   0  12         19.15         10.44        52.39 o
 -14   0  12         57.68         14.37        26.59 o
 -12   0  12          0.60        -34.93        19.46 o
 -10   0  12        235.02        177.18        21.64 o
  -8   0  12        776.27        872.56        59.89 o
  -6   0  12       3252.59       3366.62       212.58 o
  -4   0  12         45.34         30.49         8.02 o
  -2   0  12       1969.53       1782.29       113.04 o
   0   0  12       6776.54       6169.69       388.54 o
   2   0  12        548.51        734.94        44.03 o
   4   0  12       9765.37      10337.65       648.88 o
   6   0  12       1083.08        949.01        64.34 o
   8   0  12         24.85         38.07        13.11 o
  10   0  12       1203.62       1332.34       116.05 o
  12   0  12       2845.37       3113.67       228.59 o
  14   0  12        319.35        313.28        64.09 o
  16   0  12          2.86        -39.92        55.04 o
 -15   1  12         29.53        -27.18        28.35 o
 -13   1  12         38.52        -18.12        21.26 o
 -11   1  12         42.85         58.16        13.39 o
  -9   1  12         90.68         86.17        11.90 o
  -7   1  12        154.31        135.50        11.92 o
  -5   1  12         55.25         60.82         8.60 o
  -3   1  12        269.44        283.37        18.05 o
  -1   1  12         89.10         80.74         6.46 o
   1   1  12       5962.37       6311.33       268.19 o
   3   1  12       1168.96       1276.34        53.86 o
   5   1  12          8.80         10.63         5.83 o
   7   1  12        380.91        356.16        20.13 o
   9   1  12         43.07         39.60        11.19 o
  11   1  12        382.74        405.28        27.99 o
  13   1  12        208.00        194.89        25.92 o
  15   1  12          4.59        -19.72        28.00 o
 -16   2  12         26.01         -7.46        34.59 o
 -14   2  12         10.23        -32.48        22.85 o
 -12   2  12         90.54         69.37        18.05 o
 -10   2  12        605.00        500.15        34.59 o
  -8   2  12        314.32        278.80        21.89 o
  -6   2  12       1084.84       1093.71        51.97 o
  -4   2  12       1183.27       1258.78        56.99 o
  -2   2  12         25.62         28.91         6.70 o
   0   2  12       4128.34       4573.72       204.57 o
   2   2  12        409.58        486.98        24.89 o
   4   2  12        356.08        379.33        20.35 o
   6   2  12        277.22        277.64        24.12 o
   8   2  12        417.19        413.11        24.03 o
  10   2  12        244.79        211.99        21.11 o
  12   2  12         13.50         23.90        19.58 o
  14   2  12         77.91         51.16        26.22 o
 -15   3  12          0.23         19.01        27.29 o
 -13   3  12          3.10        -18.43        19.49 o
 -11   3  12        131.72        127.38        30.20 o
  -9   3  12         29.66         10.24        13.30 o
  -7   3  12         28.72         19.70        11.37 o
  -5   3  12        101.17         85.50        11.32 o
  -3   3  12         38.62         46.61         9.49 o
  -1   3  12        562.10        541.17        27.07 o
   1   3  12         28.66         32.81         8.91 o
   3   3  12        122.42        128.42        12.34 o
   5   3  12         17.53         -2.43        10.24 o
   7   3  12         85.98         95.73        18.23 o
   9   3  12          4.50         12.47        14.85 o
  11   3  12        146.61        116.26        24.56 o
  13   3  12        200.72        147.67        40.25 o
 -14   4  12          0.03         -9.38        32.11 o
 -12   4  12         76.04        138.66        38.44 o
 -10   4  12         29.61         37.64        21.94 o
  -8   4  12         35.84         28.56        18.68 o
  -6   4  12          0.04        -11.08        14.65 o
  -4   4  12         20.21          1.68        12.15 o
  -2   4  12        170.71        153.46        15.92 o
   0   4  12         21.18          3.75        11.61 o
   2   4  12       1146.08       1040.88        49.57 o
   4   4  12         20.57         26.10        15.14 o
   6   4  12         66.76         87.62        19.13 o
   8   4  12        101.78         87.14        20.54 o
  10   4  12        171.69        167.26        24.10 o
  12   4  12          5.45         36.34        27.54 o
 -11   5  12         29.75         18.35        26.37 o
  -9   5  12         74.75         20.83        25.73 o
  -7   5  12         87.47        111.59        27.14 o
  -5   5  12        247.58        268.43        34.24 o
  -3   5  12         12.85         -4.59        16.70 o
  -1   5  12       1795.69       1861.77        95.94 o
   1   5  12       3176.63       3388.81       190.19 o
   3   5  12        895.02        881.46        50.32 o
   5   5  12         91.80         50.97        20.27 o
   7   5  12         63.92         36.47        21.64 o
   9   5  12          8.50        -13.73        27.10 o
  11   5  12         26.70         20.37        35.00 o
  -8   6  12          0.00        -25.09        26.80 o
  -6   6  12         12.70         43.13        25.92 o
  -4   6  12         13.87        -12.61        22.11 o
  -2   6  12         64.44         72.21        22.17 o
   0   6  12        257.82        257.45        32.25 o
   2   6  12          4.02          3.52        20.81 o
   4   6  12          0.32         25.56        30.73 o
   6   6  12          0.49         11.54        24.98 o
   8   6  12         11.83        -36.47        30.00 o
  -3   7  12          4.59         10.99        31.39 o
  -1   7  12         20.70         52.81        33.47 o
   1   7  12         23.97         61.83        30.52 o
   3   7  12          2.63        -28.06        32.18 o
 -15   1  13          8.88        -39.14        22.06 o
 -13   1  13          0.00        -11.71        17.56 o
 -11   1  13       1381.60       1381.85        71.14 o
  -9   1  13          0.39          9.14        10.89 o
  -7   1  13        522.33        503.79        26.20 o
  -5   1  13        556.85        539.61        25.95 o
  -3   1  13        556.08        576.41        27.62 o
  -1   1  13      11123.57      11541.08       514.53 o
   1   1  13       2521.08       2688.57       115.35 o
   3   1  13        452.94        488.99        22.06 o
   5   1  13        180.74        208.66        14.45 o
   7   1  13        804.37        767.82        37.75 o
   9   1  13        362.93        388.08        25.79 o
  11   1  13          1.59         38.57        15.72 o
  13   1  13        307.52        277.15        29.99 o
  15   1  13         19.80         -4.07        26.71 o
 -14   2  13          4.17         -0.08        21.28 o
 -12   2  13          0.27          3.10        16.63 o
 -10   2  13        719.50        771.80        41.98 o
  -8   2  13          0.01         21.17        10.91 o
  -6   2  13        152.04        166.57        12.56 o
  -4   2  13         35.25         35.13         7.31 o
  -2   2  13          0.87         -2.88         6.08 o
   0   2  13       3612.50       3762.69       161.92 o
   2   2  13          4.09         -7.33         6.16 o
   4   2  13       1611.80       1740.83        81.23 o
   6   2  13         32.61         20.89         9.40 o
   8   2  13        134.79        101.04        13.27 o
  10   2  13          3.35         29.09        15.73 o
  12   2  13         10.81        -18.10        20.93 o
  14   2  13         12.35         16.33        26.08 o
 -15   3  13         10.65         34.74        34.84 o
 -13   3  13         10.44         23.27        24.50 o
 -11   3  13        111.63        116.06        22.01 o
  -9   3  13         13.34         -1.61        14.43 o
  -7   3  13        137.33        148.75        16.00 o
  -5   3  13          5.50         -1.81        10.23 o
  -3   3  13         11.62         10.20         8.87 o
  -1   3  13         79.07         78.46        11.30 o
   1   3  13        668.32        720.53        34.78 o
   3   3  13         41.02         31.93        10.61 o
   5   3  13        149.86        144.19        15.23 o
   7   3  13        340.12        386.48        27.32 o
   9   3  13         18.72         43.97        18.28 o
  11   3  13         25.74         60.55        23.57 o
  13   3  13         49.43         28.29        29.62 o
 -12   4  13          0.37          8.56        25.93 o
 -10   4  13         30.90         41.83        20.15 o
  -8   4  13        113.19         61.32        18.51 o
  -6   4  13          1.57          2.81        17.05 o
  -4   4  13        462.07        518.76        30.13 o
  -2   4  13          7.70        -20.96        10.48 o
   0   4  13        952.50        896.46        45.01 o
   2   4  13         18.77         23.43        14.68 o
   4   4  13        654.89        622.98        38.24 o
   6   4  13         20.33         38.84        16.47 o
   8   4  13        133.13        161.45        22.32 o
  10   4  13         24.41         11.73        21.85 o
  12   4  13         30.27         68.36        28.74 o
 -11   5  13          0.54        -34.01        26.83 o
  -9   5  13         14.08         24.22        22.89 o
  -7   5  13          1.51          9.84        22.26 o
  -5   5  13          1.81          9.67        18.54 o
  -3   5  13         14.33          3.93        16.95 o
  -1   5  13        392.79        476.79        31.41 o
   1   5  13       1490.98       1473.50        80.01 o
   3   5  13        330.47        308.29        40.56 o
   5   5  13        125.23        127.72        22.50 o
   7   5  13        174.19        134.04        35.51 o
   9   5  13         18.70         22.29        25.18 o
  11   5  13          7.99        -17.03        30.55 o
  -8   6  13         18.61        -27.23        27.80 o
  -6   6  13          2.61        -18.25        23.49 o
  -4   6  13          0.29        -40.14        22.36 o
  -2   6  13          5.09          4.02        21.90 o
   0   6  13         57.15         41.58        22.85 o
   2   6  13        356.82        414.17        42.02 o
   4   6  13          7.42         56.36        26.34 o
   6   6  13         35.01          3.21        32.51 o
   8   6  13          3.59         24.10        28.65 o
  -1   7  13         36.50         35.74        35.49 o
   1   7  13          0.18         17.45        29.52 o
 -16   0  14          4.04         -0.27        44.34 o
 -14   0  14         77.17         64.83        29.04 o
 -12   0  14         39.88        -13.45        19.94 o
 -10   0  14        115.66         70.00        23.59 o
  -8   0  14         41.94         17.82        14.58 o
  -6   0  14          0.21        -14.60         9.70 o
  -4   0  14       7204.35       6946.70       398.10 o
  -2   0  14         11.85         23.93         9.16 o
   0   0  14          3.09          2.31         6.58 o
   2   0  14        586.42        463.31        30.85 o
   4   0  14       4019.24       4105.41       245.30 o
   6   0  14         39.76         34.41        14.35 o
   8   0  14        367.85        350.52        30.43 o
  10   0  14        562.35        563.70        52.53 o
  12   0  14          0.17         21.23        26.10 o
  14   0  14        137.96        118.34        42.86 o
 -15   1  14          0.00        -23.26        25.26 o
 -13   1  14         20.38         -2.20        20.20 o
 -11   1  14       1429.83       1574.12        74.57 o
  -9   1  14        804.09        838.08        43.69 o
  -7   1  14        110.27        108.42        11.11 o
  -5   1  14        142.94        136.19        11.20 o
  -3   1  14          2.30         -5.43         5.47 o
  -1   1  14        640.30        695.76        32.29 o
   1   1  14       6416.62       6991.40       294.40 o
   3   1  14        549.59        599.45        26.56 o
   5   1  14        662.06        715.82        36.17 o
   7   1  14        338.17        346.23        22.25 o
   9   1  14       1126.55       1313.74        69.04 o
  11   1  14        417.49        428.30        34.82 o
  13   1  14          7.56         24.30        22.10 o
  15   1  14          8.15         22.44        30.01 o
 -14   2  14          0.57         -5.94        22.07 o
 -12   2  14         29.95         37.54        17.50 o
 -10   2  14       1261.76       1363.92        68.40 o
  -8   2  14        539.64        521.07        29.64 o
  -6   2  14        158.69        149.30        12.91 o
  -4   2  14        112.92        120.74        10.48 o
  -2   2  14        152.25        148.64        14.84 o
   0   2  14        325.53        308.57        19.06 o
   2   2  14        873.48        873.08        35.89 o
   4   2  14        597.38        555.26        28.54 o
   6   2  14         13.39         12.32        10.18 o
   8   2  14        292.56        237.46        19.77 o
  10   2  14        181.96        158.03        23.13 o
  12   2  14          0.00         14.57        20.71 o
  14   2  14          7.04          1.01        28.10 o
 -13   3  14        131.98        130.39        36.86 o
 -11   3  14         12.85         12.17        19.82 o
  -9   3  14        259.24        253.32        23.78 o
  -7   3  14          0.36         -8.61        14.09 o
  -5   3  14         13.59         -6.81        13.33 o
  -3   3  14        280.57        314.15        18.84 o
  -1   3  14        173.32        130.94        13.56 o
   1   3  14          0.38          2.76        12.27 o
   3   3  14       1446.97       1429.19        69.90 o
   5   3  14        195.81        195.95        17.69 o
   7   3  14       1670.65       1558.62        84.05 o
   9   3  14        597.00        526.60        34.94 o
  11   3  14         84.23         62.50        22.04 o
  13   3  14          0.17          2.67        27.70 o
 -12   4  14          4.85         -1.78        24.17 o
 -10   4  14         66.74         59.36        21.76 o
  -8   4  14          1.36        -11.21        17.88 o
  -6   4  14         20.70         22.89        15.83 o
  -4   4  14          4.28         -5.23        13.43 o
  -2   4  14         18.62         -7.13        11.95 o
   0   4  14       1164.04       1151.41        55.79 o
   2   4  14        945.43        918.16        47.14 o
   4   4  14          0.47         -7.26        14.57 o
   6   4  14          0.26         -3.41        21.47 o
   8   4  14         79.78         55.06        19.61 o
  10   4  14         45.86         36.41        23.17 o
  12   4  14          1.02          0.31        28.50 o
 -11   5  14          0.11         17.18        30.52 o
  -9   5  14         74.01         42.94        25.92 o
  -7   5  14         19.13          3.46        21.76 o
  -5   5  14         40.26          6.04        18.86 o
  -3   5  14          0.46        -24.59        16.05 o
  -1   5  14        605.09        650.64        40.73 o
   1   5  14          2.52        -16.17        17.40 o
   3   5  14         50.56         38.94        21.13 o
   5   5  14          9.29        -15.56        23.09 o
   7   5  14        118.61         70.40        23.32 o
   9   5  14          6.93         -3.76        26.62 o
  -8   6  14          0.04        -22.14        26.96 o
  -6   6  14          5.31         35.05        28.05 o
  -4   6  14          3.31        -20.78        23.52 o
  -2   6  14         75.20         48.64        25.20 o
   0   6  14          2.24         18.86        23.24 o
   2   6  14        227.14        214.17        36.91 o
   4   6  14        107.99         71.66        28.28 o
   6   6  14         14.29        -12.34        27.86 o
 -15   1  15          2.43        -43.74        25.68 o
 -13   1  15          9.79        -10.05        16.81 o
 -11   1  15        137.63        183.49        21.45 o
  -9   1  15          8.01         13.82        11.39 o
  -7   1  15        206.16        189.25        18.01 o
  -5   1  15         66.92         58.25         9.37 o
  -3   1  15        315.72        307.96        16.08 o
  -1   1  15        718.26        818.90        37.86 o
   1   1  15        162.99        182.33        14.26 o
   3   1  15        730.40        644.10        28.47 o
   5   1  15        445.89        390.11        22.36 o
   7   1  15         58.74         63.06        11.45 o
   9   1  15       2367.40       2470.77       117.43 o
  11   1  15         21.77         -3.86        20.57 o
  13   1  15          1.33        -25.67        21.00 o
  15   1  15         10.04         20.72        29.68 o
 -14   2  15          0.25          1.80        27.13 o
 -12   2  15          3.27          1.20        17.08 o
 -10   2  15       1194.58       1223.44        64.15 o
  -8   2  15        969.32       1064.26        52.66 o
  -6   2  15         33.29         22.85         8.98 o
  -4   2  15        397.29        419.50        22.11 o
  -2   2  15        780.87        814.39        41.62 o
   0   2  15        661.20        686.29        32.97 o
   2   2  15         76.09         79.68        10.25 o
   4   2  15          0.23         -2.15         8.26 o
   6   2  15        372.11        337.19        22.24 o
   8   2  15        834.96        760.23        44.84 o
  10   2  15         26.03         33.58        24.18 o
  12   2  15         88.41        100.37        24.06 o
  14   2  15          8.86         38.81        29.58 o
 -13   3  15          5.33        -43.47        23.12 o
 -11   3  15         93.59         66.41        20.78 o
  -9   3  15         16.52          2.05        15.82 o
  -7   3  15         11.06         18.65        13.60 o
  -5   3  15        251.32        237.54        22.26 o
  -3   3  15          2.38         14.45         9.72 o
  -1   3  15          0.03        -10.91        11.05 o
   1   3  15        482.77        449.01        24.78 o
   3   3  15         14.18          0.45        11.58 o
   5   3  15         16.16         16.13        13.10 o
   7   3  15          3.45         -0.92        15.65 o
   9   3  15         51.84         37.33        19.42 o
  11   3  15          1.05         19.55        21.00 o
  13   3  15          0.20         -0.87        29.21 o
 -12   4  15         37.12         79.49        32.43 o
 -10   4  15          9.39          9.93        21.14 o
  -8   4  15        272.60        279.04        28.17 o
  -6   4  15          5.85         12.17        15.07 o
  -4   4  15        512.04        543.20        34.52 o
  -2   4  15         36.45         32.36        13.44 o
   0   4  15        930.74       1000.56        50.79 o
   2   4  15        353.82        325.79        23.29 o
   4   4  15        630.13        555.31        37.20 o
   6   4  15        111.90         50.03        19.51 o
   8   4  15        546.25        466.59        36.84 o
  10   4  15         85.82         99.14        26.00 o
  12   4  15         63.06         27.24        29.75 o
 -11   5  15         24.15         14.63        33.56 o
  -9   5  15         87.88         58.04        25.83 o
  -7   5  15          0.13        -16.26        33.68 o
  -5   5  15         14.55          6.34        18.98 o
  -3   5  15        143.69        205.74        29.70 o
  -1   5  15        258.12        292.43        26.71 o
   1   5  15         77.76         47.29        21.79 o
   3   5  15         75.79         21.44        20.19 o
   5   5  15         28.94          7.49        22.68 o
   7   5  15          8.71         -7.13        23.49 o
   9   5  15          0.15        -18.94        25.91 o
  -8   6  15         44.08         22.98        39.66 o
  -6   6  15          3.90         22.93        28.34 o
  -4   6  15         27.03         -0.77        24.97 o
  -2   6  15          0.17        -19.18        24.19 o
   0   6  15          8.96          3.09        22.87 o
   2   6  15          0.42        -16.98        23.99 o
   4   6  15         60.22         72.13        31.10 o
   6   6  15          0.13         -1.14        29.68 o
 -14   0  16         12.95        -27.88        31.29 o
 -12   0  16        115.03        124.25        31.59 o
 -10   0  16        427.07        400.99        39.48 o
  -8   0  16          3.32         13.45        14.59 o
  -6   0  16         19.27         16.47        12.16 o
  -4   0  16          0.03          6.24         9.30 o
  -2   0  16        711.85        770.07        52.73 o
   0   0  16         59.25         54.78        10.31 o
   2   0  16       4406.07       4406.46       266.00 o
   4   0  16         82.36         37.54         9.88 o
   6   0  16         85.31         61.55        17.63 o
   8   0  16       6302.80       6611.48       474.45 o
  10   0  16       6151.44       7236.57       690.34 o
  12   0  16         19.98        -46.71        25.35 o
  14   0  16         44.47         99.33        64.32 o
 -15   1  16          0.90        -27.28        25.52 o
 -13   1  16          1.34         23.55        18.08 o
 -11   1  16        113.31        128.36        33.31 o
  -9   1  16         34.22         33.43        12.75 o
  -7   1  16          5.36          4.74         8.90 o
  -5   1  16        231.32        206.12        13.31 o
  -3   1  16        209.09        181.28        11.69 o
  -1   1  16       2194.15       2266.95       101.29 o
   1   1  16         10.00         11.10         5.91 o
   3   1  16       1011.20       1057.83        43.80 o
   5   1  16        121.74        137.76        13.07 o
   7   1  16        571.61        545.62        30.21 o
   9   1  16        257.63        207.67        19.61 o
  11   1  16         28.91         54.13        20.52 o
  13   1  16         46.43         26.86        24.66 o
 -14   2  16        132.27        136.80        38.40 o
 -12   2  16         60.96         29.83        19.52 o
 -10   2  16        536.83        489.45        36.39 o
  -8   2  16        720.26        691.26        38.13 o
  -6   2  16          5.88          8.18         9.67 o
  -4   2  16       1249.25       1459.59        69.09 o
  -2   2  16        383.97        335.82        19.75 o
   0   2  16        536.55        596.70        31.37 o
   2   2  16        466.07        448.14        21.84 o
   4   2  16        921.87        974.45        47.26 o
   6   2  16        434.05        416.79        27.72 o
   8   2  16        120.48        106.24        21.70 o
  10   2  16          0.03          2.29        16.86 o
  12   2  16          0.04          5.06        25.92 o
  14   2  16         35.10         21.30        30.44 o
 -13   3  16         18.17         19.28        25.48 o
 -11   3  16         10.92        -17.84        18.29 o
  -9   3  16        135.96        113.11        25.15 o
  -7   3  16          2.65         -9.58        13.63 o
  -5   3  16         43.31          9.39        12.18 o
  -3   3  16        203.86        188.20        19.75 o
  -1   3  16         68.11         67.22        11.81 o
   1   3  16         28.39         29.84        11.17 o
   3   3  16        165.28        133.61        18.43 o
   5   3  16        136.73        135.01        19.19 o
   7   3  16        103.62        158.80        22.00 o
   9   3  16       1015.91        794.05        50.16 o
  11   3  16          3.01         -0.95        23.27 o
  13   3  16          8.76         -5.42        31.48 o
 -12   4  16         19.08         -0.07        25.87 o
 -10   4  16          0.59         22.05        21.37 o
  -8   4  16         58.00         64.47        19.97 o
  -6   4  16         13.09          7.36        19.69 o
  -4   4  16         81.20         45.98        17.87 o
  -2   4  16        985.99        958.57        49.91 o
   0   4  16          8.45        -27.91        13.95 o
   2   4  16          1.62          5.47        14.48 o
   4   4  16        149.54        156.50        21.32 o
   6   4  16        582.95        590.82        41.40 o
   8   4  16         37.67         11.66        22.23 o
  10   4  16          6.07        -34.96        24.96 o
  -9   5  16         35.26         61.71        25.72 o
  -7   5  16          1.28        -46.04        23.02 o
  -5   5  16        113.89         36.93        23.44 o
  -3   5  16        798.73        948.41        56.53 o
  -1   5  16         69.53         53.93        19.64 o
   1   5  16         13.47        -33.59        18.61 o
   3   5  16         27.38         -3.10        19.43 o
   5   5  16          0.67         21.12        23.37 o
   7   5  16         30.99        -17.04        28.68 o
   9   5  16          4.78         69.47        29.86 o
  -6   6  16         33.28         -7.40        27.49 o
  -4   6  16          4.88         10.86        27.06 o
  -2   6  16         10.88         28.84        25.10 o
   0   6  16          0.66        -14.11        23.74 o
   2   6  16          0.19        -20.09        25.05 o
   4   6  16         16.09          7.87        26.11 o
   6   6  16          6.33         -7.25        29.88 o
 -15   1  17         17.77        -26.70        24.05 o
 -13   1  17         18.04         34.80        20.75 o
 -11   1  17          1.45          8.66        16.11 o
  -9   1  17        135.90        129.99        16.82 o
  -7   1  17        135.16        131.60        16.38 o
  -5   1  17        391.15        388.75        22.84 o
  -3   1  17        303.08        330.25        17.49 o
  -1   1  17        341.95        365.31        20.05 o
   1   1  17       1303.44       1354.65        60.65 o
   3   1  17        405.24        369.96        18.35 o
   5   1  17         24.02         12.57         8.70 o
   7   1  17        160.13        212.02        17.22 o
   9   1  17       1300.53       1164.55        58.82 o
  11   1  17        307.03        270.75        31.17 o
  13   1  17          1.01         -2.73        33.48 o
 -14   2  17         48.24        102.69        29.90 o
 -12   2  17         31.75         38.82        20.15 o
 -10   2  17         31.52         35.91        17.83 o
  -8   2  17        328.72        349.91        26.09 o
  -6   2  17         70.09         66.36        12.42 o
  -4   2  17         13.98         38.00        10.15 o
  -2   2  17          4.36         16.98         8.57 o
   0   2  17       2091.64       2253.88        98.03 o
   2   2  17         77.76         49.19        10.09 o
   4   2  17        135.33        125.91        13.31 o
   6   2  17         69.71         43.71        13.17 o
   8   2  17         70.86         47.95        21.24 o
  10   2  17          1.82         -0.52        18.98 o
  12   2  17          1.46         -3.73        23.65 o
 -13   3  17          1.03         -8.38        26.61 o
 -11   3  17         16.14         39.52        21.39 o
  -9   3  17         64.35          6.01        16.82 o
  -7   3  17          2.90        -24.27        13.26 o
  -5   3  17         71.25         52.20        15.70 o
  -3   3  17        335.22        343.63        22.47 o
  -1   3  17        563.16        651.08        36.00 o
   1   3  17          0.49        -11.22        11.15 o
   3   3  17        374.95        367.86        33.23 o
   5   3  17        141.38        130.79        17.63 o
   7   3  17         44.73         22.70        20.86 o
   9   3  17        140.81        150.11        25.20 o
  11   3  17          0.86        -26.39        23.64 o
 -12   4  17          0.37        -51.01        25.50 o
 -10   4  17          2.29         25.66        21.49 o
  -8   4  17         13.49         37.11        18.62 o
  -6   4  17          0.89        -16.56        17.32 o
  -4   4  17        945.18        935.21        53.59 o
  -2   4  17         11.45         58.45        17.09 o
   0   4  17         25.91        -12.88        15.04 o
   2   4  17          0.00        -29.32        15.41 o
   4   4  17          8.96         -7.41        17.57 o
   6   4  17         13.94        -17.48        23.89 o
   8   4  17        394.79        310.13        33.10 o
  10   4  17         55.24          9.91        26.48 o
  -9   5  17          4.88          5.59        25.34 o
  -7   5  17          6.23          2.52        24.55 o
  -5   5  17         73.92        112.09        23.69 o
  -3   5  17        719.98        770.26        53.89 o
  -1   5  17         18.88         -4.46        20.21 o
   1   5  17         57.65         23.90        21.17 o
   3   5  17         79.24         79.46        22.38 o
   5   5  17         27.66        -20.92        25.95 o
   7   5  17         33.23         71.06        31.01 o
   9   5  17          0.32         -6.35        28.37 o
  -6   6  17          2.29         11.85        30.18 o
  -4   6  17         78.36         83.17        33.87 o
  -2   6  17        369.08        585.14        47.80 o
   0   6  17        111.31        126.25        36.42 o
   2   6  17          9.00         44.06        26.02 o
   4   6  17          3.84          7.55        26.83 o
 -14   0  18         75.75         35.15        42.31 o
 -12   0  18          0.00          5.23        26.05 o
 -10   0  18          0.40         18.31        18.82 o
  -8   0  18        345.02        288.99        28.18 o
  -6   0  18          0.03          6.62        11.73 o
  -4   0  18        626.50        605.97        38.58 o
  -2   0  18        597.36        587.58        42.66 o
   0   0  18       3545.62       3422.54       214.62 o
   2   0  18         78.59         72.89        13.68 o
   4   0  18         14.43         25.46        12.20 o
   6   0  18         13.64         -7.60        16.22 o
   8   0  18        415.19        439.66        46.49 o
  10   0  18        437.76        449.37        48.06 o
  12   0  18         41.97         91.38        31.36 o
  14   0  18        105.76        252.93        57.68 o
 -15   1  18         54.01         28.20        32.33 o
 -13   1  18         71.41         69.64        22.59 o
 -11   1  18         41.43         12.74        17.55 o
  -9   1  18          3.20          2.15        14.64 o
  -7   1  18        136.85        102.09        13.45 o
  -5   1  18        280.34        256.92        17.42 o
  -3   1  18       3474.38       3368.68       141.50 o
  -1   1  18         35.46         42.03         8.37 o
   1   1  18        999.85        978.68        46.48 o
   3   1  18         49.66         45.08         8.18 o
   5   1  18        404.12        347.72        19.88 o
   7   1  18        762.42        761.47        39.68 o
   9   1  18         55.54         71.44        23.13 o
  11   1  18        133.86        140.60        25.24 o
  13   1  18         30.42         29.97        27.65 o
 -14   2  18        234.79        295.21        37.86 o
 -12   2  18         53.14         50.42        21.07 o
 -10   2  18          4.80          4.65        14.91 o
  -8   2  18         21.59         51.05        14.75 o
  -6   2  18          5.32         11.00        11.51 o
  -4   2  18        694.20        775.29        46.36 o
  -2   2  18        998.33       1058.54        52.65 o
   0   2  18         12.97         38.83        13.90 o
   2   2  18          6.09          8.15         9.83 o
   4   2  18          2.15        -10.23        11.91 o
   6   2  18         10.38         34.50        13.52 o
   8   2  18          6.59         10.68        18.37 o
  10   2  18         61.86         55.76        21.27 o
  12   2  18          8.85         11.32        26.44 o
 -13   3  18        152.60        117.99        41.99 o
 -11   3  18         79.61        144.48        30.46 o
  -9   3  18         26.15          7.41        17.14 o
  -7   3  18          6.84         -9.91        14.85 o
  -5   3  18          1.61          7.81        12.19 o
  -3   3  18          6.01         17.05        12.42 o
  -1   3  18          7.35         -2.31        11.03 o
   1   3  18        213.38        222.63        19.07 o
   3   3  18        950.10        900.69        46.11 o
   5   3  18       1457.30       1518.24        77.58 o
   7   3  18        304.12        296.51        28.01 o
   9   3  18         68.30         71.67        22.14 o
  11   3  18         88.12        110.58        26.79 o
 -12   4  18          1.01        -17.11        25.70 o
 -10   4  18          1.00        -14.38        24.98 o
  -8   4  18         10.21         20.34        19.53 o
  -6   4  18         24.51         55.49        19.16 o
  -4   4  18        492.84        476.73        32.14 o
  -2   4  18       1724.63       2001.03        99.35 o
   0   4  18          5.64        -18.09        15.71 o
   2   4  18         13.44        -17.65        16.04 o
   4   4  18         57.99         16.04        18.00 o
   6   4  18         24.83         28.10        20.30 o
   8   4  18          2.02         24.14        23.09 o
  10   4  18          7.81         23.82        27.17 o
  -9   5  18          2.06        -13.41        28.34 o
  -7   5  18         15.95         12.82        30.33 o
  -5   5  18        202.86        204.82        27.93 o
  -3   5  18          1.15         66.54        22.45 o
  -1   5  18         40.08         70.52        20.79 o
   1   5  18         43.20        -25.29        21.19 o
   3   5  18          2.08        -10.58        20.94 o
   5   5  18         43.84         11.41        23.98 o
   7   5  18          0.56         -3.71        27.86 o
  -6   6  18         55.63          4.20        30.83 o
  -4   6  18         32.43         36.68        34.05 o
  -2   6  18        119.63        136.99        30.95 o
   0   6  18        249.36        274.16        35.44 o
   2   6  18         62.32         70.25        29.29 o
   4   6  18         30.97         55.63        28.00 o
 -13   1  19         15.89         22.19        24.08 o
 -11   1  19         78.70         50.66        17.81 o
  -9   1  19          2.18         -1.86        14.24 o
  -7   1  19        150.30        108.54        14.16 o
  -5   1  19         27.01         13.32         9.53 o
  -3   1  19        252.61        304.12        18.19 o
  -1   1  19         38.75         45.94         9.14 o
   1   1  19         33.60         63.66         9.18 o
   3   1  19         18.86         13.70        10.30 o
   5   1  19       1783.67       1784.30        77.86 o
   7   1  19        455.28        408.87        27.26 o
   9   1  19          3.88          3.22        16.18 o
  11   1  19         28.48         23.77        22.56 o
  13   1  19          1.21         -8.96        26.14 o
 -14   2  19        141.95         94.32        31.61 o
 -12   2  19          5.00         14.10        21.54 o
 -10   2  19         35.04        -10.69        16.28 o
  -8   2  19         19.33         12.23        14.41 o
  -6   2  19        188.54        183.04        21.32 o
  -4   2  19        635.48        693.62        39.23 o
  -2   2  19         17.61         31.38        11.55 o
   0   2  19        679.47        666.04        34.68 o
   2   2  19         65.36         69.82        11.58 o
   4   2  19        309.07        356.92        24.39 o
   6   2  19          5.64        -18.98        13.27 o
   8   2  19         35.07         50.88        19.42 o
  10   2  19         91.06         79.65        23.51 o
  12   2  19         24.46         67.55        29.00 o
 -13   3  19          7.82         -8.47        27.91 o
 -11   3  19         76.86         82.84        24.11 o
  -9   3  19          6.02        -21.02        16.69 o
  -7   3  19         12.33         14.39        15.06 o
  -5   3  19         10.78         -7.64        13.09 o
  -3   3  19        654.56        671.62        39.05 o
  -1   3  19          0.65          9.36        15.06 o
   1   3  19        598.23        587.42        35.97 o
   3   3  19          4.84         20.37        13.96 o
   5   3  19        121.55        154.07        22.11 o
   7   3  19          6.05         28.43        18.53 o
   9   3  19          5.87        -32.19        26.85 o
  11   3  19          0.76         32.96        26.46 o
 -10   4  19          0.01        -13.16        26.48 o
  -8   4  19         41.63         24.93        20.57 o
  -6   4  19          1.70         -3.51        18.51 o
  -4   4  19         35.95         56.64        19.20 o
  -2   4  19        424.62        460.69        31.99 o
   0   4  19          4.33        -22.73        15.13 o
   2   4  19          9.40         19.84        17.61 o
   4   4  19         59.76         18.73        18.26 o
   6   4  19         95.80         51.38        23.06 o
   8   4  19         25.82         28.29        23.31 o
  10   4  19          8.68         14.13        27.81 o
  -9   5  19          0.51        -41.84        27.71 o
  -7   5  19          0.23        -10.55        25.48 o
  -5   5  19         23.67         39.42        22.66 o
  -3   5  19          0.82         33.61        22.37 o
  -1   5  19          1.39         11.75        20.35 o
   1   5  19         12.73          7.98        20.92 o
   3   5  19          0.75        -41.41        20.71 o
   5   5  19          4.72         14.66        24.64 o
   7   5  19          0.89         41.39        31.47 o
  -4   6  19         61.43         77.95        33.34 o
  -2   6  19         29.59         72.36        30.08 o
   0   6  19         25.39         30.79        27.63 o
   2   6  19          5.71         22.13        32.06 o
 -14   0  20        119.17         72.30        39.32 o
 -12   0  20         63.93        107.12        37.00 o
 -10   0  20         73.46         43.34        38.01 o
  -8   0  20          1.12         -3.36        18.76 o
  -6   0  20        100.75         95.91        17.45 o
  -4   0  20         55.12         34.16        14.75 o
  -2   0  20       2115.75       2228.75       139.64 o
   0   0  20         89.47         74.47        14.74 o
   2   0  20          0.19         -4.40        11.30 o
   4   0  20       1869.26       1890.88       110.48 o
   6   0  20      13110.32      14085.17       945.11 o
   8   0  20         77.94         64.02        23.27 o
  10   0  20         16.57        -26.07        26.80 o
  12   0  20          0.19        -32.12        32.37 o
 -13   1  20          3.15          3.08        25.03 o
 -11   1  20         24.83         28.51        20.94 o
  -9   1  20         33.98         26.74        15.64 o
  -7   1  20        139.13        107.73        24.09 o
  -5   1  20        176.77        132.79        14.37 o
  -3   1  20         17.59         38.60        10.13 o
  -1   1  20         67.82         72.21        10.06 o
   1   1  20        408.23        434.29        23.97 o
   3   1  20        276.95        263.23        17.42 o
   5   1  20          0.83         53.13        12.44 o
   7   1  20         12.20          8.06        14.30 o
   9   1  20        188.86        203.83        29.67 o
  11   1  20         29.73         41.62        25.13 o
  13   1  20          0.00        -44.35        31.59 o
 -12   2  20         76.79         82.77        24.40 o
 -10   2  20          1.60         21.42        22.56 o
  -8   2  20         15.68         11.34        15.43 o
  -6   2  20          5.62        -16.96        12.53 o
  -4   2  20          2.05         -4.67        10.87 o
  -2   2  20         63.07         56.40        11.85 o
   0   2  20        707.98        575.67        34.01 o
   2   2  20         15.69          9.88        10.79 o
   4   2  20        717.77        679.71        36.19 o
   6   2  20         95.95         57.11        14.61 o
   8   2  20        168.03        200.54        25.10 o
  10   2  20         52.64         80.35        24.60 o
  12   2  20         33.88         15.60        29.04 o
 -11   3  20        104.21        106.44        27.45 o
  -9   3  20         10.25         -4.67        18.00 o
  -7   3  20         17.22          6.09        16.03 o
  -5   3  20          0.04        -26.28        13.94 o
  -3   3  20        150.46        149.88        17.57 o
  -1   3  20          4.83        -13.77        13.54 o
   1   3  20        582.05        605.83        55.09 o
   3   3  20        167.02        139.08        21.04 o
   5   3  20       2052.90       1787.37        94.11 o
   7   3  20         87.14         64.32        21.40 o
   9   3  20         16.39         29.40        28.72 o
  11   3  20          8.32         25.73        28.82 o
 -10   4  20          1.96         -8.39        25.68 o
  -8   4  20         29.15         29.99        23.17 o
  -6   4  20        214.66        218.50        27.33 o
  -4   4  20          0.01         18.63        18.58 o
  -2   4  20         13.81         12.65        16.32 o
   0   4  20        121.15         72.66        19.68 o
   2   4  20        338.59        367.87        29.04 o
   4   4  20         70.94         49.29        20.34 o
   6   4  20         50.34         57.86        22.48 o
   8   4  20          0.10         26.13        24.48 o
  10   4  20          0.24        -12.23        29.62 o
  -7   5  20        155.67        219.16        33.45 o
  -5   5  20          0.11         32.50        23.28 o
  -3   5  20         24.16         59.93        25.27 o
  -1   5  20         30.87         37.37        21.47 o
   1   5  20         11.56        -29.71        23.27 o
   3   5  20         37.00        -39.59        23.00 o
   5   5  20         30.03         18.74        29.36 o
   7   5  20         10.55         20.13        29.34 o
  -2   6  20          7.41         16.00        34.85 o
   0   6  20         55.85         87.46        30.19 o
   2   6  20          9.58        -39.11        29.94 o
 -13   1  21          2.84         13.72        24.90 o
 -11   1  21         84.84         84.00        23.58 o
  -9   1  21         11.40          7.26        16.17 o
  -7   1  21        316.60        304.59        22.42 o
  -5   1  21          0.00         -2.62        10.22 o
  -3   1  21        332.61        343.59        22.28 o
  -1   1  21        493.69        505.75        28.51 o
   1   1  21         26.65         48.08         9.78 o
   3   1  21          2.83          9.91        10.20 o
   5   1  21       2312.99       2283.20       102.08 o
   7   1  21          1.06         -1.38        14.48 o
   9   1  21          9.40         56.68        18.46 o
  11   1  21          1.66         17.36        24.95 o
 -12   2  21         39.10         66.98        26.70 o
 -10   2  21          0.10          4.89        18.37 o
  -8   2  21          0.01        -11.60        15.56 o
  -6   2  21         30.07         40.38        14.36 o
  -4   2  21         45.41         49.43        12.48 o
  -2   2  21         70.11         83.17        13.50 o
   0   2  21          7.65         34.43        13.14 o
   2   2  21          1.12          5.81        11.77 o
   4   2  21          6.77         28.27        17.74 o
   6   2  21         11.06        -27.18        13.59 o
   8   2  21          9.87         32.93        20.12 o
  10   2  21         84.60         93.39        25.95 o
  12   2  21         52.67         45.33        34.22 o
 -11   3  21          8.43         15.84        23.62 o
  -9   3  21          7.22         14.12        27.44 o
  -7   3  21        135.26         92.70        19.56 o
  -5   3  21        618.53        527.11        34.94 o
  -3   3  21        127.44        106.54        17.87 o
  -1   3  21          4.21          0.74        15.08 o
   1   3  21        248.90        229.01        23.71 o
   3   3  21          1.46         13.39        15.39 o
   5   3  21         23.63        138.03        23.86 o
   7   3  21         55.04         25.67        24.49 o
   9   3  21         11.39        -10.92        23.72 o
  11   3  21          2.69         19.66        34.35 o
 -10   4  21          0.00        -26.46        28.29 o
  -8   4  21        109.27        167.46        26.22 o
  -6   4  21          1.55         68.39        23.46 o
  -4   4  21         23.00         11.88        19.95 o
  -2   4  21         73.28         42.80        19.51 o
   0   4  21          4.36          3.91        17.68 o
   2   4  21         24.98          0.43        17.79 o
   4   4  21        186.28         95.23        22.76 o
   6   4  21        130.18         71.85        22.90 o
   8   4  21         64.51         43.89        26.89 o
  -7   5  21         30.88         50.64        27.37 o
  -5   5  21          3.75        -35.64        24.61 o
  -3   5  21         51.70         40.34        25.40 o
  -1   5  21          0.98         41.03        22.55 o
   1   5  21         11.94         14.46        23.12 o
   3   5  21          6.05        -16.95        23.17 o
   5   5  21          0.01         -3.74        25.79 o
 -12   0  22         19.67         30.80        51.46 o
 -10   0  22          2.55         40.25        26.69 o
  -8   0  22          5.29         20.96        20.82 o
  -6   0  22        127.26        101.15        26.04 o
  -4   0  22       1950.42       2058.29       124.07 o
  -2   0  22        121.27        135.78        27.37 o
   0   0  22        151.14        125.66        18.16 o
   2   0  22         62.75         50.50        18.91 o
   4   0  22        469.85        479.00        41.27 o
   6   0  22        241.72        199.91        36.43 o
   8   0  22        897.99        962.35        69.39 o
  10   0  22        211.83        235.93        46.00 o
  12   0  22          0.02         42.91        44.28 o
 -13   1  22          1.68         -8.77        26.86 o
 -11   1  22         32.75         -0.88        22.01 o
  -9   1  22          3.71        -14.38        15.51 o
  -7   1  22        229.21        193.20        19.32 o
  -5   1  22          1.25         -5.82        11.42 o
  -3   1  22         10.13         41.27        11.21 o
  -1   1  22          0.05         38.51        10.83 o
   1   1  22        206.24        210.28        18.01 o
   3   1  22        139.62        131.44        15.64 o
   5   1  22        565.29        688.51        37.09 o
   7   1  22       1265.42       1311.17        75.39 o
   9   1  22         10.41          3.80        21.53 o
  11   1  22         15.71         27.07        39.98 o
 -12   2  22          0.31        -38.36        23.54 o
 -10   2  22          1.18        -26.77        18.78 o
  -8   2  22        101.27         72.39        22.71 o
  -6   2  22        112.64        133.57        19.61 o
  -4   2  22          3.74         -0.60        11.90 o
  -2   2  22        129.95        120.30        15.60 o
   0   2  22         26.00         -3.01        13.15 o
   2   2  22         90.34         94.83        15.20 o
   4   2  22        329.52        309.16        23.51 o
   6   2  22        330.13        302.99        27.20 o
   8   2  22         24.28         15.15        20.12 o
  10   2  22         35.26         49.03        26.73 o
 -11   3  22          3.92        -25.25        22.83 o
  -9   3  22          8.92         -4.44        20.15 o
  -7   3  22        138.49        173.00        26.16 o
  -5   3  22         18.40         38.83        24.79 o
  -3   3  22         11.86          8.67        15.02 o
  -1   3  22        230.55        219.74        24.23 o
   1   3  22        271.62        210.98        21.18 o
   3   3  22        589.57        506.79        33.36 o
   5   3  22          0.00          4.99        18.69 o
   7   3  22         20.33         12.98        20.73 o
   9   3  22          8.72          9.16        25.28 o
 -10   4  22          0.67          4.69        26.16 o
  -8   4  22         48.17         23.59        23.77 o
  -6   4  22        812.65       1023.38        60.43 o
  -4   4  22          1.16        -14.43        20.06 o
  -2   4  22          8.72         -8.74        18.82 o
   0   4  22         13.51         17.22        19.64 o
   2   4  22          8.60        -33.24        26.50 o
   4   4  22         18.33         12.32        21.45 o
   6   4  22        113.86        101.03        25.75 o
   8   4  22         24.31         48.55        28.52 o
  -7   5  22         24.39         26.06        29.21 o
  -5   5  22         52.56         16.16        26.10 o
  -3   5  22          0.10         10.62        27.24 o
  -1   5  22          2.01         38.60        23.02 o
   1   5  22         10.55         27.75        24.81 o
   3   5  22          0.29        -49.52        24.76 o
   5   5  22         13.39          4.85        26.87 o
 -13   1  23          0.00        -49.23        33.64 o
 -11   1  23          0.05        -36.59        21.02 o
  -9   1  23          6.39         29.81        18.04 o
  -7   1  23          6.31         12.62        14.45 o
  -5   1  23         48.54         41.03        13.87 o
  -3   1  23         17.12         13.59        11.02 o
  -1   1  23          0.27         -9.71        10.46 o
   1   1  23         40.34         42.15        12.94 o
   3   1  23        122.66         97.45        16.66 o
   5   1  23         73.81        102.00        17.12 o
   7   1  23        168.93        172.08        21.82 o
   9   1  23          0.18        -13.50        20.75 o
  11   1  23          3.32        -21.74        28.25 o
 -12   2  23          2.08        -26.16        32.30 o
 -10   2  23          0.03          2.65        21.00 o
  -8   2  23         52.12         28.82        18.77 o
  -6   2  23         35.04         72.75        17.26 o
  -4   2  23         40.23         53.55        15.15 o
  -2   2  23        268.79        226.97        26.08 o
   0   2  23        706.22        650.34        40.66 o
   2   2  23        397.74        383.70        31.74 o
   4   2  23         25.97         38.74        15.25 o
   6   2  23        100.50         65.56        17.67 o
   8   2  23         20.25         14.98        20.85 o
  10   2  23          6.40        -19.09        26.42 o
 -11   3  23          5.27          6.39        25.52 o
  -9   3  23          0.01        -13.52        20.71 o
  -7   3  23        347.25        372.25        31.86 o
  -5   3  23         54.00         24.51        19.66 o
  -3   3  23        334.51        323.35        28.14 o
  -1   3  23          2.60          8.05        17.52 o
   1   3  23          2.29         51.69        16.76 o
   3   3  23          0.70         38.34        20.50 o
   5   3  23         58.93          9.98        19.54 o
   7   3  23         46.29         23.12        21.88 o
   9   3  23          8.99         -2.94        28.58 o
  -8   4  23          0.14         29.00        24.26 o
  -6   4  23        204.02        317.76        31.87 o
  -4   4  23          9.48         48.03        22.86 o
  -2   4  23         48.84         48.89        24.04 o
   0   4  23         10.06        -12.47        18.95 o
   2   4  23        232.49        246.18        38.60 o
   4   4  23          4.75         -0.05        22.48 o
   6   4  23         92.62         33.27        25.52 o
   8   4  23         10.38         11.86        28.81 o
  -5   5  23          4.78         15.50        26.61 o
  -3   5  23          5.55         15.82        26.41 o
  -1   5  23          0.03          9.84        22.70 o
   1   5  23         67.59        100.35        34.99 o
   3   5  23         17.85        -25.01        26.89 o
 -12   0  24          0.69         35.23        41.69 o
 -10   0  24        122.98         90.28        41.17 o
  -8   0  24         43.61         33.32        26.68 o
  -6   0  24       1017.08        824.05        70.91 o
  -4   0  24         90.67         28.48        18.30 o
  -2   0  24         45.42         54.50        19.49 o
   0   0  24        619.84        633.64        48.48 o
   2   0  24       7391.10       7292.64       481.47 o
   4   0  24        673.46        637.74        53.08 o
   6   0  24         56.77         56.34        25.38 o
   8   0  24         13.28         85.33        40.28 o
  10   0  24         53.71         56.21        35.86 o
 -11   1  24         33.18         35.11        22.43 o
  -9   1  24         15.47         12.15        18.87 o
  -7   1  24          0.47        -17.51        15.24 o
  -5   1  24          0.65          5.53        12.97 o
  -3   1  24        132.43        138.29        19.90 o
  -1   1  24          5.34         -2.64        11.15 o
   1   1  24         32.99         19.51        13.51 o
   3   1  24          0.83         10.16        17.93 o
   5   1  24         27.91         70.40        24.19 o
   7   1  24          0.24         15.97        18.62 o
   9   1  24         11.89         -8.18        22.64 o
  11   1  24         12.34         10.94        43.20 o
 -12   2  24          0.01         23.20        30.16 o
 -10   2  24          3.70        -30.30        19.61 o
  -8   2  24          0.36        -26.94        16.74 o
  -6   2  24         89.55         83.35        20.97 o
  -4   2  24          0.15         26.04        17.14 o
  -2   2  24         49.29         41.46        16.22 o
   0   2  24        333.64        415.99        29.67 o
   2   2  24        476.76        475.07        33.50 o
   4   2  24         93.53        114.96        18.04 o
   6   2  24          0.62         -7.28        18.07 o
   8   2  24          0.02         29.24        22.80 o
  10   2  24         10.01         11.66        28.41 o
  -9   3  24          1.60         36.23        23.18 o
  -7   3  24          3.75         30.32        20.67 o
  -5   3  24         49.67         65.94        19.38 o
  -3   3  24          6.78         22.03        17.85 o
  -1   3  24        120.26        103.43        22.56 o
   1   3  24        498.72        445.55        32.23 o
   3   3  24         12.74         -1.87        19.72 o
   5   3  24         36.09         35.57        21.44 o
   7   3  24          5.84         29.89        24.14 o
   9   3  24         37.53         73.04        28.89 o
  -8   4  24          2.47         11.06        24.60 o
  -6   4  24          0.04         -3.54        26.38 o
  -4   4  24         34.96         16.46        22.78 o
  -2   4  24         18.09          7.52        20.27 o
   0   4  24         32.03         37.02        20.82 o
   2   4  24         21.93         41.17        22.77 o
   4   4  24          9.05          5.42        23.99 o
   6   4  24         32.59         32.79        27.82 o
  -3   5  24          4.28          7.59        27.38 o
  -1   5  24         27.86         36.32        26.65 o
   1   5  24          0.55         31.90        28.88 o
   3   5  24         10.79        -14.59        28.81 o
 -11   1  25         20.30         31.77        25.63 o
  -9   1  25          1.06         12.91        20.30 o
  -7   1  25         98.74        107.45        20.33 o
  -5   1  25         46.71         44.39        14.87 o
  -3   1  25        374.73        362.74        25.32 o
  -1   1  25         18.46         21.49        14.45 o
   1   1  25        216.16        196.70        20.79 o
   3   1  25        379.15        378.28        29.99 o
   5   1  25         52.87         47.31        17.61 o
   7   1  25         52.16         13.12        20.53 o
   9   1  25         47.61        -30.54        25.37 o
 -10   2  25          3.36         20.75        23.09 o
  -8   2  25          0.06        -16.95        19.57 o
  -6   2  25         31.57         15.05        17.05 o
  -4   2  25          0.82        -16.42        18.77 o
  -2   2  25          8.55         14.20        15.60 o
   0   2  25          2.48         35.28        17.24 o
   2   2  25        194.75        227.71        23.93 o
   4   2  25         60.67         65.33        17.88 o
   6   2  25          8.20         19.96        20.75 o
   8   2  25         35.97         30.42        26.27 o
  -9   3  25        127.79        145.00        34.51 o
  -7   3  25         28.61         -3.82        20.02 o
  -5   3  25         50.89         53.25        22.15 o
  -3   3  25         86.08         40.68        22.05 o
  -1   3  25          7.03         10.76        19.51 o
   1   3  25          1.17         42.75        19.85 o
   3   3  25         50.60         29.75        19.16 o
   5   3  25          0.23        -25.39        19.22 o
   7   3  25          0.15         12.89        27.06 o
  -6   4  25          0.01          8.18        28.50 o
  -4   4  25          0.02          5.42        25.34 o
  -2   4  25         28.05          2.67        23.86 o
   0   4  25         92.00         80.06        29.98 o
   2   4  25        258.62        243.93        30.79 o
   4   4  25          9.70        -27.57        22.54 o
   6   4  25         23.44         -2.58        26.04 o
  -1   5  25         19.08          9.76        29.61 o
   1   5  25         34.20         61.95        30.35 o
 -10   0  26         24.17        -35.24        31.38 o
  -8   0  26        183.89        126.89        33.36 o
  -6   0  26         14.42         12.37        21.26 o
  -4   0  26          1.81          3.32        18.82 o
  -2   0  26        145.72        118.04        29.46 o
   0   0  26        531.82        571.25        77.61 o
   2   0  26        253.94        337.73        52.81 o
   4   0  26        773.72        764.99        71.35 o
   6   0  26        403.83        464.62        50.88 o
   8   0  26         13.71         -7.85        39.85 o
  10   0  26          4.62         72.34        36.66 o
 -11   1  26          5.43        -35.34        30.99 o
  -9   1  26          0.02         35.88        23.18 o
  -7   1  26          1.07         20.83        18.70 o
  -5   1  26          5.73          0.05        15.23 o
  -3   1  26        185.11        255.86        24.93 o
  -1   1  26         20.30        -16.42        15.77 o
   1   1  26        451.31        376.60        29.27 o
   3   1  26       1648.85       1816.71        96.78 o
   5   1  26          0.84         30.49        18.72 o
   7   1  26          0.03         -3.73        21.19 o
   9   1  26         63.78         62.39        37.78 o
 -10   2  26         39.37         42.53        24.69 o
  -8   2  26         29.54          4.73        20.03 o
  -6   2  26          7.24         32.95        17.94 o
  -4   2  26          2.93         10.88        15.91 o
  -2   2  26         89.55         95.99        19.38 o
   0   2  26        130.68         95.17        23.73 o
   2   2  26        760.46        652.04        64.09 o
   4   2  26          1.77        -14.62        17.25 o
   6   2  26         28.35         34.15        21.97 o
   8   2  26         34.26         85.62        28.73 o
  -9   3  26         39.77         63.77        27.40 o
  -7   3  26          0.30        -25.44        20.66 o
  -5   3  26         12.79         11.05        21.47 o
  -3   3  26         64.44        105.99        22.70 o
  -1   3  26         64.54         67.68        21.32 o
   1   3  26          2.01         -2.03        20.18 o
   3   3  26          0.08         30.17        18.65 o
   5   3  26         70.38         40.33        23.36 o
   7   3  26         65.25         19.52        27.53 o
  -6   4  26          2.15         11.82        25.30 o
  -4   4  26          0.21        -38.26        24.80 o
  -2   4  26         30.68         48.43        23.99 o
   0   4  26          6.97         32.52        24.35 o
   2   4  26        144.09        194.06        37.36 o
   4   4  26         31.99         30.50        25.77 o
  -9   1  27         30.92         35.03        23.97 o
  -7   1  27         36.70         19.16        25.40 o
  -5   1  27         23.56        -12.86        16.08 o
  -3   1  27         18.86         55.32        16.55 o
  -1   1  27         40.63         44.09        17.65 o
   1   1  27          6.71        101.16        25.72 o
   3   1  27        260.39        696.01        46.42 o
   5   1  27        144.42        187.04        25.50 o
   7   1  27          5.35         34.34        25.58 o
   9   1  27         11.86         33.35        28.68 o
 -10   2  27          0.40        -27.28        23.49 o
  -8   2  27          5.12        -28.16        21.78 o
  -6   2  27         82.93        134.97        23.36 o
  -4   2  27        246.21        279.38        28.32 o
  -2   2  27        122.69        171.26        25.37 o
   0   2  27         29.20         12.16        18.34 o
   2   2  27        183.64        333.30        30.89 o
   4   2  27          0.43        -22.23        19.57 o
   6   2  27          3.65        -43.73        22.13 o
   8   2  27         10.63         42.50        34.11 o
  -7   3  27         60.01         50.87        25.71 o
  -5   3  27         13.88          6.81        21.59 o
  -3   3  27          0.25          7.24        21.82 o
  -1   3  27          3.76         14.22        22.02 o
   1   3  27         26.11         40.26        21.64 o
   3   3  27         63.59         63.91        21.34 o
   5   3  27          6.59        -19.18        26.63 o
  -4   4  27          9.92         45.31        30.50 o
  -2   4  27         28.21          8.84        24.99 o
   0   4  27         65.65         86.04        26.82 o
   2   4  27         26.08         55.91        29.42 o
 -10   0  28         70.46         58.36        40.44 o
  -8   0  28         62.76        235.18        46.23 o
  -6   0  28         18.07        -33.70        29.61 o
  -4   0  28         63.18         47.20        30.03 o
  -2   0  28        363.12        339.20        48.23 o
   0   0  28        217.06        221.74        35.85 o
   2   0  28         24.24         29.70        29.53 o
   4   0  28        164.40        181.26        48.16 o
   6   0  28          0.82        -12.45        30.96 o
   8   0  28          6.54         -0.50        40.51 o
  -9   1  28         10.19          1.13        23.15 o
  -7   1  28         64.01         46.24        21.86 o
  -5   1  28         15.07          9.55        17.56 o
  -3   1  28         57.92         57.22        19.05 o
  -1   1  28         40.36         59.15        19.51 o
   1   1  28          8.80         42.75        19.68 o
   3   1  28         14.03         54.44        21.37 o
   5   1  28         24.36         26.49        23.42 o
   7   1  28         46.45         68.50        26.33 o
  -8   2  28         11.41        -24.01        23.69 o
  -6   2  28         14.34         61.67        19.73 o
  -4   2  28         87.61        117.46        30.65 o
  -2   2  28        107.41        126.44        22.99 o
   0   2  28         25.02         26.28        18.72 o
   2   2  28          0.77         45.57        23.51 o
   4   2  28         66.97         50.07        22.60 o
   6   2  28         24.71          0.30        26.94 o
  -7   3  28          0.12         -1.69        25.74 o
  -5   3  28          3.52         61.57        25.62 o
  -3   3  28         71.60         54.42        23.31 o
  -1   3  28         22.90         73.87        24.48 o
   1   3  28        104.77        127.12        26.19 o
   3   3  28          6.21         12.80        23.09 o
   5   3  28          3.16        -27.91        27.60 o
  -2   4  28          0.95        -29.66        26.08 o
   0   4  28          3.72         24.52        28.40 o
  -9   1  29         27.28         69.09        27.74 o
  -7   1  29         24.89          2.10        22.08 o
  -5   1  29         80.25         99.03        22.12 o
  -3   1  29          0.30         19.75        19.65 o
  -1   1  29        864.42       1021.34        61.47 o
   1   1  29          9.53          6.65        19.47 o
   3   1  29          0.38         21.85        21.81 o
   5   1  29         22.60         30.97        26.63 o
   7   1  29         18.33        -27.43        26.82 o
  -8   2  29          4.75         10.98        26.46 o
  -6   2  29          0.18         27.90        28.01 o
  -4   2  29         18.88         26.87        21.97 o
  -2   2  29         66.97         55.27        21.41 o
   0   2  29         50.65         30.33        20.92 o
   2   2  29          1.98         12.86        23.97 o
   4   2  29          0.00          7.36        24.02 o
   6   2  29          0.17         29.70        28.26 o
  -5   3  29          0.61        -11.71        24.60 o
  -3   3  29          8.80         22.48        26.29 o
  -1   3  29         47.76         43.96        23.32 o
   1   3  29          2.47         32.29        25.24 o
   3   3  29          1.96          0.73        30.82 o
  -8   0  30          0.35        -17.35        36.89 o
  -6   0  30          0.09        -27.56        28.46 o
  -4   0  30        126.47        129.59        31.04 o
  -2   0  30         64.58         72.16        34.53 o
   0   0  30        127.36        135.79        35.76 o
   2   0  30         15.19         22.09        34.26 o
   4   0  30         83.29         78.33        37.44 o
   6   0  30         56.77         69.95        44.41 o
  -7   1  30         56.42         39.66        25.22 o
  -5   1  30          3.99         31.61        20.97 o
  -3   1  30        208.05        173.69        33.87 o
  -1   1  30        726.66       1324.00        80.10 o
   1   1  30         58.73         54.89        23.50 o
   3   1  30          1.19          1.28        22.88 o
   5   1  30          8.87         -0.20        25.28 o
  -6   2  30          0.11          9.35        26.15 o
  -4   2  30         39.74         33.78        24.45 o
  -2   2  30        298.99        261.94        43.00 o
   0   2  30          0.01         32.86        20.74 o
   2   2  30         45.74         62.21        24.39 o
   4   2  30          0.38         -8.38        25.13 o
  -3   3  30          3.89        -11.98        26.19 o
  -1   3  30         51.52         87.76        27.51 o
   1   3  30         15.90        -19.44        26.96 o
  -7   1  31          0.86         32.37        25.13 o
  -5   1  31          6.68         -4.32        23.74 o
  -3   1  31          9.04         87.95        23.18 o
  -1   1  31          2.71        384.02        40.81 o
   1   1  31        101.23        110.77        32.49 o
   3   1  31          0.57         31.48        27.28 o
   5   1  31          8.83         24.22        26.99 o
  -4   2  31         11.06         15.34        26.18 o
  -2   2  31         32.21         85.45        28.35 o
   0   2  31         20.45         -4.90        22.75 o
   2   2  31         57.46         31.25        27.37 o
  -4   0  32         76.48         39.05        43.62 o
  -2   0  32         30.76         48.70        39.30 o
   0   0  32         50.41         76.68        43.47 o
   2   0  32          0.15          8.96        36.33 o
  -5   1  32         13.98        -15.65        26.30 o
  -3   1  32         55.39         50.03        25.30 o
  -1   1  32          0.07         25.82        26.31 o
   1   1  32         61.37         90.48        28.23 o
   3   1  32         64.18        101.58        30.06 o
  -2   2  32          1.09         11.01        27.27 o
   0   2  32        166.84        188.01        34.63 o
  -1   1  33          0.09         11.91        30.55 o
                                                
